# Supplementary material for: Comparative analysis of the Mexico City Prospective Study and the UK Biobank identifies ancestry-specific effects on clonal hematopoiesis
Source: Nat Genet. 2025 Feb 13;57(3):572–82. doi: 10.1038/s41588-025-02085-6 (PMC11906367; doi:10.1038/s41588-025-02085-6)
Supplement: Supplementary file 4 — Supplementary Tables [file 41588_2025_2085_MOESM4_ESM.xlsx]

## Sheet: Content
Supplementary Table 1	Sample size at each QC step for MCPS.
Supplementary Table 2	Sample size at each QC step for UKB.
Supplementary Table 3	Codes used to identify samples with haematological neoplasms prior to blood sample collection in UKB.
Supplementary Table 4	Pre-leukemogenic driver genes and corresponding mutations queried in this study.
Supplementary Table 5	List of somatic mutations identified in CH driver genes among MCPS participants.
Supplementary Table 6	List of somatic mutations identified in CH driver genes among UKB participants.
Supplementary Table 7	Association between age at blood sample collection and prevalence of gene-specific CH in MCPS and UKB. Related to Extended Data Fig. 2a and b.
Supplementary Table 8	Logistic regression summary statistics for the association between CH (outcome) and population (predictor; UKB relative to MCPS participants), adjusted for age, sex, and smoking status. Related to Fig. 1c and Extended Data Fig. 3a-h.
Supplementary Table 9	Logistic regression summary statistics for the association between CH (outcome) and proportion of European genome (predictor), adjusted for age, sex, and smoking status. Related to Fig. 2d.
Supplementary Table 10	Logistic regression summary statistics for the association between CH (outcome) and proportion of European ancestry at haplotype and gene block level (predictors) in MCPS participants not adjusted for global ancestry (univariate) or adjusted for global ancestry (multivariate). All models were adjusted for age, sex, and smoking status.
Supplementary Table 11	Telomere length GWAS summary statistics of top SNPs at each suggestive (P < 5E-06) locus. Related to Figure 3a.
Supplementary Table 12	Logistic regression summary statistics for the association between CH (outcome) and telomere length PRS derived from MCPS participants with whole-genome sequencing data (predictor) not adjusted versus adjusted for proportion of European genome. Both models were for age, sex, smoking status. The 9,598 participants included for GWAS telomere length were excluded from analysis here. Related to Fig. …
Supplementary Table 13	Logistic regression summary statistics for the association between CH (outcome) and proportion of European genome (predictor) not adjusted versus adjusted for telomere length PRS derived from MCPS participants with whole-genome sequencing data. Both models were adjusted for age, sex, and smoking status. The 9,598 participants included for GWAS telomere length were excluded from analysis here. Rel…
Supplementary Table 14	CH GWAS summary statistics of significant (P < 5E-08) common variants (MAF > 1%) at TERT locus in MCPS conditioned on independent SNPs identifed from Kessler et al. (Nature, 2022). Related to Fig. 4a.
Supplementary Table 15	CH GWAS summary statistics of novel variants (rs187319135, rs2958593) identified in MCPS participants. Related to Fig. 4b and Extended Data Fig. 7.
Supplementary Table 16	MCPS overall and gene-specific CH GWAS summary statistics of leading European SNPs (smallest P value at each genome-wide significant locus) identified from previous studies.
Supplementary Table 17	CH ExWAS summary statistics of significant (P < 1E-08) common variants (MAF > 1%) for overall CH and and gene-specific CH in MCPS participants. Related to Fig.4c.
Supplementary Table 18	CH ExWAS summary statistics of rare TCL1B promoter variant (rs774615666) for overall CH and and gene-specific CH in UKB Europeans and MCPS participants. Related to Figure 4d.
Supplementary Table 19	Summary statistics of leading SNPs (smallest P value at each genome-wide significant locus) identified from CH GWAS cross-ancestry meta-analysis of UKB and MCPS participants. Related to Fig. 5a-d.
Supplementary Table 20	Summary statistics of leading SNPs (smallest P value at each genome-wide significant locus) identified from overall CH GWAS cross-ancestry meta-analysis of UKB, MCPS, and TOPMed participants. Only the 14 leading SNPs identifed as genome-wide significant from our cross-ancestry meta-analysis of UKB and MCPS participants, and also captured in the TOPMed summary statistics, were included for analysi…
Supplementary Table 21	CH gene-collapsing meta-analysis summary statistics of CHEK2 for overall CH and and gene-specific CH in UKB Europeans and MCPS participants. Related to Extended Data Fig. 10a, c, and e.
Supplementary Table 22	Individual variants that constitute CHEK2 identified in UKB Europeans and MCPS participants. Related to Related to Extended Data Fig. 10b, d, and f.
Supplementary Table 23	Source for full summary statistics of genetic association studies.

## Sheet: ST_1
Supplementary Table 1: Sample size at each QC step for MCPS.
QC status	N	%
Initial cohort *	141046	100
Contamination <4% based on VerifyBAMID	140824	99.8
Gender concordance between clinically-reported and X:Y CCDS coverage ratio	140823	99.8
≥94.15% CCDS r22 bases covered with ≥10-fold coverage	140823	99.8
Not <2SD below the mean of the read-depth distribution	139603	99.0
No pairs with kinship >0.45 (KING --kinship v2.2.3 from exomes)	139603	99.0
peddy-inferred Pr(Admixed American ancestry) ≥0.95	137353	97.4
Within ±4SD of mean for genetic PC1-4	137059	97.2
SNP array QC (no genotype missingness)	136401	96.7
Final cohort	136401	96.7
* Excludes 2,394 samples QC-failed by Regeneron

## Sheet: ST_2
Supplementary Table 2: Sample size at each QC step for UKB.
QC status	N	%
Initial cohort *	469809	100
Contamination <4% based on VerifyBAMID	469691	99.97
Gender concordance between clinically-reported and X:Y CCDS coverage ratio	469691	99.97
≥94.15% CCDS r22 bases covered with ≥10-fold coverage	469686	99.97
No pairs with kinship >0.1769 (KING --kinship)	445570	94.84
peddy-inferred Pr(European ancestry) ≥0.95	420780	89.56
Within ±4SD of mean for genetic PC1-4	419391	89.27
SNP array QC (no genotype missingness)	419228	89.23
Consent was not withdrawn	419089	89.2
With no diagnosis of haematological malignancies prior to blood sample collection	416118	88.57
Final cohort	416118	88.57
* Excludes 239 samples QC-failed by Regeneron

## Sheet: ST_3
Supplementary Table 3: Codes used to identify samples with haematological neoplasms prior to blood sample collection in UKB.
code	code_type	description
C81	ICD10	Hodgkin lymphoma
C82	ICD10	Follicular lymphoma
C83	ICD10	Non-follicular lymphoma
C84	ICD10	Mature T/NK-cell lymphomas
C85	ICD10	Other and unspecified types of non-Hodgkin lymphoma
C86	ICD10	Other specified types of T/NK-cell lymphoma
C87	ICD10	Evaluation of retina
C88	ICD10	Malignant immunoproliferative diseases
C89	ICD10	Operations on posterior segment of eye
C90	ICD10	Multiple myeloma and malignant plasma cell neoplasms
C91	ICD10	Lymphoid leukaemia
C92	ICD10	Myeloid leukaemia
C93	ICD10	Monocytic leukaemia
C94	ICD10	Other leukaemias of specified cell type
C95	ICD10	Leukaemia of unspecified cell type
C96	ICD10	Other and unspecified malignant neoplasms of lymphoid, haematopoietic and related tissue
D46	ICD10	Myelodysplastic syndromes
D47	ICD10	Other neoplasms of uncertain or unknown behaviour of lymphoid, haematopoietic and related tissue
2002	ICD9	2002 Burkitt's tumour
2010	ICD9	2010 Hodgkin's paragranuloma
2011	ICD9	2011 Hodgkin's granuloma
2012	ICD9	2012 Hodgkin's sarcoma
2014	ICD9	2014 Hodgkin's disease, lymphocytic-histiocytic predominance
2015	ICD9	2015 Hodgkin's disease, nodular sclerosis
2016	ICD9	2016 Hodgkin's disease, mixed cellularity
2017	ICD9	2017 Hodgkin's disease, lymphocytic depletion
2019	ICD9	2019 Hodgkin's disease, unspecified
2021	ICD9	2021 Mycosis fungoides
2022	ICD9	2022 Sezary's disease
2024	ICD9	2024 Leukaemic reticuloendotheliosis
2025	ICD9	2025 Letterer-siwe disease
2026	ICD9	2026 Malignant mast-cell tumours
2029	ICD9	2029 Other malig. neoplasm of lymphoid and histiocytic tissue
2030	ICD9	2030 Multiple myeloma
2031	ICD9	2031 Plasma cell leukaemia
2040	ICD9	2040 Acute lymphoid leukaemia
2041	ICD9	2041 Chronic lymphoid leukaemia
2050	ICD9	2050 Acute myeloid leukaemia
2052	ICD9	2052 Subacute myeloid leukaemia
2053	ICD9	2053 Myeloid sarcoma
2059	ICD9	2059 Unspecified myeloid leukaemia
2060	ICD9	2060 Acute monocytic leukaemia
2061	ICD9	2061 Chronic monocytic leukaemia
2068	ICD9	2068 Other specified monocytic leukaemia
2069	ICD9	2069 Unspecified monocytic leukaemia
2070	ICD9	2070 Acute erythraemia and erythroleukaemia
2080	ICD9	2080 Acute leukaemia of unspecified cell type
2081	ICD9	2081 Chronic leukaemia of unspecified cell type
2089	ICD9	2089 Unspecified leukaemia of unspecified cell type
2385	ICD9	2385 Neoplasm of uncertain behaviour of histiocytic and mast cells
2386	ICD9	2386 Neoplasm of uncertain behaviour of plasma cells
ByuD0	READ2	[X]Other Hodgkin's disease
ByuD1	READ2	[X]Other types of follicular non-Hodgkin's lymphoma
ByuD2	READ2	[X]Other types of diffuse non-Hodgkin's lymphoma
ByuD3	READ2	[X]Other specified types of non-Hodgkin's lymphoma
ByuD4	READ2	[X]Other malignant immunoproliferative diseases
ByuD5	READ2	[X]Other lymphoid leukaemia
ByuD6	READ2	[X]Other myeloid leukaemia
ByuD7	READ2	[X]Other monocytic leukaemia
ByuD8	READ2	[X]Other specified leukaemias
ByuD9	READ2	[X]Other leukaemia of unspecified cell type
ByuDA	READ2	[X]Other specified malignant neoplasms of lymphoid, haematopoietic and related tissue
ByuDB	READ2	[X]Malignant neoplasm of lymphoid, haematopoietic and related tissue, unspecified
ByuDC	READ2	[X]Diffuse non-Hodgkin's lymphoma, unspecified
ByuDD	READ2	[X]Other and unspecified peripheral and cutaneous T-cell lymphomas
ByuDE	READ2	[X]Unspecified B-cell non-Hodgkin's lymphoma
ByuDF	READ2	[X]Non-Hodgkin's lymphoma, unspecified type
ByuH6	READ2	[X]Neoplasm of uncertain and unknown behaviour of other myelodysplastic syndromes
ByuH7	READ2	[X]Other specified neoplasms of uncertain and unknown behaviour of lymphoid, haematopoietic and related tissue
ByuH8	READ2	[X]Neoplasm of uncertain and unknown behaviour of lymphoid, haematopoietic and related tissue, unspecified
ByuHC	READ2	[X]Refractory anaemia, unspecified
ByuHD	READ2	[X]Myelodysplastic syndrome, unspecified
B6y..	READ2	Malignant neoplasm of lymphatic or haematopoietic tissue otherwise specified
B6y0.	READ2	Myeloproliferative disorder
B6y1.	READ2	Myelosclerosis with myeloid metaplasia
B6z..	READ2	Malignant neoplasm lymphatic or haematopoietic tissue NOS
B600z	READ2	Reticulosarcoma NOS
B600.	READ2	Reticulosarcoma
B6000	READ2	Reticulosarcoma of unspecified site
B6001	READ2	Reticulosarcoma of lymph nodes of head, face and neck
B6002	READ2	Reticulosarcoma of intrathoracic lymph nodes
B6003	READ2	Reticulosarcoma of intra-abdominal lymph nodes
B6004	READ2	Reticulosarcoma of lymph nodes of axilla and upper limb
B6005	READ2	Reticulosarcoma of lymph nodes of inguinal region and lower limb
B6006	READ2	Reticulosarcoma of intrapelvic lymph nodes
B6007	READ2	Reticulosarcoma of spleen
B6008	READ2	Reticulosarcoma of lymph nodes of multiple sites
B601z	READ2	Lymphosarcoma NOS
B601.	READ2	Lymphosarcoma
B6010	READ2	Lymphosarcoma of unspecified site
B6011	READ2	Lymphosarcoma of lymph nodes of head, face and neck
B6012	READ2	Lymphosarcoma of intrathoracic lymph nodes
B6013	READ2	Lymphosarcoma of intra-abdominal lymph nodes
B6014	READ2	Lymphosarcoma of lymph nodes of axilla and upper limb
B6015	READ2	Lymphosarcoma of lymph nodes of inguinal region and lower limb
B6016	READ2	Lymphosarcoma of intrapelvic lymph nodes
B6017	READ2	Lymphosarcoma of spleen
B6018	READ2	Lymphosarcoma of lymph nodes of multiple sites
B602z	READ2	Burkitt's lymphoma NOS
B602.	READ2	Burkitt's lymphoma
B6020	READ2	Burkitt's lymphoma of unspecified site
B6021	READ2	Burkitt's lymphoma of lymph nodes of head, face and neck
B6022	READ2	Burkitt's lymphoma of intrathoracic lymph nodes
B6023	READ2	Burkitt's lymphoma of intra-abdominal lymph nodes
B6024	READ2	Burkitt's lymphoma of lymph nodes of axilla and upper limb
B6025	READ2	Burkitt's lymphoma of lymph nodes of inguinal region and lower limb
B6026	READ2	Burkitt's lymphoma of intrapelvic lymph nodes
B6027	READ2	Burkitt's lymphoma of spleen
B6028	READ2	Burkitt's lymphoma of lymph nodes of multiple sites
B61zz	READ2	Hodgkin's disease NOS
B61z.	READ2	Hodgkin's disease NOS
B61z0	READ2	Hodgkin's disease NOS, unspecified site
B61z1	READ2	Hodgkin's disease NOS of lymph nodes of head, face and neck
B61z2	READ2	Hodgkin's disease NOS of intrathoracic lymph nodes
B61z3	READ2	Hodgkin's disease NOS of intra-abdominal lymph nodes
B61z4	READ2	Hodgkin's disease NOS of lymph nodes of axilla and upper limb
B61z5	READ2	Hodgkin's disease NOS of lymph nodes of inguinal region and lower limb
B61z6	READ2	Hodgkin's disease NOS of intrapelvic lymph nodes
B61z7	READ2	Hodgkin's disease NOS of spleen
B61z8	READ2	Hodgkin's disease NOS of lymph nodes of multiple sites
B61..	READ2	Hodgkin's disease
B610z	READ2	Hodgkin's paragranuloma NOS
B610.	READ2	Hodgkin's paragranuloma
B6100	READ2	Hodgkin's paragranuloma of unspecified site
B6101	READ2	Hodgkin's paragranuloma of lymph nodes of head, face, and neck
B6102	READ2	Hodgkin's paragranuloma of intrathoracic lymph nodes
B6103	READ2	Hodgkin's paragranuloma of intra-abdominal lymph nodes
B6104	READ2	Hodgkin's paragranuloma of lymph nodes of axilla and upper limb
B6105	READ2	Hodgkin's paragranuloma of lymph nodes of inguinal region and lower limb
B6106	READ2	Hodgkin's paragranuloma of intrapelvic lymph nodes
B6107	READ2	Hodgkin's paragranuloma of spleen
B6108	READ2	Hodgkin's paragranuloma of lymph nodes of multiple sites
B611z	READ2	Hodgkin's granuloma NOS
B611.	READ2	Hodgkin's granuloma
B6110	READ2	Hodgkin's granuloma of unspecified site
B6111	READ2	Hodgkin's granuloma of lymph nodes of head, face and neck
B6112	READ2	Hodgkin's granuloma of intrathoracic lymph nodes
B6113	READ2	Hodgkin's granuloma of intra-abdominal lymph nodes
B6114	READ2	Hodgkin's granuloma of lymph nodes of axilla and upper limb
B6115	READ2	Hodgkin's granuloma of lymph nodes of inguinal region and lower limb
B6116	READ2	Hodgkin's granuloma of intrapelvic lymph nodes
B6117	READ2	Hodgkin's granuloma of spleen
B6118	READ2	Hodgkin's granuloma of lymph nodes of multiple sites
B612z	READ2	Hodgkin's sarcoma NOS
B612.	READ2	Hodgkin's sarcoma
B6120	READ2	Hodgkin's sarcoma of unspecified site
B6121	READ2	Hodgkin's sarcoma of lymph nodes of head, face and neck
B6122	READ2	Hodgkin's sarcoma of intrathoracic lymph nodes
B6123	READ2	Hodgkin's sarcoma of intra-abdominal lymph nodes
B6124	READ2	Hodgkin's sarcoma of lymph nodes of axilla and upper limb
B6125	READ2	Hodgkin's sarcoma of lymph nodes of inguinal region and lower limb
B6126	READ2	Hodgkin's sarcoma of intrapelvic lymph nodes
B6127	READ2	Hodgkin's sarcoma of spleen
B6128	READ2	Hodgkin's sarcoma of lymph nodes of multiple sites
B613z	READ2	Hodgkin's, lymphocytic-histiocytic predominance NOS
B613.	READ2	Hodgkin's disease, lymphocytic-histiocytic predominance
B6130	READ2	Hodgkin's disease, lymphocytic-histiocytic predominance of unspecified site
B6131	READ2	Hodgkin's disease, lymphocytic-histiocytic predominance of lymph nodes of head, face and neck
B6132	READ2	Hodgkin's disease, lymphocytic-histiocytic predominance of intrathoracic lymph nodes
B6133	READ2	Hodgkin's disease, lymphocytic-histiocytic predominance of intra-abdominal lymph nodes
B6134	READ2	Hodgkin's disease, lymphocytic-histiocytic predominance of lymph nodes of axilla and upper limb
B6135	READ2	Hodgkin's disease, lymphocytic-histiocytic predominance of lymph nodes of inguinal region and lower limb
B6136	READ2	Hodgkin's disease, lymphocytic-histiocytic predominance of intrapelvic lymph nodes
B6137	READ2	Hodgkin's, lymphocytic-histiocytic predominance of spleen
B6138	READ2	Hodgkin's disease, lymphocytic-histiocytic predominance of lymph nodes of multiple sites
B614z	READ2	Hodgkin's disease, nodular sclerosis NOS
B614.	READ2	Hodgkin's disease, nodular sclerosis
B6140	READ2	Hodgkin's disease, nodular sclerosis of unspecified site
B6141	READ2	Hodgkin's disease, nodular sclerosis of lymph nodes of head, face and neck
B6142	READ2	Hodgkin's disease, nodular sclerosis of intrathoracic lymph nodes
B6143	READ2	Hodgkin's disease, nodular sclerosis of intra-abdominal lymph nodes
B6144	READ2	Hodgkin's disease, nodular sclerosis of lymph nodes of axilla and upper limb
B6145	READ2	Hodgkin's disease, nodular sclerosis of lymph nodes of inguinal region and lower limb
B6146	READ2	Hodgkin's disease, nodular sclerosis of intrapelvic lymph nodes
B6147	READ2	Hodgkin's disease, nodular sclerosis of spleen
B6148	READ2	Hodgkin's disease, nodular sclerosis of lymph nodes of multiple sites
B615z	READ2	Hodgkin's disease, mixed cellularity NOS
B615.	READ2	Hodgkin's disease, mixed cellularity
B6150	READ2	Hodgkin's disease, mixed cellularity of unspecified site
B6151	READ2	Hodgkin's disease, mixed cellularity of lymph nodes of head, face and neck
B6152	READ2	Hodgkin's disease, mixed cellularity of intrathoracic lymph nodes
B6153	READ2	Hodgkin's disease, mixed cellularity of intra-abdominal lymph nodes
B6154	READ2	Hodgkin's disease, mixed cellularity of lymph nodes of axilla and upper limb
B6155	READ2	Hodgkin's disease, mixed cellularity of lymph nodes of inguinal region and lower limb
B6156	READ2	Hodgkin's disease, mixed cellularity of intrapelvic lymph nodes
B6157	READ2	Hodgkin's disease, mixed cellularity of spleen
B6158	READ2	Hodgkin's disease, mixed cellularity of lymph nodes of multiple sites
B616z	READ2	Hodgkin's disease, lymphocytic depletion NOS
B616.	READ2	Hodgkin's disease, lymphocytic depletion
B6160	READ2	Hodgkin's lymphocytic depletion of unspecified site
B6161	READ2	Hodgkin's disease, lymphocytic depletion of lymph nodes of head, face and neck
B6162	READ2	Hodgkin's disease, lymphocytic depletion of intrathoracic lymph nodes
B6163	READ2	Hodgkin's disease, lymphocytic depletion of intra-abdominal lymph nodes
B6164	READ2	Hodgkin's disease, lymphocytic depletion of lymph nodes of axilla and upper limb
B6165	READ2	Hodgkin's disease, lymphocytic depletion of lymph nodes of inguinal region and lower limb
B6166	READ2	Hodgkin's disease, lymphocytic depletion of intrapelvic lymph nodes
B6167	READ2	Hodgkin's disease, lymphocytic depletion of spleen
B6168	READ2	Hodgkin's disease, lymphocytic depletion of lymph nodes of multiple sites
B617.	READ2	Nodular lymphocyte predominant Hodgkin lymphoma
B618.	READ2	Nodular sclerosis classical Hodgkin lymphoma
B619.	READ2	Mixed cellularity classical Hodgkin lymphoma
B61A.	READ2	Lymphocyte depleted classical Hodgkin lymphoma
B61B.	READ2	Lymphocyte-rich classical Hodgkin lymphoma
B61C.	READ2	Other classical Hodgkin lymphoma
B62x0	READ2	T-zone lymphoma
B62x1	READ2	Lymphoepithelioid lymphoma
B62x2	READ2	Peripheral T-cell lymphoma
B62x3	READ2	Malignant reticuloendotheliosis
B62x4	READ2	Malignant reticulosis
B62x5	READ2	Malignant immunoproliferative small intestinal disease
B62x6	READ2	True histiocytic lymphoma
B62xX	READ2	Other and unspecified peripheral and cutaneous T-cell lymphomas
B62yz	READ2	Malignant lymphoma NOS
B62y.	READ2	Malignant lymphoma NOS
B62y0	READ2	Malignant lymphoma NOS of unspecified site
B62y1	READ2	Malignant lymphoma NOS of lymph nodes of head, face and neck
B62y2	READ2	Malignant lymphoma NOS of intrathoracic lymph nodes
B62y3	READ2	Malignant lymphoma NOS of intra-abdominal lymph nodes
B62y4	READ2	Malignant lymphoma NOS of lymph nodes of axilla and upper limb
B62y5	READ2	Malignant lymphoma NOS of lymph nodes of inguinal region and lower limb
B62y6	READ2	Malignant lymphoma NOS of intrapelvic lymph nodes
B62y7	READ2	Malignant lymphoma NOS of spleen
B62y8	READ2	Malignant lymphoma NOS of lymph nodes of multiple sites
B62zz	READ2	Lymphoid and histiocytic malignancy NOS
B62z.	READ2	Malignant neoplasms of lymphoid and histiocytic tissue NOS
B62z0	READ2	Unspecified malignant neoplasm of lymphoid and histiocytic tissue of unspecified site
B62z1	READ2	Unspecified malignant neoplasm of lymphoid and histiocytic tissue of lymph nodes of head, face and neck
B62z2	READ2	Unspecified malignant neoplasm of lymphoid and histiocytic tissue of intrathoracic lymph nodes
B62z3	READ2	Unspecified malignant neoplasm of lymphoid and histiocytic tissue of intra-abdominal lymph nodes
B62z4	READ2	Unspecified malignant neoplasm of lymphoid and histiocytic tissue of lymph nodes of axilla and upper limb
B62z5	READ2	Unspecified malignant neoplasm of lymphoid and histiocytic tissue of lymph nodes of inguinal region and lower limb
B62z6	READ2	Unspecified malignant neoplasm of lymphoid and histiocytic tissue of intrapelvic lymph nodes
B62z7	READ2	Unspecified malignant neoplasm of lymphoid and histiocytic tissue of spleen
B62z8	READ2	Unspecified malignant neoplasm of lymphoid and histiocytic tissue of lymph nodes of multiple sites
B620z	READ2	Nodular lymphoma NOS
B620.	READ2	Nodular lymphoma (Brill - Symmers disease)
B6200	READ2	Nodular lymphoma of unspecified site
B6201	READ2	Nodular lymphoma of lymph nodes of head, face and neck
B6202	READ2	Nodular lymphoma of intrathoracic lymph nodes
B6203	READ2	Nodular lymphoma of intra-abdominal lymph nodes
B6204	READ2	Nodular lymphoma of lymph nodes of axilla and upper limb
B6205	READ2	Nodular lymphoma of lymph nodes of inguinal region and lower limb
B6206	READ2	Nodular lymphoma of intrapelvic lymph nodes
B6207	READ2	Nodular lymphoma of spleen
B6208	READ2	Nodular lymphoma of lymph nodes of multiple sites
B621z	READ2	Mycosis fungoides NOS
B621.	READ2	Mycosis fungoides
B6210	READ2	Mycosis fungoides of unspecified site
B6211	READ2	Mycosis fungoides of the lymph nodes of head, face and neck
B6212	READ2	Mycosis fungoides of intrathoracic lymph nodes
B6213	READ2	Mycosis fungoides of intra-abdominal lymph nodes
B6214	READ2	Mycosis fungoides of lymph nodes of axilla and upper limb
B6215	READ2	Mycosis fungoides of lymph nodes of inguinal region and lower limb
B6216	READ2	Mycosis fungoides of intrapelvic lymph nodes
B6217	READ2	Mycosis fungoides of spleen
B6218	READ2	Mycosis fungoides of lymph nodes of multiple sites
B622z	READ2	Sezary's disease NOS
B622.	READ2	Sezary's disease
B6220	READ2	Sezary's disease of unspecified site
B6221	READ2	Sezary's disease of lymph nodes of head, face and neck
B6222	READ2	Sezary's disease of intrathoracic lymph nodes
B6223	READ2	Sezary's disease of intra-abdominal lymph nodes
B6224	READ2	Sezary's disease of lymph nodes of axilla and upper limb
B6225	READ2	Sezary's disease of lymph nodes of inguinal region and lower limb
B6226	READ2	Sezary's disease of intrapelvic lymph nodes
B6227	READ2	Sezary's disease of spleen
B6228	READ2	Sezary's disease of lymph nodes of multiple sites
B623z	READ2	Malignant histiocytosis NOS
B623.	READ2	Malignant histiocytosis
B6230	READ2	Malignant histiocytosis of unspecified site
B6231	READ2	Malignant histiocytosis of lymph nodes of head, face and neck
B6232	READ2	Malignant histiocytosis of intrathoracic lymph nodes
B6233	READ2	Malignant histiocytosis of intra-abdominal lymph nodes
B6234	READ2	Malignant histiocytosis of lymph nodes of axilla and upper limb
B6235	READ2	Malignant histiocytosis of lymph nodes of inguinal region and lower limb
B6236	READ2	Malignant histiocytosis of intrapelvic lymph nodes
B6237	READ2	Malignant histiocytosis of spleen
B6238	READ2	Malignant histiocytosis of lymph nodes of multiple sites
B624z	READ2	Leukaemic reticuloendotheliosis NOS
B624.	READ2	Leukaemic reticuloendotheliosis
B6240	READ2	Leukaemic reticuloendotheliosis of unspecified sites
B6241	READ2	Leukaemic reticuloendotheliosis of lymph nodes of head, face and neck
B6242	READ2	Leukaemic reticuloendotheliosis of intrathoracic lymph nodes
B6243	READ2	Leukaemic reticuloendotheliosis of intra-abdominal lymph nodes
B6244	READ2	Leukaemic reticuloendotheliosis of lymph nodes of axilla and upper limb
B6245	READ2	Leukaemic reticuloendotheliosis of lymph nodes of inguinal region and lower limb
B6246	READ2	Leukaemic reticuloendotheliosis of intrapelvic lymph nodes
B6247	READ2	Leukaemic reticuloendotheliosis of spleen
B6248	READ2	Leukaemic reticuloendotheliosis of lymph nodes of multiple sites
B625z	READ2	Letterer-Siwe disease NOS
B625.	READ2	Letterer-Siwe disease
B6250	READ2	Letterer-Siwe disease of unspecified sites
B6251	READ2	Letterer-Siwe disease of lymph nodes of head, face and neck
B6252	READ2	Letterer-Siwe disease of intrathoracic lymph nodes
B6253	READ2	Letterer-Siwe disease of intra-abdominal lymph nodes
B6254	READ2	Letterer-Siwe disease of lymph nodes of axilla and upper limb
B6255	READ2	Letterer-Siwe disease of lymph nodes of inguinal region and lower limb
B6256	READ2	Letterer-Siwe disease of intrapelvic lymph nodes
B6257	READ2	Letterer-Siwe disease of spleen
B6258	READ2	Letterer-Siwe disease of lymph nodes of multiple sites
B626z	READ2	Malignant mast cell tumour NOS
B626.	READ2	Malignant mast cell tumours
B6260	READ2	Mast cell malignancy of unspecified site
B6261	READ2	Mast cell malignancy of lymph nodes of head, face and neck
B6262	READ2	Mast cell malignancy of intrathoracic lymph nodes
B6263	READ2	Mast cell malignancy of intra-abdominal lymph nodes
B6264	READ2	Mast cell malignancy of lymph nodes of axilla and upper limb
B6265	READ2	Mast cell malignancy of lymph nodes of inguinal region and lower limb
B6266	READ2	Mast cell malignancy of intrapelvic lymph nodes
B6267	READ2	Mast cell malignancy of spleen
B6268	READ2	Mast cell malignancy of lymph nodes of multiple sites
B6270	READ2	Follicular non-Hodgkin's small cleaved cell lymphoma
B6271	READ2	Follicular non-Hodgkin's mixed small cleaved and large cell lymphoma
B6272	READ2	Follicular non-Hodgkin's large cell lymphoma
B6273	READ2	Diffuse non-Hodgkin's small cell (diffuse) lymphoma
B6274	READ2	Diffuse non-Hodgkin's small cleaved cell (diffuse) lymphoma
B6275	READ2	Diffuse non-Hodgkin's mixed small and large cell (diffuse) lymphoma
B6276	READ2	Diffuse non-Hodgkin's immunoblastic (diffuse) lymphoma
B6277	READ2	Diffuse non-Hodgkin's lymphoblastic (diffuse) lymphoma
B6278	READ2	Diffuse non-Hodgkin's lymphoma undifferentiated (diffuse)
B6279	READ2	Mucosa-associated lymphoma
B627A	READ2	Diffuse non-Hodgkin's large cell lymphoma
B627B	READ2	Other types of follicular non-Hodgkin's lymphoma
B627C	READ2	Follicular non-Hodgkin's lymphoma
B627D	READ2	Diffuse non-Hodgkin's centroblastic lymphoma
B627E	READ2	Diffuse large B-cell lymphoma
B627F	READ2	Extranodal marginal zone B-cell lymphoma of mucosa-associated lymphoid tissue
B627G	READ2	Mediastinal (thymic) large B-cell lymphoma
B627W	READ2	Unspecified B-cell non-Hodgkin's lymphoma
B627X	READ2	Diffuse non-Hodgkin's lymphoma, unspecified
B628.	READ2	Follicular lymphoma
B6280	READ2	Follicular lymphoma grade 1
B6281	READ2	Follicular lymphoma grade 2
B6282	READ2	Follicular lymphoma grade 3
B6283	READ2	Follicular lymphoma grade 3a
B6284	READ2	Follicular lymphoma grade 3b
B6285	READ2	Diffuse follicle centre lymphoma
B6286	READ2	Cutaneous follicle centre lymphoma
B6287	READ2	Other types of follicular lymphoma
B629.	READ2	Multifocal and multisystemic (disseminated) Langerhans-cell histiocytosis
B62A.	READ2	Sarcoma of dendritic cells
B62B.	READ2	Multifocal and unisystemic Langerhans-cell histiocytosis
B62C.	READ2	Unifocal Langerhans-cell histiocytosis
B62D.	READ2	Histiocytic sarcoma
B62Ew	READ2	Other mature T/NK-cell lymphoma
B62E0	READ2	Mature T/NK-cell lymphoma
B62E1	READ2	Anaplastic large cell lymphoma, ALK-positive
B62E2	READ2	Anaplastic large cell lymphoma, ALK-negative
B62E3	READ2	Cutaneous T-cell lymphoma
B62E4	READ2	Extranodal NK/T-cell lymphoma, nasal type
B62E5	READ2	Hepatosplenic T-cell lymphoma
B62E6	READ2	Enteropathy-associated T-cell lymphoma
B62E7	READ2	Subcutaneous panniculitic T-cell lymphoma
B62E8	READ2	Blastic NK-cell lymphoma
B62E9	READ2	Angioimmunoblastic T-cell lymphoma
B62EA	READ2	Primary cutaneous CD30-positive T-cell proliferations
B62Fy	READ2	Other non-follicular lymphoma
B62F.	READ2	Nonfollicular lymphoma
B62F0	READ2	Small cell B-cell lymphoma
B62F1	READ2	Mantle cell lymphoma
B62F2	READ2	Lymphoblastic (diffuse) lymphoma
B63y.	READ2	Other immunoproliferative neoplasms
B63z.	READ2	Immunoproliferative neoplasm or myeloma NOS
B630.	READ2	Multiple myeloma
B6300	READ2	Malignant plasma cell neoplasm, extramedullary plasmacytoma
B6301	READ2	Solitary myeloma
B6302	READ2	Plasmacytoma NOS
B6303	READ2	Lambda light chain myeloma
B6304	READ2	Solitary plasmacytoma
B631.	READ2	Plasma cell leukaemia
B64yz	READ2	Other lymphoid leukaemia NOS
B64y.	READ2	Other lymphoid leukaemia
B64y0	READ2	Aleukaemic lymphoid leukaemia
B64y1	READ2	Prolymphocytic leukaemia
B64y2	READ2	Adult T-cell leukaemia
B64y3	READ2	B-cell prolymphocytic leukaemia
B64y4	READ2	T-cell prolymphocytic leukaemia
B64y5	READ2	Adult T-cell lymphoma/leukaemia (HTLV-1-associated)
B64z.	READ2	Lymphoid leukaemia NOS
B64..	READ2	Lymphoid leukaemia
B640.	READ2	Acute lymphoid leukaemia
B6400	READ2	B-cell acute lymphoblastic leukaemia
B641.	READ2	Chronic lymphoid leukaemia
B6410	READ2	B-cell chronic lymphocytic leukaemia
B6411	READ2	Clinical stage A chronic lymphocytic leukaemia
B6412	READ2	Clinical stage B chronic lymphocytic leukaemia
B6413	READ2	Clinical stage C chronic lymphocytic leukaemia
B642.	READ2	Subacute lymphoid leukaemia
B65yz	READ2	Other myeloid leukaemia NOS
B65y.	READ2	Other myeloid leukaemia
B65y0	READ2	Aleukaemic myeloid leukaemia
B65y1	READ2	Acute promyelocytic leukaemia
B65z.	READ2	Myeloid leukaemia NOS
B65..	READ2	Myeloid leukaemia
B650.	READ2	Acute myeloid leukaemia
B6500	READ2	Acute myeloid leukaemia with 11q23 abnormality
B6501	READ2	Acute myeloid leukaemia with multilineage dysplasia
B651z	READ2	Chronic myeloid leukaemia NOS
B651.	READ2	Chronic myeloid leukaemia
B6510	READ2	Chronic eosinophilic leukaemia
B6511	READ2	Chronic myeloid leukaemia, BCR/ABL positive
B6512	READ2	Chronic neutrophilic leukaemia
B6513	READ2	Atypical chronic myeloid leukaemia, BCR/ABL negative
B652.	READ2	Subacute myeloid leukaemia
B653z	READ2	Myeloid sarcoma NOS
B653.	READ2	Myeloid sarcoma
B6530	READ2	Chloroma
B6531	READ2	Granulocytic sarcoma
B654.	READ2	Acute myeloblastic leukaemia
B66yz	READ2	Other monocytic leukaemia NOS
B66y.	READ2	Other monocytic leukaemia
B66y0	READ2	Aleukaemic monocytic leukaemia
B66z.	READ2	Monocytic leukaemia NOS
B66..	READ2	Monocytic leukaemia
B660.	READ2	Acute monocytic leukaemia
B661.	READ2	Chronic monocytic leukaemia
B662.	READ2	Subacute monocytic leukaemia
B663.	READ2	Acute monoblastic leukaemia
B67yz	READ2	Other and unspecified leukaemia NOS
B67y.	READ2	Other and unspecified leukaemia
B67y0	READ2	Lymphosarcoma cell leukaemia
B67z.	READ2	Other specified leukaemia NOS
B67..	READ2	Other specified leukaemia
B670.	READ2	Acute erythraemia and erythroleukaemia
B672.	READ2	Megakaryocytic leukaemia
B673.	READ2	Mast cell leukaemia
B674.	READ2	Acute panmyelosis
B675.	READ2	Acute myelofibrosis
B676.	READ2	Acute erythroid leukaemia
B677.	READ2	Myelodysplastic and myeloproliferative disease
B68y.	READ2	Other leukaemia of unspecified cell type
B68z.	READ2	Leukaemia NOS
B68..	READ2	Leukaemia of unspecified cell type
B680.	READ2	Acute leukaemia NOS
B681.	READ2	Chronic leukaemia NOS
B682.	READ2	Subacute leukaemia NOS
B690.	READ2	Acute myelomonocytic leukaemia
B691.	READ2	Chronic myelomonocytic leukaemia
B692.	READ2	Subacute myelomonocytic leukaemia
B693.	READ2	Juvenile myelomonocytic leukaemia
B935.	READ2	Neoplasm of uncertain behaviour of histiocytic and mast cells
B936.	READ2	Neoplasm of uncertain behaviour of plasma cells
B937.	READ2	Neoplasm of uncertain behaviour of other lymphatic and haematopoietic tissue
B9370	READ2	Refractory anaemia without sideroblasts, so stated
B9371	READ2	Refractory anaemia with sideroblasts
B9372	READ2	Refractory anaemia with excess of blasts
B9373	READ2	Refractory anaemia with excess of blasts with transformation
B9374	READ2	Essential (haemorrhagic) thrombocythaemia
B9375	READ2	Idiopathic thrombocythaemia
B9376	READ2	Refractory anaemia without ring sideroblasts
B9377	READ2	Refractory anaemia with ring sideroblasts
B9378	READ2	Refractory anaemia with multilineage dysplasia
B9379	READ2	5Q minus syndrome
B937W	READ2	Myelodysplastic syndrome, unspecified
B937X	READ2	Refractory anaemia, unspecified
B93X.	READ2	Neoplasm of uncertain and unknown behaviour of lymphoid, haematopoietic and related tissue, unspecified
C331.	READ2	Monoclonal paraproteinaemia
C3310	READ2	Monoclonal gammopathy of uncertain significance
C333z	READ2	Macroglobulinaemia NOS
C333.	READ2	Macroglobulinaemia
C3330	READ2	Waldenstrom's macroglobulinaemia
C3331	READ2	Alpha heavy chain disease
C3332	READ2	Gamma heavy chain disease
C3333	READ2	Heavy chain disease
C37y0	READ2	Hand - Schuller - Christian disease
C37y1	READ2	Eosinophilic granuloma
C37y5	READ2	Histiocytosis X , chronic
C37y6	READ2	Histiocytosis X , unspecified
C37yB	READ2	Langerhans' cell histiocytosis
D213.	READ2	Refractory Anaemia
D3y0.	READ2	Essential thrombocytosis
D4035	READ2	Hypereosinophilic syndrome
D41y1	READ2	Myelofibrosis
M1628	READ2	Lymphomatoid papulosis
R0562	READ2	[D]Castleman's disease
SP08A	READ2	Post-transplant lymphoproliferative disorder
42P3.	READ3	Thrombocythaemia
ByuD0	READ3	[X]Other Hodgkin's disease
ByuD1	READ3	[X]Other types of follicular non-Hodgkin's lymphoma
ByuD2	READ3	[X]Other types of diffuse non-Hodgkin's lymphoma
ByuD3	READ3	[X]Other specified types of non-Hodgkin's lymphoma
ByuD4	READ3	[X]Other malignant immunoproliferative diseases
ByuD5	READ3	[X]Other lymphoid leukaemia
ByuD8	READ3	[X]Other specified leukaemias
ByuD9	READ3	[X]Other leukaemia of unspecified cell type
ByuDA	READ3	[X]Other specified malignant neoplasms of lymphoid, haematopoietic and related tissue
ByuDB	READ3	[X]Malignant neoplasm of lymphoid, haematopoietic and related tissue, unspecified
ByuDC	READ3	[X]Diffuse non-Hodgkin's lymphoma, unspecified
ByuDD	READ3	[X]Other and unspecified peripheral and cutaneous T-cell lymphomas
ByuDE	READ3	[X]Unspecified B-cell non-Hodgkin's lymphoma
ByuH6	READ3	[X]Neoplasm of uncertain and unknown behaviour of other myelodysplastic syndromes
ByuH7	READ3	[X]Other specified neoplasms of uncertain and unknown behaviour of lymphoid, haematopoietic and related tissue
ByuH8	READ3	[X]Neoplasm of uncertain and unknown behaviour of lymphoid, haematopoietic and related tissue, unspecified
ByuHC	READ3	[X]Refractory anaemia, unspecified
ByuHD	READ3	[X]Myelodysplastic syndrome, unspecified
B6y..	READ3	Malignant neoplasm of lymphatic or haematopoietic tissue otherwise specified
B6z..	READ3	Malignant neoplasm lymphatic or haematopoietic tissue NOS
B600z	READ3	Reticulosarcoma NOS
B600.	READ3	Reticulosarcoma
B6000	READ3	Reticulosarcoma of unspecified site
B6001	READ3	Reticulosarcoma of lymph nodes of head, face and neck
B6002	READ3	Reticulosarcoma of intrathoracic lymph nodes
B6003	READ3	Reticulosarcoma of intra-abdominal lymph nodes
B6004	READ3	Reticulosarcoma of lymph nodes of axilla and upper limb
B6005	READ3	Reticulosarcoma of lymph nodes of inguinal region and lower limb
B6006	READ3	Reticulosarcoma of intrapelvic lymph nodes
B6007	READ3	Reticulosarcoma of spleen
B6008	READ3	Reticulosarcoma of lymph nodes of multiple sites
B601z	READ3	Lymphosarcoma NOS
B601.	READ3	Lymphosarcoma
B602z	READ3	Burkitt's lymphoma NOS
B602.	READ3	Burkitt's lymphoma
B6020	READ3	Burkitt's lymphoma of unspecified site
B6021	READ3	Burkitt's lymphoma of lymph nodes of head, face and neck
B6022	READ3	Burkitt's lymphoma of intrathoracic lymph nodes
B6023	READ3	Burkitt's lymphoma of intra-abdominal lymph nodes
B6024	READ3	Burkitt's lymphoma of lymph nodes of axilla and upper limb
B6025	READ3	Burkitt's lymphoma of lymph nodes of inguinal region and lower limb
B6026	READ3	Burkitt's lymphoma of intrapelvic lymph nodes
B6027	READ3	Burkitt's lymphoma of spleen
B6028	READ3	Burkitt's lymphoma of lymph nodes of multiple sites
B61z.	READ3	Hodgkin's disease NOS
B61z0	READ3	Hodgkin's disease NOS, unspecified site
B61z1	READ3	Hodgkin's disease NOS of lymph nodes of head, face and neck
B61z2	READ3	Hodgkin's disease NOS of intrathoracic lymph nodes
B61z3	READ3	Hodgkin's disease NOS of intra-abdominal lymph nodes
B61z4	READ3	Hodgkin's disease NOS of lymph nodes of axilla and upper limb
B61z5	READ3	Hodgkin's disease NOS of lymph nodes of inguinal region and lower limb
B61z6	READ3	Hodgkin's disease NOS of intrapelvic lymph nodes
B61z7	READ3	Hodgkin's disease NOS of spleen
B61z8	READ3	Hodgkin's disease NOS of lymph nodes of multiple sites
B61..	READ3	Hodgkin's disease
B610z	READ3	Hodgkin's paragranuloma NOS
B610.	READ3	Hodgkin's paragranuloma
B6100	READ3	Hodgkin's paragranuloma of unspecified site
B6101	READ3	Hodgkin's paragranuloma of lymph nodes of head, face, and neck
B6102	READ3	Hodgkin's paragranuloma of intrathoracic lymph nodes
B6103	READ3	Hodgkin's paragranuloma of intra-abdominal lymph nodes
B6104	READ3	Hodgkin's paragranuloma of lymph nodes of axilla and upper limb
B6105	READ3	Hodgkin's paragranuloma of lymph nodes of inguinal region and lower limb
B6106	READ3	Hodgkin's paragranuloma of intrapelvic lymph nodes
B6107	READ3	Hodgkin's paragranuloma of spleen
B6108	READ3	Hodgkin's paragranuloma of lymph nodes of multiple sites
B611z	READ3	Hodgkin's granuloma NOS
B611.	READ3	Hodgkin's granuloma
B6110	READ3	Hodgkin's granuloma of unspecified site
B6111	READ3	Hodgkin's granuloma of lymph nodes of head, face and neck
B6112	READ3	Hodgkin's granuloma of intrathoracic lymph nodes
B6113	READ3	Hodgkin's granuloma of intra-abdominal lymph nodes
B6114	READ3	Hodgkin's granuloma of lymph nodes of axilla and upper limb
B6115	READ3	Hodgkin's granuloma of lymph nodes of inguinal region and lower limb
B6116	READ3	Hodgkin's granuloma of intrapelvic lymph nodes
B6117	READ3	Hodgkin's granuloma of spleen
B6118	READ3	Hodgkin's granuloma of lymph nodes of multiple sites
B612z	READ3	Hodgkin's sarcoma NOS
B612.	READ3	Hodgkin's sarcoma
B6120	READ3	Hodgkin's sarcoma of unspecified site
B6121	READ3	Hodgkin's sarcoma of lymph nodes of head, face and neck
B6122	READ3	Hodgkin's sarcoma of intrathoracic lymph nodes
B6123	READ3	Hodgkin's sarcoma of intra-abdominal lymph nodes
B6124	READ3	Hodgkin's sarcoma of lymph nodes of axilla and upper limb
B6125	READ3	Hodgkin's sarcoma of lymph nodes of inguinal region and lower limb
B6126	READ3	Hodgkin's sarcoma of intrapelvic lymph nodes
B6127	READ3	Hodgkin's sarcoma of spleen
B6128	READ3	Hodgkin's sarcoma of lymph nodes of multiple sites
B613z	READ3	Hodgkin's, lymphocytic-histiocytic predominance NOS
B613.	READ3	Hodgkin's disease, lymphocytic-histiocytic predominance
B6130	READ3	Hodgkin's disease, lymphocytic-histiocytic predominance of unspecified site
B6131	READ3	Hodgkin's disease, lymphocytic-histiocytic predominance of lymph nodes of head, face and neck
B6132	READ3	Hodgkin's disease, lymphocytic-histiocytic predominance of intrathoracic lymph nodes
B6133	READ3	Hodgkin's disease, lymphocytic-histiocytic predominance of intra-abdominal lymph nodes
B6134	READ3	Hodgkin's disease, lymphocytic-histiocytic predominance of lymph nodes of axilla and upper limb
B6135	READ3	Hodgkin's disease, lymphocytic-histiocytic predominance of lymph nodes of inguinal region and lower limb
B6136	READ3	Hodgkin's disease, lymphocytic-histiocytic predominance of intrapelvic lymph nodes
B6137	READ3	Hodgkin's, lymphocytic-histiocytic predominance of spleen
B6138	READ3	Hodgkin's disease, lymphocytic-histiocytic predominance of lymph nodes of multiple sites
B614z	READ3	Hodgkin's disease, nodular sclerosis NOS
B614.	READ3	Hodgkin's disease, nodular sclerosis
B6140	READ3	Hodgkin's disease, nodular sclerosis of unspecified site
B6141	READ3	Hodgkin's disease, nodular sclerosis of lymph nodes of head, face and neck
B6142	READ3	Hodgkin's disease, nodular sclerosis of intrathoracic lymph nodes
B6143	READ3	Hodgkin's disease, nodular sclerosis of intra-abdominal lymph nodes
B6144	READ3	Hodgkin's disease, nodular sclerosis of lymph nodes of axilla and upper limb
B6145	READ3	Hodgkin's disease, nodular sclerosis of lymph nodes of inguinal region and lower limb
B6146	READ3	Hodgkin's disease, nodular sclerosis of intrapelvic lymph nodes
B6147	READ3	Hodgkin's disease, nodular sclerosis of spleen
B6148	READ3	Hodgkin's disease, nodular sclerosis of lymph nodes of multiple sites
B615z	READ3	Hodgkin's disease, mixed cellularity NOS
B615.	READ3	Hodgkin's disease, mixed cellularity
B6150	READ3	Hodgkin's disease, mixed cellularity of unspecified site
B6151	READ3	Hodgkin's disease, mixed cellularity of lymph nodes of head, face and neck
B6152	READ3	Hodgkin's disease, mixed cellularity of intrathoracic lymph nodes
B6153	READ3	Hodgkin's disease, mixed cellularity of intra-abdominal lymph nodes
B6154	READ3	Hodgkin's disease, mixed cellularity of lymph nodes of axilla and upper limb
B6155	READ3	Hodgkin's disease, mixed cellularity of lymph nodes of inguinal region and lower limb
B6156	READ3	Hodgkin's disease, mixed cellularity of intrapelvic lymph nodes
B6157	READ3	Hodgkin's disease, mixed cellularity of spleen
B6158	READ3	Hodgkin's disease, mixed cellularity of lymph nodes of multiple sites
B616z	READ3	Hodgkin's disease, lymphocytic depletion NOS
B616.	READ3	Hodgkin's disease, lymphocytic depletion
B6160	READ3	Hodgkin's lymphocytic depletion of unspecified site
B6161	READ3	Hodgkin's disease, lymphocytic depletion of lymph nodes of head, face and neck
B6162	READ3	Hodgkin's disease, lymphocytic depletion of intrathoracic lymph nodes
B6163	READ3	Hodgkin's disease, lymphocytic depletion of intra-abdominal lymph nodes
B6164	READ3	Hodgkin's disease, lymphocytic depletion of lymph nodes of axilla and upper limb
B6165	READ3	Hodgkin's disease, lymphocytic depletion of lymph nodes of inguinal region and lower limb
B6166	READ3	Hodgkin's disease, lymphocytic depletion of intrapelvic lymph nodes
B6167	READ3	Hodgkin's disease, lymphocytic depletion of spleen
B6168	READ3	Hodgkin's disease, lymphocytic depletion of lymph nodes of multiple sites
B62x5	READ3	Malignant immunoproliferative small intestinal disease
B62y0	READ3	Malignant lymphoma NOS of unspecified site
B62y1	READ3	Malignant lymphoma NOS of lymph nodes of head, face and neck
B62y2	READ3	Malignant lymphoma NOS of intrathoracic lymph nodes
B62y3	READ3	Malignant lymphoma NOS of intra-abdominal lymph nodes
B62y4	READ3	Malignant lymphoma NOS of lymph nodes of axilla and upper limb
B62y5	READ3	Malignant lymphoma NOS of lymph nodes of inguinal region and lower limb
B62y6	READ3	Malignant lymphoma NOS of intrapelvic lymph nodes
B62y7	READ3	Malignant lymphoma NOS of spleen
B62y8	READ3	Malignant lymphoma NOS of lymph nodes of multiple sites
B62zz	READ3	Lymphoid and histiocytic malignancy NOS
B62z.	READ3	Malignant neoplasms of lymphoid and histiocytic tissue NOS
B62z0	READ3	Unspecified malignant neoplasm of lymphoid and histiocytic tissue of unspecified site
B62z1	READ3	Unspecified malignant neoplasm of lymphoid and histiocytic tissue of lymph nodes of head, face and neck
B62z2	READ3	Unspecified malignant neoplasm of lymphoid and histiocytic tissue of intrathoracic lymph nodes
B62z3	READ3	Unspecified malignant neoplasm of lymphoid and histiocytic tissue of intra-abdominal lymph nodes
B62z4	READ3	Unspecified malignant neoplasm of lymphoid and histiocytic tissue of lymph nodes of axilla and upper limb
B62z5	READ3	Unspecified malignant neoplasm of lymphoid and histiocytic tissue of lymph nodes of inguinal region and lower limb
B62z6	READ3	Unspecified malignant neoplasm of lymphoid and histiocytic tissue of intrapelvic lymph nodes
B62z7	READ3	Unspecified malignant neoplasm of lymphoid and histiocytic tissue of spleen
B62z8	READ3	Unspecified malignant neoplasm of lymphoid and histiocytic tissue of lymph nodes of multiple sites
B620z	READ3	Nodular lymphoma NOS
B620.	READ3	Nodular lymphoma (Brill - Symmers disease)
B6200	READ3	Nodular lymphoma of unspecified site
B6201	READ3	Nodular lymphoma of lymph nodes of head, face and neck
B6202	READ3	Nodular lymphoma of intrathoracic lymph nodes
B6203	READ3	Nodular lymphoma of intra-abdominal lymph nodes
B6204	READ3	Nodular lymphoma of lymph nodes of axilla and upper limb
B6205	READ3	Nodular lymphoma of lymph nodes of inguinal region and lower limb
B6206	READ3	Nodular lymphoma of intrapelvic lymph nodes
B6207	READ3	Nodular lymphoma of spleen
B6208	READ3	Nodular lymphoma of lymph nodes of multiple sites
B621z	READ3	Mycosis fungoides NOS
B621.	READ3	Mycosis fungoides
B6210	READ3	Mycosis fungoides of unspecified site
B6211	READ3	Mycosis fungoides of the lymph nodes of head, face and neck
B6212	READ3	Mycosis fungoides of intrathoracic lymph nodes
B6213	READ3	Mycosis fungoides of intra-abdominal lymph nodes
B6214	READ3	Mycosis fungoides of lymph nodes of axilla and upper limb
B6215	READ3	Mycosis fungoides of lymph nodes of inguinal region and lower limb
B6216	READ3	Mycosis fungoides of intrapelvic lymph nodes
B6217	READ3	Mycosis fungoides of spleen
B6218	READ3	Mycosis fungoides of lymph nodes of multiple sites
B622z	READ3	Sezary's disease NOS
B622.	READ3	Sezary's disease
B6220	READ3	Sezary's disease of unspecified site
B6221	READ3	Sezary's disease of lymph nodes of head, face and neck
B6222	READ3	Sezary's disease of intrathoracic lymph nodes
B6223	READ3	Sezary's disease of intra-abdominal lymph nodes
B6224	READ3	Sezary's disease of lymph nodes of axilla and upper limb
B6225	READ3	Sezary's disease of lymph nodes of inguinal region and lower limb
B6226	READ3	Sezary's disease of intrapelvic lymph nodes
B6227	READ3	Sezary's disease of spleen
B6228	READ3	Sezary's disease of lymph nodes of multiple sites
B623z	READ3	Malignant histiocytosis NOS
B6230	READ3	Malignant histiocytosis of unspecified site
B6231	READ3	Malignant histiocytosis of lymph nodes of head, face and neck
B6232	READ3	Malignant histiocytosis of intrathoracic lymph nodes
B6233	READ3	Malignant histiocytosis of intra-abdominal lymph nodes
B6234	READ3	Malignant histiocytosis of lymph nodes of axilla and upper limb
B6235	READ3	Malignant histiocytosis of lymph nodes of inguinal region and lower limb
B6236	READ3	Malignant histiocytosis of intrapelvic lymph nodes
B6237	READ3	Malignant histiocytosis of spleen
B6238	READ3	Malignant histiocytosis of lymph nodes of multiple sites
B624z	READ3	Leukaemic reticuloendotheliosis NOS
B624.	READ3	Leukaemic reticuloendotheliosis
B6240	READ3	Leukaemic reticuloendotheliosis of unspecified sites
B6241	READ3	Leukaemic reticuloendotheliosis of lymph nodes of head, face and neck
B6242	READ3	Leukaemic reticuloendotheliosis of intrathoracic lymph nodes
B6243	READ3	Leukaemic reticuloendotheliosis of intra-abdominal lymph nodes
B6244	READ3	Leukaemic reticuloendotheliosis of lymph nodes of axilla and upper limb
B6245	READ3	Leukaemic reticuloendotheliosis of lymph nodes of inguinal region and lower limb
B6246	READ3	Leukaemic reticuloendotheliosis of intrapelvic lymph nodes
B6247	READ3	Leukaemic reticuloendotheliosis of spleen
B6248	READ3	Leukaemic reticuloendotheliosis of lymph nodes of multiple sites
B625z	READ3	Letterer-Siwe disease NOS
B625.	READ3	Letterer-Siwe disease
B6250	READ3	Letterer-Siwe disease of unspecified sites
B6251	READ3	Letterer-Siwe disease of lymph nodes of head, face and neck
B6252	READ3	Letterer-Siwe disease of intrathoracic lymph nodes
B6253	READ3	Letterer-Siwe disease of intra-abdominal lymph nodes
B6254	READ3	Letterer-Siwe disease of lymph nodes of axilla and upper limb
B6255	READ3	Letterer-Siwe disease of lymph nodes of inguinal region and lower limb
B6256	READ3	Letterer-Siwe disease of intrapelvic lymph nodes
B6257	READ3	Letterer-Siwe disease of spleen
B6258	READ3	Letterer-Siwe disease of lymph nodes of multiple sites
B626z	READ3	Malignant mast cell tumour NOS
B626.	READ3	Malignant mast cell tumours
B6260	READ3	Mast cell malignancy of unspecified site
B6261	READ3	Mast cell malignancy of lymph nodes of head, face and neck
B6262	READ3	Mast cell malignancy of intrathoracic lymph nodes
B6263	READ3	Mast cell malignancy of intra-abdominal lymph nodes
B6264	READ3	Mast cell malignancy of lymph nodes of axilla and upper limb
B6265	READ3	Mast cell malignancy of lymph nodes of inguinal region and lower limb
B6266	READ3	Mast cell malignancy of intrapelvic lymph nodes
B6267	READ3	Mast cell malignancy of spleen
B6268	READ3	Mast cell malignancy of lymph nodes of multiple sites
B627.	READ3	Non - Hodgkin's lymphoma
B6271	READ3	Follicular non-Hodgkin's mixed small cleaved and large cell lymphoma
B6273	READ3	Diffuse non-Hodgkin's small cell (diffuse) lymphoma
B6274	READ3	Diffuse non-Hodgkin's small cleaved cell (diffuse) lymphoma
B6275	READ3	Diffuse non-Hodgkin's mixed small and large cell (diffuse) lymphoma
B6276	READ3	Diffuse non-Hodgkin's immunoblastic (diffuse) lymphoma
B6277	READ3	Diffuse non-Hodgkin's lymphoblastic (diffuse) lymphoma
B6278	READ3	Diffuse non-Hodgkin's lymphoma undifferentiated (diffuse)
B627B	READ3	Other types of follicular non-Hodgkin's lymphoma
B63y.	READ3	Other immunoproliferative neoplasms
B63z.	READ3	Immunoproliferative neoplasm or myeloma NOS
B630.	READ3	Multiple myeloma
B6300	READ3	Malignant plasma cell neoplasm, extramedullary plasmacytoma
B64yz	READ3	Other lymphoid leukaemia NOS
B64y.	READ3	Other lymphoid leukaemia
B64y0	READ3	Aleukaemic lymphoid leukaemia
B64y2	READ3	Adult T-cell leukaemia
B64z.	READ3	Lymphoid leukaemia NOS
B64..	READ3	Lymphoid leukaemia
B640.	READ3	Acute lymphoid leukaemia
B641.	READ3	Chronic lymphoid leukaemia
B642.	READ3	Subacute lymphoid leukaemia
B65yz	READ3	Other myeloid leukaemia NOS
B65y.	READ3	Other myeloid leukaemia
B65y0	READ3	Aleukaemic myeloid leukaemia
B65y1	READ3	Acute promyelocytic leukaemia
B65z.	READ3	Myeloid leukaemia NOS
B65..	READ3	Myeloid leukaemia
B650.	READ3	Acute myeloid leukaemia
B651z	READ3	Chronic myeloid leukaemia NOS
B651.	READ3	Chronic myeloid leukaemia
B6510	READ3	Chronic eosinophilic leukaemia
B6512	READ3	Chronic neutrophilic leukaemia
B652.	READ3	Subacute myeloid leukaemia
B653z	READ3	Myeloid sarcoma NOS
B653.	READ3	Myeloid sarcoma
B6530	READ3	Chloroma
B6531	READ3	Granulocytic sarcoma
B66yz	READ3	Other monocytic leukaemia NOS
B66y.	READ3	Other monocytic leukaemia
B66y0	READ3	Aleukaemic monocytic leukaemia
B66z.	READ3	Monocytic leukaemia NOS
B66..	READ3	Monocytic leukaemia
B660.	READ3	Acute monocytic leukaemia
B661.	READ3	Chronic monocytic leukaemia
B662.	READ3	Subacute monocytic leukaemia
B67yz	READ3	Other and unspecified leukaemia NOS
B67y.	READ3	Other and unspecified leukaemia
B67y0	READ3	Lymphosarcoma cell leukaemia
B67z.	READ3	Other specified leukaemia NOS
B67..	READ3	Other specified leukaemia
B670.	READ3	Acute erythraemia and erythroleukaemia
B672.	READ3	Megakaryocytic leukaemia
B673.	READ3	Mast cell leukaemia
B674.	READ3	Acute panmyelosis
B68y.	READ3	Other leukaemia of unspecified cell type
B68z.	READ3	Leukaemia NOS
B68..	READ3	Leukaemia of unspecified cell type
B680.	READ3	Acute leukaemia NOS
B681.	READ3	Chronic leukaemia NOS
B682.	READ3	Subacute leukaemia NOS
B690.	READ3	Acute myelomonocytic leukaemia
B691.	READ3	Chronic myelomonocytic leukaemia
B692.	READ3	Subacute myelomonocytic leukaemia
B935.	READ3	Neoplasm of uncertain behaviour of histiocytic and mast cells
B936.	READ3	Neoplasm of uncertain behaviour of plasma cells
B9370	READ3	Refractory anaemia without sideroblasts, so stated
B9371	READ3	Refractory anaemia with sideroblasts
B9372	READ3	Refractory anaemia with excess of blasts
B9373	READ3	Refractory anaemia with excess of blasts with transformation
B937W	READ3	Myelodysplastic syndrome, unspecified
BBg1.	READ3	[M]Malignant lymphoma NOS
BBl..	READ3	[M]Mycosis fungoides
BBmG.	READ3	[M] Immunoproliferative small intestinal disease
BBn2.	READ3	[M]Plasmacytoma NOS
BBp..	READ3	[M]Mast cell tumours
BBp1.	READ3	[M]Mast cell sarcoma
BBr1.	READ3	[M]Compound leukaemias
BBr27	READ3	[M]Adult T-cell leukaemia/lymphoma
BBr68	READ3	[M]Chronic myelomonocytic leukaemia
BBr90	READ3	[M]Monocytic leukaemia NOS
BBr92	READ3	[M]Subacute monocytic leukaemia
BBs2.	READ3	[M]Chronic myeloproliferative disease
C3300	READ3	Waldenstrom's hypergammaglobulinaemic purpura
C331.	READ3	Monoclonal paraproteinaemia
C333z	READ3	Macroglobulinaemia NOS
C333.	READ3	Macroglobulinaemia
C3330	READ3	Waldenstrom's macroglobulinaemia
C3331	READ3	Alpha heavy chain disease
C3332	READ3	Gamma heavy chain disease
C37y0	READ3	Hand - Schuller - Christian disease
C37y1	READ3	Eosinophilic granuloma
C37y5	READ3	Histiocytosis X , chronic
C37y6	READ3	Histiocytosis X , unspecified
D3y0.	READ3	Essential thrombocytosis
R0562	READ3	[D]Castleman's disease
X00eT	READ3	Lymphoma of retina
X102I	READ3	Pulmonary histiocytosis X
X20CK	READ3	Refractory anaemia
X20E9	READ3	Langerhans' cell histiocytosis
X20FX	READ3	Essential thrombocythaemia
X50BR	READ3	Lymphomatoid papulosis
X50KK	READ3	Mast cell naevus
X70SY	READ3	Splenic schistosomal giant cell lymphoma
X78e1	READ3	Tumour of lymphoid, haemopoietic and related tissue
X78hl	READ3	Cutaneous lymphoma
X78hm	READ3	Mycosis fungoides of skin
X78hn	READ3	Sezary's disease of skin
X78hp	READ3	Angioendotheliomatosis
X78QR	READ3	Lymphomatoid granulomatosis of lung
X78Ui	READ3	Proliferating angioendotheliomatosis
XE1vp	READ3	Nodular lymphoma
XE1vq	READ3	Lymphoid and histiocytic malignancy NOS
XE1wO	READ3	Neoplasm of uncertain behaviour of histiocytic and mast cell
XE1wP	READ3	Neoplasm of uncertain behaviour of plasma cells
XE1wQ	READ3	Neop uncertain behaviour other lymphatic/haematopoietic tiss
XE11b	READ3	Monoclonal paraproteinaemia
XE2t9	READ3	[X]Non-Hodgkin's lymphoma, unspecified type
XE2vi	READ3	Acute erythraemia and erythroleukaemia
XE20N	READ3	Multiple myeloma etc.
XE20T	READ3	Leukaemia - specif. cell NOS
XE2bV	READ3	Malignant lymphoma - immunoblastic
XM1FM	READ3	Malign lymphoma - lymphocytic, intermediate differentiation
XM1Qz	READ3	Immunoproliferative neoplasm
Xa0eB	READ3	Hypergranular promyelocytic leukaemia
Xa0jn	READ3	Acute biphenotypic leukaemia
Xa0Dd	READ3	Lymphoma of intestine
Xa0DX	READ3	Gastric lymphoma
Xa0E1	READ3	Primary cerebral lymphoma
Xa0QI	READ3	Lymphoproliferative disorder
Xa0QP	READ3	B-cell chronic lymphocytic leukaemia
Xa0QQ	READ3	B-cell chronic lymphocytic leukaemia variant
Xa0Rk	READ3	T-cell chronic lymphocytic leukaemia
Xa0Rn	READ3	Chronic lymphocytic prolymphocytic leukaemia syndrome
Xa0Ro	READ3	Richter's syndrome
Xa0Rp	READ3	Splenic lymphoma with villous lymphocytes
Xa0Se	READ3	Refractory anaemia with ringed sideroblasts
Xa0Sf	READ3	Refractory anaemia with excess blasts
Xa0Sg	READ3	Refractory anaemia with excess blasts in transformation
Xa0Sh	READ3	5Q minus syndrome
Xa0Sk	READ3	Acute myeloblastic leukaemia
Xa0Sl	READ3	Acute monoblastic leukaemia
Xa0Sm	READ3	Acute megakaryoblastic leukaemia
Xa0Sn	READ3	Acute eosinophilic leukaemia
Xa0So	READ3	Acute myelofibrosis
Xa0Sr	READ3	Lymphoreticular tumour
Xa0St	READ3	Hodgkin's disease, lymphocytic predominance - nodular
Xa0Su	READ3	Hodgkin's disease, lymphocytic predominance - diffuse
Xa0Sv	READ3	Hodgkin's disease,nodular sclerosis-lymphocytic predominance
Xa0Sw	READ3	Hodgkin's disease, nodular sclerosis - mixed cellularity
Xa0Sx	READ3	Hodgkin's disease, nodular sclerosis - lymphocytic depletion
Xa0Sy	READ3	B-cell lymphoma
Xa0Sz	READ3	Cutaneous/peripheral T-cell lymphoma
Xa0S9	READ3	T-cell prolymphocytic leukaemia
Xa0SA	READ3	Hairy cell leukaemia variant
Xa0SB	READ3	Large granular lymphocytic leukaemia
Xa0SC	READ3	Lymphoma with spill
Xa0SD	READ3	B-cell acute lymphoblastic leukaemia
Xa0SE	READ3	Pre B-cell acute lymphoblastic leukaemia
Xa0SF	READ3	Common acute lymphoblastic leukaemia
Xa0SG	READ3	Null cell acute lymphoblastic leukaemia
Xa0SH	READ3	T-cell acute lymphoblastic leukaemia
Xa0SJ	READ3	Monoclonal gammopathy of uncertain significance
Xa0SL	READ3	Light chain myeloma
Xa0SM	READ3	Heavy chain disease
Xa0SN	READ3	Non-secretory myeloma
Xa0SV	READ3	Juvenile chronic myeloid leukaemia
Xa0SX	READ3	Atypical chronic myeloid leukaemia
Xa0SY	READ3	Myelodysplastic syndrome
Xa0Th	READ3	Peripheral T-cell lymphoma
Xa0Ti	READ3	T-zone lymphoma
Xa0Tj	READ3	Lymphoepithelioid lymphoma
Xa0Tk	READ3	Angioimmunoblastic lymphadenopathy with dysproteinaemia
Xa0To	READ3	Angiocentric T-cell lymphoma
Xa0Tr	READ3	Peripheral T-cell lymphoma - pleomorphic small cell
Xa0Tt	READ3	Peripheral T-cell lymphoma-pleomorphic medium and large cell
Xa0Tu	READ3	Enteropathy-associated T-cell lymphoma
Xa0Ty	READ3	True histiocytic lymphoma
Xa0T0	READ3	Prethymic and thymic T-cell lymphoma/leukaemia
Xa0T1	READ3	Low grade B-cell lymphoma
Xa0T2	READ3	Diffuse low grade B-cell lymphoma
Xa0T3	READ3	High grade B-cell lymphoma
Xa0T4	READ3	Follicular low grade B-cell lymphoma
Xa0T5	READ3	B-cell prolymphocytic leukaemia
Xa0T7	READ3	Malignant lymphomatous polyposis
Xa0T8	READ3	Mucosa-associated lymphoma
Xa0T9	READ3	Monocytoid B-cell lymphoma
Xa0TA	READ3	Follicular malignant lymphoma - mixed cell type
Xa0TD	READ3	Follicular malignant lymphoma - small cleaved cell
Xa0TE	READ3	Diffuse high grade B-cell lymphoma
Xa0TF	READ3	Nodular high grade B-cell lymphoma
Xa0TG	READ3	Diffuse malignant lymphoma - large cell
Xa0TH	READ3	Diffuse malignant lymphoma - large cleaved cell
Xa0TI	READ3	Diffuse malignant lymphoma - large non-cleaved cell
Xa0TM	READ3	Diffuse malignant lymphoma - centroblastic polymorphic
Xa0TP	READ3	Malignant lymphoma - lymphoblastic
Xa0TS	READ3	Large cell anaplastic lymphoma
Xa0TX	READ3	Follicular malignant lymphoma - large cell
Xa0TY	READ3	Low grade T-cell lymphoma
Xa0TZ	READ3	High grade T-cell lymphoma
Xa0U5	READ3	Malignant lymphoma of testis
Xa0bR	READ3	Malignant lymphoma of thyroid gland
Xa0bS	READ3	Malignant lymphoma of breast
Xa36d	READ3	IgA monoclonal gammopathy of uncertain significance
Xa36e	READ3	IgG monoclonal gammopathy of uncertain significance
Xa36h	READ3	IgM monoclonal gammopathy of uncertain significance
Xa36k	READ3	IgD monoclonal gammopathy of uncertain significance
Xa36m	READ3	Light chain monoclonal gammopathy of uncertain significance
Xa36a	READ3	IgA myeloma
Xa36b	READ3	IgG myeloma
Xa36c	READ3	IgD myeloma
Xa3Ee	READ3	Acute promyelocytic leukaemia - hypogranular variant
Xa3En	READ3	Intermediate grade B-cell lymphoma
Xa3EW	READ3	Acute myeloblastic leukaemia - undifferentiated
Xa3Ea	READ3	Acute myeloblastic leukaemia without maturation
Xa3Ec	READ3	Acute myeloblastic leukaemia with maturation
Xa3HG	READ3	Acute myelomonocytic leukaemia - eosinophilic variant
Xa99k	READ3	Malignant lymphoma
Xa99l	READ3	Malignant lymphoma - small lymphocytic
Xa99n	READ3	Diffuse malignant lymphoma - centroblastic
Xa99w	READ3	Nodular malignant lymphoma, lymphocytic - well diffrentiated
Xa99z	READ3	Nodul malig lymphoma, lymphocytic - intermed differentiation
Xa9AA	READ3	Plasmacytoma - disorder
Xa9AC	READ3	Mastocytoma
Xa9AM	READ3	Acute leukaemia
Xa9EH	READ3	Malignant lymphoma, convoluted cell type
Xa9FC	READ3	Malignant lymphoma, follicular centre cell
Xa9FD	READ3	Malignant lymphoma, follicular centre cell, cleaved
Xa9FE	READ3	Malignant lymphoma, follicular centre cell, non-cleaved
XaB47	READ3	Atypical hairy cell leukaemia
XaBAk	READ3	Malignant mastocytosis
XaBAl	READ3	Erythroleukaemia
XaBBd	READ3	Malignant lymphoma, mixed lymphocytic-histiocytic, nodular
XaBBf	READ3	Malignant lymphoma, centroblastic-centrocytic, follicular
XaBBo	READ3	Malign lymphoma, lymphocytic, poorly differentiated, nodular
XaBBp	READ3	Malignant lymphoma, centroblastic type, follicular
XaBBr	READ3	Microglioma
XaBBs	READ3	Histiocytic medullary reticulosis
XaBBt	READ3	Myelosclerosis with myeloid metaplasia
XaBBu	READ3	Idiopathic thrombocythaemia
XaBB3	READ3	Plasma cell leukaemia
XaBBC	READ3	Neutrophilic leukaemia
XaBBM	READ3	Prolymphocytic lymphosarcoma
XaBBN	READ3	Malignant lymphoma - lymphoplasmacytic
XaBBO	READ3	Diffuse malignant lymphoma - centroblastic-centrocytic
XaBBP	READ3	Malignant lymphoma - centrocytic
XaBBZ	READ3	Hodgkin's disease, lymphocytic depletion, diffuse fibrosis
XaBBb	READ3	Hodgkin's disease, lymphocytic depletion, reticular type
XaBBc	READ3	Hodgkin's disease, nodular sclerosis - cellular phase
XaBLw	READ3	Follicular non-Hodgkin's lymphoma
XaBLx	READ3	Plasmacytoma NOS
XaE68	READ3	Ocular lymphoma
XaELI	READ3	Lambda light chain myeloma
XaYdL	READ3	Juvenile myelomonocytic leukaemia
XaYgm	READ3	Primary mediastinal (thymic) large B-cell lymphoma
XaYii	READ3	Extranod marg zone B-cell lymphom mucosa-assoc lymphoid tiss
XaYij	READ3	Follicular lymphoma grade 1
XaYin	READ3	Cutaneous follicle centre lymphoma
XaYip	READ3	Sarcoma of dendritic cells
XaYis	READ3	Atypical chronic myeloid leukaemia, BCR/ABL negative
XaYi5	READ3	Diffuse follicle centre lymphoma
XaYiI	READ3	Anaplastic lymphoma kinase negative anaplastic lg cell lymph
XaYiK	READ3	Myelodysplastic and myeloproliferative disease
XaYiL	READ3	ALK positive anaplastic large cell lymphoma
XaYiN	READ3	Hepatosplenic T-cell lymphoma
XaYje	READ3	Extranodal natural killer/T-cell lymphoma, nasal type
XaYjf	READ3	Subcutaneous panniculitic T-cell lymphoma
XaYj4	READ3	Acute myeloid leukaemia with myelodysplasia-related changes
XaYj9	READ3	Acute myeloid leukaemia with 11q23 abnormality
XaYjI	READ3	Primary cutaneous CD30 antigen positive large T-cell lymphom
XaYk0	READ3	Blastic plasmacytoid dendritic cell neoplasm
XaYv2	READ3	Refractory anaemia with multilineage dysplasia
XaZdn	READ3	Diffuse large B-cell lymphoma
XaZdD	READ3	Follicular lymphoma grade 3
XaZdF	READ3	Follicular lymphoma grade 2
XaZfR	READ3	Adult T-cell leukaemia/lymphoma
Xaa1N	READ3	Clinical stage A chronic lymphocytic leukaemia
Xaa1O	READ3	Clinical stage B chronic lymphocytic leukaemia
Xaa1P	READ3	Clinical stage C chronic lymphocytic leukaemia
1047	UKBCANCER	lymphoma
1048	UKBCANCER	leukaemia
1050	UKBCANCER	multiple myeloma
1051	UKBCANCER	myelofibrosis or myelodysplasia
1052	UKBCANCER	hodgkins lymphoma / hodgkins disease
1053	UKBCANCER	non-hodgkins lymphoma
1055	UKBCANCER	chronic lymphocytic
1056	UKBCANCER	chronic myeloid
1058	UKBCANCER	other haematological malignancy
1074	UKBCANCER	acute myeloid leukaemia
1449	UKBCOND	myeloproliferative disorder
1450	UKBCOND	monoclonal gammopathy/not myeloma
1658	UKBCOND	myelofibrosis

## Sheet: ST_4
Supplementary Table 4: Pre-leukemogenic driver genes and corresponding mutations queried in this study.
Gene name	Reported mutations used for variant calling	Accession	Analysis in this study
DNMT3A	Frameshift/nonsense/splice-site, F290I, F290C, V296M, P307S, P307R, R326H, R326L, R326C, R326S, G332R, G332E, V339A, V339M, V339G, L344Q, L344P, R366P, R366H, R366G, A368T, A368V, R379H, R379C, I407T, I407N, I407S, F414L, F414S, F414C, A462V, K468R, C497G, C497Y, Q527H, Q527P, Y533C, S535F, C537G, C537R, G543A, G543S, G543C, L547H, L547P, L547F, M548I, M548K, G550R, W581R, W581G, W581C, R604Q, R6…	NM_022552	Main
TET2	Frameshift/nonsense/splice-site, missense mutations in catalytic domains (p.1104-1481 and 1843-2002)	NM_001127208	Main
ASXL1	Frameshift/nonsense/splice-site in exon 12-13	NM_015338	Main
PPM1D	Frameshift/nonsense in exon 5- 6	NM_003620	Main
TP53	Frameshift/nonsense/splice-site, S46F, G105C, G105R, G105D, G108S, G108C, R110L, R110C, T118A, T118R, T118I, S127F, S127Y, L130V, L130F, K132Q, K132E, K132W, K132R, K132M, K132N, F134V, F134L, F134S, C135W, C135S, C135F, C135G, C135Y, Q136K, Q136E, Q136P, Q136R, Q136L, Q136H, A138P, A138V, A138A, A138T, T140I, C141R, C141G, C141A, C141Y, C141S, C141F, C141W, V143M, V143A, V143E, L145Q, W146C, W14…	NM_001126112	Main
SF3B1	G347V, R387W, R387Q, E592K, E622D, Y623C, R625L, R625C, R625G, H662Q, H662D, T663I, K666N, K666T, K666E, K666R, K700E, V701F, A708T, G740R, G740E, A744P, D781G, E783K, R831Q, L833F, E862K, R957Q	NM_012433	Main
SRSF2	Y44H, P95H, P95L, P95T, P95R, P95A, P107H, P95 (frameshift/inframe)	NM_003016	Main
GNB1	K57N, K57M, K57E, K57T, I80T, I80N	NM_002074	Main
IDH2	R140W, R140Q, R140L, R140G, R172W, R172G, R172K, R172T, R172M, R172N, R172S	NM_002168	Main
JAK2	N533D, N533Y, N533S, H538R, K539E, K539L, I540T, I540V, V617F, R683S, R683G, del/ins537-539L, del/ins538-539L, del/ins540-543MK, del/ins540-544MK, del/ins541-543K, del542-543, del543-544, ins11546-547	NM_004972	Main
PRPF8	M1307I, C1594W, D1598Y, D1598N, D1598V	NM_006445	Main
KRAS	G12D, G12A, G12E, G12V, G13D, G13C, G13Y, G13F, G13R, G13A, G13V, G13E, V14I, T58I, G60D, G60A, G60V, Q61K, Q61E, Q61P, Q61R, Q61L, Q61H, K117E, K117N, A146T, A146P, A146V	NM_033360	Main
NRAS	G12S, G12R, G12C, G12N, G12P, G12Y, G12D, G12A, G12V, G12E, G13S, G13R, G13C, G13N, G13P, G13Y, G13D, G13A, G13V, G13E, G60E, G60R, Q61R, Q61L, Q61K, Q61P, Q61H, Q61Q	NM_002524	Main
BRAF	G464E, G464V, G466E, G466V, G469R, G469E, G469A, G469V, V471F, V472S, L485W, N581S, I582M, I592M, I592V, D594N, D594G, D594V, D594E, F595L, F595S, G596R, L597V, L597S, L597Q, L597R, A598V, V600M, V600L, V600K, V600R, V600E, V600A, V600G, V600D, K601E, K601N, R603*, W604R, W604G, S605G, S605F, S605N, G606E, G606A, G606V, H608R, H608L, G615R, S616P, S616F, L618S, L618W	NM_004333	Main
MPL	S505G, S505N, S505C, L510P, del513, W515A, W515R, W515K, W515S, W515L, A519T, A519V, Y591D, W515K, Q516K, F817K, P518K, W515T, Q516T, F817FT, P518T	NM_005373	Main
ASXL2	Frameshift/nonsense/splice-site in exon 12-13	NM_018263	Secondary
BCOR	Frameshift/nonsense/splice-site	NM_001123385	Secondary
BCORL1	Frameshift/nonsense/splice-site	NM_021946	Secondary
BRCC3	Frameshift/nonsense/splice-site	NM_024332	Secondary
CBL	Linker and RING finger missense (p.345-434)	NM_005188	Secondary
CBLB	RING finger missense (p.381-421)	NM_170662	Secondary
CEBPA	Frameshift/nonsense/splice-site	NM_004364	Secondary
CREBBP	Frameshift/nonsense/splice-site, D1435E, R1446L, R1446H, R1446C, Y1450C, P1476R, Y1482H, H1487Y, W1502C, Y1503D, Y1503H, Y1503F, S1680del	NM_004380	Secondary
CSF3R	T615A, T618I, truncating c.741-791	NM_000760	Secondary
CTCF	Frameshift/nonsense, R377C, R377H, P378A, P378L	NM_006565	Secondary
CUX1	Frameshift/nonsense	NM_181552	Secondary
EED	Frameshift/nonsense/splice-site, L240Q, I363M	NM_003797	Secondary
EP300	Frameshift/nonsense/splice_site, VF1148_1149del, D1399N, D1399Y, P1452L, Y1467N, Y1467H, Y1467C, R1627W, A1629V	NM_001429	Secondary
ETNK1	N244S, N244T, N244K	NM_018638	Secondary
ETV6	Frameshift/nonsense/splice-site	NM_001987	Secondary
EZH2	Frameshift/nonsense/splice-site, Q62R, N102S, F145S, F145C, F145Y, F145L, G159R, E164D, R202Q, K238E, E244K, R283Q, H292R, P488S, R497Q, R561H, T568I, K629E, Y641N, Y641H, Y641S, Y641C, Y641F, D659Y, D659G, V674M, A677G, A677V, R679C, R679H, R685C, R685H, A687V, N688I, N688K, H689Y, S690P, I708V, I708T, I708M, E720K, E740K	NM_001203247	Secondary
FLT3	V579A, V592A, V592I, F594L, F590G, Y591D, D835Y, D835H, D835E, del835	NM_004119	Secondary
GATA2	Frameshift/nonsense/splice-site, R293Q, N317H, A318T, A318V, A318G, G320D, L321P, L321F, L321V, Q328P, R330Q, R361L, L359V, A372T, R384G, R384K	NM_001145661	Secondary
GNAS	R201S, R201C, R201H, R201L, Q227K, Q227R, Q227L, Q227H, R374C	NM_000516	Secondary
IDH1	R132C, R132G, R132H, R132L, R132P, R132V, V178I	NM_005896	Secondary
IKZF1	Frameshift/nonsense	NM_006060	Secondary
KDM6A	Frameshift/nonsense/splice-site, del419	NM_021140	Secondary
KIT	ins503, V559A, V559D, V559G, V559I, V560D, V560A, V560G, V560E, del560, E561K, del579, P627L, P627T, R634W, K642E, K642Q, V654A, V654E, H697Y, H697D, E761D, K807R, D816H, D816Y, D816F, D816I, D816V, D816H, del551-559	NM_000222	Secondary
NF1	Frameshift/nonsense	NM_000267	Secondary
NPM1	Frameshift p.W288fs (insertion at c.859_860, 860_861, 862_863, 863_864)	NM_002520	Secondary
PDS5B	Frameshift/nonsense/splice-site, R1292Q	NM_015032	Secondary
PHF6	Frameshift/nonsense/splice-site, A40D, M125I, S246Y, F263L, R274Q, C297Y, H302Y, H329L	NM_001015877	Secondary
PHIP	Frameshift/nonsense/splice-site	NM_017934	Secondary
PRPF40B	Frameshift/nonsense/splice-site, P15H, M58I, P405L, P562S,	NM_001031698	Secondary
PTPN11	G60V, G60R, G60A, D61Y, D61V, D61G, Y63C, E69K, E69G, E69D, E69Q, F71L, F71K, A72T, A72V, A72D, T73I, E76K, E76Q, E76M, E76A, E76G, E139G, E139D, N308D, N308T, N339S, P491L, S502P, S502A, S502L, G503V, G503G, G503A, G503E, Q506P, T507A, T507K	NM_002834	Secondary
RAD21	Frameshift/nonsense/splice-site, R65Q, H208R, Q474R	NM_006265	Secondary
RUNX1	Frameshift/nonsense/splice-site, S73F, H78Q, H78L, R80C, R80P, R80H, L85Q, P86L, P86H, S114L, D133Y, L134P, R135G, R135K, R135S, R139Q, R142S, A165V, R174Q, R177L, R177Q, A224T, D171G, D171V, D171N, R205W, R223C	NM_001001890	Secondary
SETBP1	D868N, D868T, S869N, G870S, I871T, D880N, D880Q	NM_015559	Secondary
SETD2	Frameshift/nonsense, V1190M	NM_014159	Secondary
SETDB1	Frameshift/nonsense, K715E	NM_001145415	Secondary
SMC1A	K190T, R586W, M689V, R807H, R1090H, R1090C	NM_006306	Secondary
SMC3	Frameshift/nonsense, R155I, Q367E, D392V, K571R, R661P, G662C	NM_005445	Secondary
STAG2	Frameshift/nonsense/splice-site	NM_006603	Secondary
SUZ12	Frameshift/nonsense	NM_015355	Secondary
U2AF1	D14G, S34F, S34Y, R35L, R156H, R156Q, Q157R, Q157P	NM_006758	Secondary
U2AF2	R18W, Q143L, M144I, L187V, Q190L	NM_007279	Secondary
WT1	Frameshift/nonsense/splice-site	NM_024426	Secondary
ZRSR2	Frameshift/nonsense, R126P, E133G, C181F, H191Y, I202N, F239V, F239Y, N261Y, C280R, C302R, C326R, H330R, N382K	NM_005089	Secondary
CH driver genes are italised

## Sheet: ST_5
Supplementary Table 5: List of somatic mutations identified in CH driver genes among MCPS participants.
chr	position	ref_allele	alt_allele	gene	transcript_id	consequence	cDNA_change	amino_acid_change	number_of_sample(s)
2	25234286	C	T	DNMT3A	NM_022552	missense_variant	c.2732G>A	p.C911Y	3
2	25234290	C	G	DNMT3A	NM_022552	missense_variant	c.2728G>C	p.A910P	1
2	25234290	CA	C	DNMT3A	NM_022552	frameshift_deletion	c.2727delT	p.F909Lfs*13	1
2	25234292	A	C	DNMT3A	NM_022552	missense_variant	c.2726T>G	p.F909C	1
2	25234294	A	C	DNMT3A	NM_022552	stop_gained	c.2724T>G	p.Y908*	1
2	25234297	CT	C	DNMT3A	NM_022552	frameshift_deletion	c.2720delA	p.E907Gfs*15	1
2	25234299	C	A	DNMT3A	NM_022552	stop_gained	c.2719G>T	p.E907*	1
2	25234302	T	A	DNMT3A	NM_022552	stop_gained	c.2716A>T	p.K906*	2
2	25234303	CAGCG	C	DNMT3A	NM_022552	frameshift_deletion	c.2711_2714delCGCT	p.P904Rfs*17	1
2	25234307	G	A	DNMT3A	NM_022552	missense_variant	c.2711C>T	p.P904L	42
2	25234307	G	T	DNMT3A	NM_022552	missense_variant	c.2711C>A	p.P904Q	7
2	25234311	CG	C	DNMT3A	NM_022552	frameshift_deletion	c.2706delC	p.F902Lfs*4	1
2	25234311	C	CG	DNMT3A	NM_022552	frameshift_insertion	c.2706_2707insC	p.A903Rfs*18	1
2	25234316	A	C	DNMT3A	NM_022552	missense_variant	c.2702T>G	p.L901R	1
2	25234318	GTGGCGGA	G	DNMT3A	NM_022552	frameshift_deletion	c.2693_2699delTCCGCCA	p.I898Tfs*6	1
2	25234322	C	T	DNMT3A	NM_022552	missense_variant	c.2696G>A	p.R899H	5
2	25234322	CG	C	DNMT3A	NM_022552	frameshift_deletion	c.2695delC	p.R899Afs*7	1
2	25234323	G	A	DNMT3A	NM_022552	missense_variant	c.2695C>T	p.R899C	11
2	25234328	A	T	DNMT3A	NM_022552	missense_variant	c.2690T>A	p.V897D	1
2	25234328	ACTGG	A	DNMT3A	NM_022552	frameshift_deletion	c.2686_2689delCCAG	p.P896Sfs*9	1
2	25234330	T	TGGTACGCTCCATGACC	DNMT3A	NM_022552	frameshift_insertion	c.2687_2688insGGTCATGGAGCGTACC	p.I898Mfs*28	1
2	25234331	G	A	DNMT3A	NM_022552	missense_variant	c.2687C>T	p.P896L	1
2	25234335	C	T	DNMT3A	NM_022552	missense_variant	c.2683G>A	p.V895M	1
2	25234339	C	T	DNMT3A	NM_022552	stop_gained	c.2679G>A	p.W893*	4
2	25234340	C	T	DNMT3A	NM_022552	stop_gained	c.2678G>A	p.W893*	3
2	25234343	G	T	DNMT3A	NM_022552	stop_gained	c.2675C>A	p.S892*	2
2	25234347	GGCCCAGCAGTCTCTGCCTC	G	DNMT3A	NM_022552	frameshift_deletion	c.2652_2670delGAGGCAGAGACTGCTGGGC	p.R885Gfs*15	1
2	25234347	G	GA	DNMT3A	NM_022552	frameshift_insertion	c.2670_2671insT	p.R891Sfs*30	1
2	25234348	GC	G	DNMT3A	NM_022552	frameshift_deletion	c.2669delG	p.G890Afs*16	1
2	25234349	C	T	DNMT3A	NM_022552	missense_variant	c.2669G>A	p.G890D	1
2	25234356	GT	G	DNMT3A	NM_022552	frameshift_deletion	c.2661delA	p.R887Sfs*19	1
2	25234359	T	A	DNMT3A	NM_022552	stop_gained	c.2659A>T	p.R887*	1
2	25234361	T	C	DNMT3A	NM_022552	missense_variant	c.2657A>G	p.Q886R	1
2	25234361	TG	T	DNMT3A	NM_022552	frameshift_deletion	c.2656delC	p.Q886Rfs*20	1
2	25234362	G	A	DNMT3A	NM_022552	stop_gained	c.2656C>T	p.Q886*	2
2	25234367	G	A	DNMT3A	NM_022552	missense_variant	c.2651C>T	p.A884V	1
2	25234373	C	T	DNMT3A	NM_022552	missense_variant	c.2645G>A	p.R882H	202
2	25234373	C	G	DNMT3A	NM_022552	missense_variant	c.2645G>C	p.R882P	6
2	25234374	G	A	DNMT3A	NM_022552	missense_variant	c.2644C>T	p.R882C	104
2	25234374	G	C	DNMT3A	NM_022552	missense_variant	c.2644C>G	p.R882G	1
2	25234375	GCTCATGTTGGAGACGTCAGTAT	G	DNMT3A	NM_022552	frameshift_deletion	c.2621_2642delATACTGACGTCTCCAACATGAG	p.Y874Sfs*25	1
2	25234375	G	GCTCA	DNMT3A	NM_022552	frameshift_insertion	c.2642_2643insTGAG	p.R882Efs*40	1
2	25234379	AT	A	DNMT3A	NM_022552	frameshift_deletion	c.2638delA	p.M880*	1
2	25234380	T	C	DNMT3A	NM_022552	missense_variant	c.2638A>G	p.M880V	7
2	25234389	C	CAT	DNMT3A	NM_022552	frameshift_insertion	c.2628_2629insAT	p.V877Mfs*5	1
2	25234391	T	TGGAGA	DNMT3A	NM_022552	frameshift_insertion	c.2626_2627insTCTCC	p.D876Vfs*7	1
2	25234392	CA	C	DNMT3A	NM_022552	frameshift_deletion	c.2625delT	p.D876Tfs*5	1
2	25234394	G	GT	DNMT3A	NM_022552	frameshift_insertion	c.2623_2624insA	p.T875Nfs*2	1
2	25234400	TGG	T	DNMT3A	NM_022552	frameshift_deletion	c.2616_2617delCC	p.H873Lfs*3	1
2	25234412	C	A	DNMT3A	NM_022552	missense_variant	c.2606G>T	p.G869V	2
2	25234413	CA	C	DNMT3A	NM_022552	frameshift_deletion	c.2604delT	p.F868Lfs*13	2
2	25234415	A	G	DNMT3A	NM_022552	missense_variant	c.2603T>C	p.F868S	1
2	25234421	C	G	DNMT3A	NM_022552	splice_acceptor_variant	c.2598-1G>C		1
2	25234421	C	T	DNMT3A	NM_022552	splice_acceptor_variant	c.2598-1G>A		4
2	25234422	T	C	DNMT3A	NM_022552	splice_acceptor_variant	c.2598-2A>G		5
2	25234422	T	G	DNMT3A	NM_022552	splice_acceptor_variant	c.2598-2A>C		1
2	25234422	T	A	DNMT3A	NM_022552	splice_acceptor_variant	c.2598-2A>T		1
2	25235705	A	G	DNMT3A	NM_022552	splice_donor_variant	c.2597+2T>C		1
2	25235706	C	T	DNMT3A	NM_022552	splice_donor_variant	c.2597+1G>A		2
2	25235706	C	A	DNMT3A	NM_022552	splice_donor_variant	c.2597+1G>T		2
2	25235721	G	T	DNMT3A	NM_022552	stop_gained	c.2583C>A	p.C861*	1
2	25235724	C	T	DNMT3A	NM_022552	stop_gained	c.2580G>A	p.W860*	5
2	25235725	C	T	DNMT3A	NM_022552	stop_gained	c.2579G>A	p.W860*	2
2	25235726	A	G	DNMT3A	NM_022552	missense_variant	c.2578T>C	p.W860R	8
2	25235726	A	AT	DNMT3A	NM_022552	frameshift_insertion	c.2577_2578insA	p.W860Mfs*4	3
2	25235727	TA	T	DNMT3A	NM_022552	frameshift_deletion	c.2576delT	p.L859Yfs*22	1
2	25235731	ATGTCC	A	DNMT3A	NM_022552	frameshift_deletion	c.2568_2572delGGACA	p.E856Dfs*6	1
2	25235738	C	A	DNMT3A	NM_022552	stop_gained	c.2566G>T	p.E856*	1
2	25235738	C	CT	DNMT3A	NM_022552	frameshift_insertion	c.2565_2566insA	p.E856Rfs*8	1
2	25235751	GA	G	DNMT3A	NM_022552	frameshift_deletion	c.2552delT	p.F851Sfs*2	2
2	25235754	GAC	G	DNMT3A	NM_022552	frameshift_deletion	c.2548_2549delGT	p.V850Lfs*4	1
2	25235758	G	A	DNMT3A	NM_022552	missense_variant	c.2546C>T	p.P849L	1
2	25235768	G	A	DNMT3A	NM_022552	stop_gained	c.2536C>T	p.Q846*	3
2	25235771	C	CT	DNMT3A	NM_022552	frameshift_insertion	c.2532_2533insA	p.D845Rfs*10	1
2	25235786	TG	T	DNMT3A	NM_022552	frameshift_deletion	c.2517delC	p.I840*	1
2	25235790	G	GT	DNMT3A	NM_022552	frameshift_insertion	c.2513_2514insA	p.N838Kfs*17	3
2	25235792	T	C	DNMT3A	NM_022552	missense_variant	c.2512A>G	p.N838D	1
2	25235794	G	T	DNMT3A	NM_022552	stop_gained	c.2510C>A	p.S837*	3
2	25235794	G	C	DNMT3A	NM_022552	stop_gained	c.2510C>G	p.S837*	1
2	25235800	G	A	DNMT3A	NM_022552	missense_variant	c.2504C>T	p.T835M	5
2	25235805	AATGGTCC	A	DNMT3A	NM_022552	frameshift_deletion	c.2492_2498delGGACCAT	p.R831Ifs*8	1
2	25235826	C	T	DNMT3A	NM_022552	splice_acceptor_variant	c.2479-1G>A		2
2	25235826	C	A	DNMT3A	NM_022552	splice_acceptor_variant	c.2479-1G>T		1
2	25235827	T	G	DNMT3A	NM_022552	splice_acceptor_variant	c.2479-2A>C		1
2	25235827	T	C	DNMT3A	NM_022552	splice_acceptor_variant	c.2479-2A>G		1
2	25236934	ACC	A	DNMT3A	NM_022552	splice-site/frameshift	c.2478_2478+1del-		1
2	25236935	C	T	DNMT3A	NM_022552	splice_donor_variant	c.2478+1G>A		4
2	25236935	C	G	DNMT3A	NM_022552	splice_donor_variant	c.2478+1G>C		1
2	25236935	C	A	DNMT3A	NM_022552	splice_donor_variant	c.2478+1G>T		2
2	25236937	T	C	DNMT3A	NM_022552	missense_variant	c.2477A>G	p.K826R	7
2	25236952	T	TGC	DNMT3A	NM_022552	frameshift_insertion	c.2461_2462insGC	p.H821Rfs*5	1
2	25236956	C	A	DNMT3A	NM_022552	stop_gained	c.2458G>T	p.E820*	1
2	25236958	AG	A	DNMT3A	NM_022552	frameshift_deletion	c.2455delC	p.L819Wfs*6	1
2	25236963	CT	C	DNMT3A	NM_022552	frameshift_deletion	c.2450delA	p.E817Gfs*8	1
2	25236968	G	A	DNMT3A	NM_022552	stop_gained	c.2446C>T	p.Q816*	1
2	25236980	T	A	DNMT3A	NM_022552	stop_gained	c.2434A>T	p.K812*	1
2	25236986	TC	T	DNMT3A	NM_022552	frameshift_deletion	c.2427delG	p.N810Mfs*15	1
2	25236990	AG	A	DNMT3A	NM_022552	frameshift_deletion	c.2423delC	p.T808Mfs*2	1
2	25236999	CAACGGCCTA	C	DNMT3A	NM_022552	splice-site/frameshift	c.2409-3_2414del-		1
2	25236999	CA	C	DNMT3A	NM_022552	frameshift_deletion	c.2414delT	p.L805Wfs*5	1
2	25237000	A	T	DNMT3A	NM_022552	stop_gained	c.2414T>A	p.L805*	1
2	25237002	CG	C	DNMT3A	NM_022552	frameshift_deletion	c.2411delC	p.P804Rfs*6	1
2	25237005	C	A	DNMT3A	NM_022552	missense_variant	c.2409G>T	p.R803S	1
2	25237006	C	T	DNMT3A	NM_022552	splice_acceptor_variant	c.2409-1G>A		1
2	25237007	T	C	DNMT3A	NM_022552	splice_acceptor_variant	c.2409-2A>G		4
2	25237007	T	G	DNMT3A	NM_022552	splice_acceptor_variant	c.2409-2A>C		1
2	25239128	A	G	DNMT3A	NM_022552	splice_donor_variant	c.2408+2T>C		1
2	25239129	C	A	DNMT3A	NM_022552	splice_donor_variant	c.2408+1G>T		1
2	25239129	C	T	DNMT3A	NM_022552	splice_donor_variant	c.2408+1G>A		2
2	25239129	C	G	DNMT3A	NM_022552	splice_donor_variant	c.2408+1G>C		1
2	25239131	T	A	DNMT3A	NM_022552	missense_variant	c.2407A>T	p.R803W	1
2	25239133	T	TTC	DNMT3A	NM_022552	frameshift_insertion	c.2404_2405insGA	p.N802Rfs*9	1
2	25239141	G	GGGAA	DNMT3A	NM_022552	frameshift_insertion	c.2396_2397insTTCC	p.G800Sfs*13	1
2	25239143	G	A	DNMT3A	NM_022552	missense_variant	c.2395C>T	p.P799S	2
2	25239143	GA	G	DNMT3A	NM_022552	frameshift_deletion	c.2394delT	p.G800Vfs*2	1
2	25239148	T	C	DNMT3A	NM_022552	missense_variant	c.2390A>G	p.N797S	3
2	25239150	AC	A	DNMT3A	NM_022552	frameshift_deletion	c.2387delG	p.G796Vfs*6	2
2	25239151	C	T	DNMT3A	NM_022552	missense_variant	c.2387G>A	p.G796D	3
2	25239151	C	A	DNMT3A	NM_022552	missense_variant	c.2387G>T	p.G796V	2
2	25239153	C	T	DNMT3A	NM_022552	stop_gained	c.2385G>A	p.W795*	3
2	25239154	C	T	DNMT3A	NM_022552	stop_gained	c.2384G>A	p.W795*	3
2	25239154	CAG	C	DNMT3A	NM_022552	frameshift_deletion	c.2382_2383delCT	p.F794Lfs*3	1
2	25239163	C	T	DNMT3A	NM_022552	missense_variant	c.2375G>A	p.R792H	2
2	25239170	TGTGTGCA	T	DNMT3A	NM_022552	frameshift_deletion	c.2361_2367delTGCACAC	p.A788Gfs*12	1
2	25239176	CA	C	DNMT3A	NM_022552	frameshift_deletion	c.2361delT	p.A788Hfs*14	1
2	25239181	G	T	DNMT3A	NM_022552	stop_gained	c.2357C>A	p.S786*	1
2	25239196	TC	T	DNMT3A	NM_022552	frameshift_deletion	c.2341delG	p.D781Mfs*21	1
2	25239198	AATCATCAC	A	DNMT3A	NM_022552	frameshift_deletion	c.2332_2339delGTGATGAT	p.V778*	1
2	25239199	A	G	DNMT3A	NM_022552	missense_variant	c.2339T>C	p.I780T	14
2	25239204	CA	C	DNMT3A	NM_022552	frameshift_deletion	c.2333delT	p.V778Gfs*2	1
2	25239207	AG	A	DNMT3A	NM_022552	frameshift_deletion	c.2330delC	p.P777Lfs*2	1
2	25239213	GGAC	G	DNMT3A	NM_022552	splice-site/frameshift	c.2323-1_2324del-		1
2	25239217	T	C	DNMT3A	NM_022552	splice_acceptor_variant	c.2323-2A>G		1
2	25239217	T	G	DNMT3A	NM_022552	splice_acceptor_variant	c.2323-2A>C		2
2	25240300	A	T	DNMT3A	NM_022552	splice_donor_variant	c.2322+2T>A		1
2	25240301	C	T	DNMT3A	NM_022552	splice_donor_variant	c.2322+1G>A		3
2	25240301	C	A	DNMT3A	NM_022552	splice_donor_variant	c.2322+1G>T		2
2	25240303	T	C	DNMT3A	NM_022552	missense_variant	c.2321A>G	p.E774G	1
2	25240304	C	A	DNMT3A	NM_022552	stop_gained	c.2320G>T	p.E774*	3
2	25240304	C	T	DNMT3A	NM_022552	missense_variant	c.2320G>A	p.E774K	2
2	25240312	C	T	DNMT3A	NM_022552	missense_variant	c.2312G>A	p.R771Q	22
2	25240313	G	A	DNMT3A	NM_022552	stop_gained	c.2311C>T	p.R771*	27
2	25240314	CGA	C	DNMT3A	NM_022552	frameshift_deletion	c.2308_2309delTC	p.S770Afs*11	1
2	25240315	G	A	DNMT3A	NM_022552	missense_variant	c.2309C>T	p.S770L	24
2	25240315	G	C	DNMT3A	NM_022552	missense_variant	c.2309C>G	p.S770W	2
2	25240316	A	G	DNMT3A	NM_022552	missense_variant	c.2308T>C	p.S770P	1
2	25240316	AG	A	DNMT3A	NM_022552	frameshift_deletion	c.2307delC	p.S770Rfs*9	2
2	25240318	AT	A	DNMT3A	NM_022552	frameshift_deletion	c.2305delA	p.I769Sfs*10	1
2	25240321	TC	T	DNMT3A	NM_022552	frameshift_deletion	c.2302delG	p.D768Tfs*11	2
2	25240325	TCTTGTCAC	T	DNMT3A	NM_022552	frameshift_deletion	c.2291_2298delGTGACAAG	p.S764Kfs*15	1
2	25240326	CTT	C	DNMT3A	NM_022552	frameshift_deletion	c.2296_2297delAA	p.K766Efs*15	3
2	25240326	C	CA	DNMT3A	NM_022552	frameshift_insertion	c.2297_2298insT	p.K766Nfs*16	1
2	25240334	TAACGCCC	T	DNMT3A	NM_022552	frameshift_deletion	c.2283_2289delGGGCGTT	p.M761Ifs*16	1
2	25240334	T	TA	DNMT3A	NM_022552	frameshift_insertion	c.2289_2290insT	p.S764*	1
2	25240338	GCCCATGGCCA	G	DNMT3A	NM_022552	frameshift_deletion	c.2276_2285delTGGCCATGGG	p.V759Afs*17	1
2	25240343	T	C	DNMT3A	NM_022552	missense_variant	c.2281A>G	p.M761V	2
2	25240348	AC	A	DNMT3A	NM_022552	frameshift_deletion	c.2275delG	p.V759Wfs*20	1
2	25240353	AT	A	DNMT3A	NM_022552	frameshift_deletion	c.2270delA	p.N757Mfs*22	1
2	25240357	TCA	T	DNMT3A	NM_022552	frameshift_deletion	c.2265_2266delTG	p.F755Lfs*9	1
2	25240358	CAA	C	DNMT3A	NM_022552	frameshift_deletion	c.2264_2265delTT	p.F755*	3
2	25240358	C	CA	DNMT3A	NM_022552	frameshift_insertion	c.2265_2266insT	p.E756*	1
2	25240358	C	CAA	DNMT3A	NM_022552	frameshift_insertion	c.2265_2266insTT	p.E756Lfs*24	1
2	25240359	A	T	DNMT3A	NM_022552	missense_variant	c.2265T>A	p.F755L	1
2	25240359	A	C	DNMT3A	NM_022552	missense_variant	c.2265T>G	p.F755L	1
2	25240360	A	G	DNMT3A	NM_022552	missense_variant	c.2264T>C	p.F755S	17
2	25240363	A	G	DNMT3A	NM_022552	missense_variant	c.2261T>C	p.L754P	4
2	25240363	A	C	DNMT3A	NM_022552	missense_variant	c.2261T>G	p.L754R	4
2	25240363	A	T	DNMT3A	NM_022552	missense_variant	c.2261T>A	p.L754H	4
2	25240365	C	T	DNMT3A	NM_022552	stop_gained	c.2259G>A	p.W753*	3
2	25240365	C	A	DNMT3A	NM_022552	missense_variant	c.2259G>T	p.W753C	1
2	25240365	C	G	DNMT3A	NM_022552	missense_variant	c.2259G>C	p.W753C	3
2	25240366	C	T	DNMT3A	NM_022552	stop_gained	c.2258G>A	p.W753*	1
2	25240367	A	G	DNMT3A	NM_022552	missense_variant	c.2257T>C	p.W753R	3
2	25240368	G	C	DNMT3A	NM_022552	missense_variant	c.2256C>G	p.F752L	2
2	25240368	G	T	DNMT3A	NM_022552	missense_variant	c.2256C>A	p.F752L	2
2	25240368	G	GA	DNMT3A	NM_022552	frameshift_insertion	c.2255_2256insT	p.W753Lfs*4	2
2	25240369	A	C	DNMT3A	NM_022552	missense_variant	c.2255T>G	p.F752C	1
2	25240370	A	G	DNMT3A	NM_022552	missense_variant	c.2254T>C	p.F752L	1
2	25240371	G	T	DNMT3A	NM_022552	missense_variant	c.2253C>A	p.F751L	1
2	25240371	GA	G	DNMT3A	NM_022552	frameshift_deletion	c.2252delT	p.F751Sfs*28	2
2	25240377	GC	G	DNMT3A	NM_022552	frameshift_deletion	c.2246delG	p.R749Pfs*30	1
2	25240378	C	A	DNMT3A	NM_022552	missense_variant	c.2246G>T	p.R749L	3
2	25240378	C	T	DNMT3A	NM_022552	missense_variant	c.2246G>A	p.R749H	14
2	25240378	CGA	C	DNMT3A	NM_022552	frameshift_deletion	c.2244_2245delTC	p.D748Efs*8	1
2	25240379	G	A	DNMT3A	NM_022552	missense_variant	c.2245C>T	p.R749C	13
2	25240386	TC	T	DNMT3A	NM_022552	frameshift_deletion	c.2237delG	p.G746Efs*33	1
2	25240388	C	A	DNMT3A	NM_022552	stop_gained	c.2236G>T	p.G746*	1
2	25240392	CTTGGGCCGCGCATCATGCAGGAGGCGGTAGAACTCAA	C	DNMT3A	NM_022552	frameshift_deletion	c.2195_2231delTTGAGTTCTACCGCCTCCTGCATGATGCGCGGCCCAA	p.F732Wfs*35	1
2	25240396	G	A	DNMT3A	NM_022552	missense_variant	c.2228C>T	p.P743L	1
2	25240396	G	C	DNMT3A	NM_022552	missense_variant	c.2228C>G	p.P743R	1
2	25240402	G	A	DNMT3A	NM_022552	missense_variant	c.2222C>T	p.A741V	2
2	25240402	G	GC	DNMT3A	NM_022552	frameshift_insertion	c.2221_2222insG	p.A741Gfs*8	2
2	25240413	GA	G	DNMT3A	NM_022552	frameshift_deletion	c.2210delT	p.L737Pfs*42	1
2	25240414	A	T	DNMT3A	NM_022552	missense_variant	c.2210T>A	p.L737H	2
2	25240415	G	A	DNMT3A	NM_022552	missense_variant	c.2209C>T	p.L737F	2
2	25240417	C	T	DNMT3A	NM_022552	missense_variant	c.2207G>A	p.R736H	25
2	25240417	CG	C	DNMT3A	NM_022552	frameshift_deletion	c.2206delC	p.R736Afs*43	1
2	25240418	G	A	DNMT3A	NM_022552	missense_variant	c.2206C>T	p.R736C	28
2	25240419	GTAGAACTC	G	DNMT3A	NM_022552	frameshift_deletion	c.2197_2204delGAGTTCTA	p.E733Pfs*5	1
2	25240420	T	C	DNMT3A	NM_022552	missense_variant	c.2204A>G	p.Y735C	43
2	25240420	T	G	DNMT3A	NM_022552	missense_variant	c.2204A>C	p.Y735S	4
2	25240421	A	T	DNMT3A	NM_022552	missense_variant	c.2203T>A	p.Y735N	1
2	25240421	AG	A	DNMT3A	NM_022552	frameshift_deletion	c.2202delC	p.Y735Tfs*44	3
2	25240422	G	C	DNMT3A	NM_022552	missense_variant	c.2202C>G	p.F734L	3
2	25240423	A	C	DNMT3A	NM_022552	missense_variant	c.2201T>G	p.F734C	1
2	25240424	A	G	DNMT3A	NM_022552	missense_variant	c.2200T>C	p.F734L	4
2	25240426	T	C	DNMT3A	NM_022552	missense_variant	c.2198A>G	p.E733G	2
2	25240427	CAAAG	C	DNMT3A	NM_022552	frameshift_deletion	c.2193_2196delCTTT	p.F731Lfs*47	2
2	25240427	C	CA	DNMT3A	NM_022552	frameshift_insertion	c.2196_2197insT	p.E733*	7
2	25240428	A	C	DNMT3A	NM_022552	missense_variant	c.2196T>G	p.F732L	3
2	25240429	A	G	DNMT3A	NM_022552	missense_variant	c.2195T>C	p.F732S	10
2	25240429	A	C	DNMT3A	NM_022552	missense_variant	c.2195T>G	p.F732C	4
2	25240429	AAGAAG	A	DNMT3A	NM_022552	frameshift_deletion	c.2190_2194delCTTCT	p.F731*	1
2	25240430	A	G	DNMT3A	NM_022552	missense_variant	c.2194T>C	p.F732L	1
2	25240431	G	T	DNMT3A	NM_022552	missense_variant	c.2193C>A	p.F731L	3
2	25240431	G	C	DNMT3A	NM_022552	missense_variant	c.2193C>G	p.F731L	1
2	25240431	GAAGA	G	DNMT3A	NM_022552	frameshift_deletion	c.2189_2192delTCTT	p.L730Pfs*48	1
2	25240431	GA	G	DNMT3A	NM_022552	frameshift_deletion	c.2192delT	p.F731Sfs*48	1
2	25240431	G	GTT	DNMT3A	NM_022552	frameshift_insertion	c.2192_2193insAA	p.F731Lfs*49	1
2	25240432	A	T	DNMT3A	NM_022552	missense_variant	c.2192T>A	p.F731Y	2
2	25240432	A	C	DNMT3A	NM_022552	missense_variant	c.2192T>G	p.F731C	1
2	25240433	A	G	DNMT3A	NM_022552	missense_variant	c.2191T>C	p.F731L	4
2	25240434	GA	G	DNMT3A	NM_022552	frameshift_deletion	c.2189delT	p.L730Pfs*49	1
2	25240438	C	T	DNMT3A	NM_022552	missense_variant	c.2186G>A	p.R729Q	7
2	25240439	G	A	DNMT3A	NM_022552	missense_variant	c.2185C>T	p.R729W	33
2	25240439	G	C	DNMT3A	NM_022552	missense_variant	c.2185C>G	p.R729G	5
2	25240441	C	CA	DNMT3A	NM_022552	frameshift_insertion	c.2182_2183insT	p.G728Vfs*6	1
2	25240446	GC	G	DNMT3A	NM_022552	frameshift_deletion	c.2177delG	p.G726Afs*53	1
2	25240451	C	T	DNMT3A	NM_022552	splice_acceptor_variant	c.2174-1G>A		2
2	25240451	C	A	DNMT3A	NM_022552	splice_acceptor_variant	c.2174-1G>T		1
2	25240451	C	G	DNMT3A	NM_022552	splice_acceptor_variant	c.2174-1G>C		1
2	25240452	T	A	DNMT3A	NM_022552	splice_acceptor_variant	c.2174-2A>T		1
2	25240452	T	G	DNMT3A	NM_022552	splice_acceptor_variant	c.2174-2A>C		2
2	25240452	T	C	DNMT3A	NM_022552	splice_acceptor_variant	c.2174-2A>G		6
2	25240638	A	C	DNMT3A	NM_022552	splice_donor_variant	c.2173+2T>G		3
2	25240638	A	T	DNMT3A	NM_022552	splice_donor_variant	c.2173+2T>A		1
2	25240639	C	T	DNMT3A	NM_022552	splice_donor_variant	c.2173+1G>A		8
2	25240639	C	A	DNMT3A	NM_022552	splice_donor_variant	c.2173+1G>T		2
2	25240640	C	A	DNMT3A	NM_022552	stop_gained	c.2173G>T	p.E725*	3
2	25240641	G	C	DNMT3A	NM_022552	stop_gained	c.2172C>G	p.Y724*	1
2	25240652	T	A	DNMT3A	NM_022552	stop_gained	c.2161A>T	p.K721*	2
2	25240654	C	T	DNMT3A	NM_022552	missense_variant	c.2159G>A	p.R720H	2
2	25240659	AG	A	DNMT3A	NM_022552	frameshift_deletion	c.2153delC	p.P718Lfs*61	1
2	25240663	T	C	DNMT3A	NM_022552	missense_variant	c.2150A>G	p.N717S	1
2	25240666	A	T	DNMT3A	NM_022552	missense_variant	c.2147T>A	p.V716D	3
2	25240667	C	A	DNMT3A	NM_022552	missense_variant	c.2146G>T	p.V716F	2
2	25240667	C	T	DNMT3A	NM_022552	missense_variant	c.2146G>A	p.V716I	2
2	25240670	TG	T	DNMT3A	NM_022552	frameshift_deletion	c.2142delC	p.I715Sfs*64	1
2	25240670	T	TG	DNMT3A	NM_022552	frameshift_insertion	c.2142_2143insC	p.I715Hfs*19	1
2	25240671	GGA	G	DNMT3A	NM_022552	frameshift_deletion	c.2140_2141delTC	p.S714Hfs*19	1
2	25240672	G	C	DNMT3A	NM_022552	missense_variant	c.2141C>G	p.S714C	16
2	25240677	GTCAT	G	DNMT3A	NM_022552	frameshift_deletion	c.2132_2135delATGA	p.N711Tfs*67	1
2	25240682	T	TGG	DNMT3A	NM_022552	frameshift_insertion	c.2130_2131insCC	p.N711Pfs*69	1
2	25240685	A	T	DNMT3A	NM_022552	missense_variant	c.2128T>A	p.C710S	2
2	25240690	C	CT	DNMT3A	NM_022552	frameshift_insertion	c.2122_2123insA	p.S708Kfs*5	1
2	25240693	C	T	DNMT3A	NM_022552	missense_variant	c.2120G>A	p.G707D	5
2	25240699	A	G	DNMT3A	NM_022552	missense_variant	c.2114T>C	p.I705T	6
2	25240699	A	T	DNMT3A	NM_022552	missense_variant	c.2114T>A	p.I705N	3
2	25240699	A	C	DNMT3A	NM_022552	missense_variant	c.2114T>G	p.I705S	1
2	25240701	C	CA	DNMT3A	NM_022552	frameshift_insertion	c.2111_2112insT	p.I705Dfs*8	1
2	25240702	A	C	DNMT3A	NM_022552	missense_variant	c.2111T>G	p.V704G	2
2	25240705	AGATCGAAT	A	DNMT3A	NM_022552	frameshift_deletion	c.2100_2107delATTCGATC	p.F701Gfs*9	1
2	25240709	C	A	DNMT3A	NM_022552	missense_variant	c.2104G>T	p.D702Y	4
2	25240709	C	T	DNMT3A	NM_022552	missense_variant	c.2104G>A	p.D702N	1
2	25240714	G	A	DNMT3A	NM_022552	missense_variant	c.2099C>T	p.P700L	3
2	25240715	G	T	DNMT3A	NM_022552	missense_variant	c.2098C>A	p.P700T	1
2	25240715	G	C	DNMT3A	NM_022552	missense_variant	c.2098C>G	p.P700A	2
2	25240715	G	A	DNMT3A	NM_022552	missense_variant	c.2098C>T	p.P700S	5
2	25240717	C	T	DNMT3A	NM_022552	missense_variant	c.2096G>A	p.G699D	6
2	25240718	C	T	DNMT3A	NM_022552	missense_variant	c.2095G>A	p.G699S	4
2	25240719	C	T	DNMT3A	NM_022552	stop_gained	c.2094G>A	p.W698*	2
2	25240720	C	T	DNMT3A	NM_022552	stop_gained	c.2093G>A	p.W698*	3
2	25240726	TG	T	DNMT3A	NM_022552	frameshift_deletion	c.2086delC	p.Q696Rfs*9	4
2	25240729	ATCTGGG	A	DNMT3A	NM_022552	splice-site/frameshift	c.2083-5_2083del-		1
2	25240730	TCTG	T	DNMT3A	NM_022552	splice_acceptor_variant	c.2083-3_2083-1del-		1
2	25240732	T	C	DNMT3A	NM_022552	splice_acceptor_variant	c.2083-2A>G		1
2	25241560	A	ATGTC	DNMT3A	NM_022552	splice_donor_variant	c.2082+1_2082+2insGACA		1
2	25241561	C	T	DNMT3A	NM_022552	splice_donor_variant	c.2082+1G>A		6
2	25241561	C	G	DNMT3A	NM_022552	splice_donor_variant	c.2082+1G>C		1
2	25241561	C	A	DNMT3A	NM_022552	splice_donor_variant	c.2082+1G>T		2
2	25241566	TTC	T	DNMT3A	NM_022552	frameshift_deletion	c.2076_2077delGA	p.K693Afs*19	1
2	25241567	T	A	DNMT3A	NM_022552	stop_gained	c.2077A>T	p.K693*	1
2	25241568	CTG	C	DNMT3A	NM_022552	frameshift_deletion	c.2074_2075delCA	p.Q692Efs*20	1
2	25241570	G	A	DNMT3A	NM_022552	stop_gained	c.2074C>T	p.Q692*	1
2	25241581	C	T	DNMT3A	NM_022552	missense_variant	c.2063G>A	p.R688H	21
2	25241587	T	TC	DNMT3A	NM_022552	frameshift_insertion	c.2056_2057insG	p.D686Gfs*27	1
2	25241589	CCCGACGT	C	DNMT3A	NM_022552	frameshift_deletion	c.2048_2054delACGTCGG	p.Y683Wfs*20	1
2	25241590	C	T	DNMT3A	NM_022552	missense_variant	c.2054G>A	p.G685E	1
2	25241591	C	T	DNMT3A	NM_022552	missense_variant	c.2053G>A	p.G685R	7
2	25241591	C	G	DNMT3A	NM_022552	missense_variant	c.2053G>C	p.G685R	1
2	25241595	G	C	DNMT3A	NM_022552	stop_gained	c.2049C>G	p.Y683*	1
2	25241595	G	GT	DNMT3A	NM_022552	frameshift_insertion	c.2048_2049insA	p.Y683*	1
2	25241599	AT	A	DNMT3A	NM_022552	frameshift_deletion	c.2044delA	p.M682Cfs*23	1
2	25241600	TG	T	DNMT3A	NM_022552	frameshift_deletion	c.2043delC	p.M682Cfs*23	2
2	25241601	G	GAT	DNMT3A	NM_022552	frameshift_insertion	c.2042_2043insAT	p.M682Sfs*24	1
2	25241606	TC	T	DNMT3A	NM_022552	frameshift_deletion	c.2037delG	p.K680Rfs*25	3
2	25241610	CT	C	DNMT3A	NM_022552	frameshift_deletion	c.2033delA	p.Q678Rfs*27	1
2	25241612	G	A	DNMT3A	NM_022552	stop_gained	c.2032C>T	p.Q678*	2
2	25241616	C	CCG	DNMT3A	NM_022552	frameshift_insertion	c.2027_2028insCG	p.H677Gfs*29	1
2	25241617	C	T	DNMT3A	NM_022552	missense_variant	c.2027G>A	p.R676Q	3
2	25241618	G	A	DNMT3A	NM_022552	missense_variant	c.2026C>T	p.R676W	4
2	25241620	AC	A	DNMT3A	NM_022552	frameshift_deletion	c.2023delG	p.V675Cfs*30	1
2	25241624	T	C	DNMT3A	NM_022552	missense_variant	c.2020A>G	p.M674V	1
2	25241644	T	TCA	DNMT3A	NM_022552	frameshift_insertion	c.1999_2000insTG	p.E667Vfs*39	1
2	25241645	C	A	DNMT3A	NM_022552	stop_gained	c.1999G>T	p.E667*	1
2	25241646	A	T	DNMT3A	NM_022552	stop_gained	c.1998T>A	p.C666*	1
2	25241650	A	C	DNMT3A	NM_022552	missense_variant	c.1994T>G	p.V665G	1
2	25241656	G	T	DNMT3A	NM_022552	stop_gained	c.1988C>A	p.S663*	1
2	25241663	TG	T	DNMT3A	NM_022552	frameshift_deletion	c.1980delC	p.Y660*	1
2	25241665	T	C	DNMT3A	NM_022552	missense_variant	c.1979A>G	p.Y660C	4
2	25241668	C	T	DNMT3A	NM_022552	missense_variant	c.1976G>A	p.R659H	16
2	25241671	T	TCCAC	DNMT3A	NM_022552	frameshift_insertion	c.1972_1973insGTGG	p.D658Gfs*11	1
2	25241673	CACCT	C	DNMT3A	NM_022552	frameshift_deletion	c.1967_1970delAGGT	p.Q656Rfs*48	1
2	25241674	A	G	DNMT3A	NM_022552	missense_variant	c.1970T>C	p.V657A	2
2	25241675	C	T	DNMT3A	NM_022552	missense_variant	c.1969G>A	p.V657M	18
2	25241678	G	A	DNMT3A	NM_022552	stop_gained	c.1966C>T	p.Q656*	4
2	25241685	C	G	DNMT3A	NM_022552	missense_variant	c.1959G>C	p.L653F	5
2	25241686	A	C	DNMT3A	NM_022552	missense_variant	c.1958T>G	p.L653W	1
2	25241693	TCAGCACCAGGAGCCCTGCACCAGCCAGCAGA	T	DNMT3A	NM_022552	splice-site/frameshift	c.1937-17_1950del-		1
2	25241694	C	CA	DNMT3A	NM_022552	frameshift_insertion	c.1949_1950insT	p.K651Efs*17	1
2	25241695	AGCACCAGGAGCCCT	A	DNMT3A	NM_022552	splice-site/frameshift	c.1937-2_1948del-		1
2	25241707	C	T	DNMT3A	NM_022552	missense_variant	c.1937G>A	p.G646E	2
2	25241708	C	T	DNMT3A	NM_022552	splice_acceptor_variant	c.1937-1G>A		3
2	25241709	T	C	DNMT3A	NM_022552	splice_acceptor_variant	c.1937-2A>G		4
2	25243897	C	T	DNMT3A	NM_022552	splice_donor_variant	c.1936+1G>A		2
2	25243897	C	A	DNMT3A	NM_022552	splice_donor_variant	c.1936+1G>T		1
2	25243897	C	G	DNMT3A	NM_022552	splice_donor_variant	c.1936+1G>C		1
2	25243906	AT	A	DNMT3A	NM_022552	frameshift_deletion	c.1927delA	p.I643Sfs*8	1
2	25243910	C	A	DNMT3A	NM_022552	stop_gained	c.1924G>T	p.G642*	1
2	25243913	CAAAG	C	DNMT3A	NM_022552	frameshift_deletion	c.1917_1920delCTTT	p.F640Mfs*10	1
2	25243913	CAA	C	DNMT3A	NM_022552	frameshift_deletion	c.1919_1920delTT	p.F640*	1
2	25243913	CA	C	DNMT3A	NM_022552	frameshift_deletion	c.1920delT	p.F640Lfs*11	1
2	25243915	AAGAG	A	DNMT3A	NM_022552	frameshift_deletion	c.1915_1918delCTCT	p.F640Mfs*10	1
2	25243915	AAG	A	DNMT3A	NM_022552	frameshift_deletion	c.1917_1918delCT	p.F640*	1
2	25243917	GA	G	DNMT3A	NM_022552	frameshift_deletion	c.1916delT	p.L639Pfs*12	1
2	25243917	GAGAGACAGCAC	G	DNMT3A	NM_022552	frameshift_deletion	c.1906_1916delGTGCTGTCTCT	p.V636Lfs*2	1
2	25243921	G	A	DNMT3A	NM_022552	missense_variant	c.1913C>T	p.S638F	3
2	25243924	AGCACCCG	A	DNMT3A	NM_022552	frameshift_deletion	c.1903_1909delCGGGTGC	p.R635Cfs*14	1
2	25243930	C	T	DNMT3A	NM_022552	missense_variant	c.1904G>A	p.R635Q	19
2	25243931	G	A	DNMT3A	NM_022552	missense_variant	c.1903C>T	p.R635W	35
2	25243934	TG	T	DNMT3A	NM_022552	frameshift_deletion	c.1899delC	p.I634Sfs*17	1
2	25243953	TG	T	DNMT3A	NM_022552	frameshift_deletion	c.1880delC	p.P627Qfs*24	1
2	25243955	G	GCC	DNMT3A	NM_022552	frameshift_insertion	c.1878_1879insGG	p.P627Gfs*25	1
2	25243959	AG	A	DNMT3A	NM_022552	frameshift_deletion	c.1874delC	p.P625Lfs*26	2
2	25243961	G	GT	DNMT3A	NM_022552	frameshift_insertion	c.1872_1873insA	p.P625Tfs*5	1
2	25243962	TGGGTAAA	T	DNMT3A	NM_022552	frameshift_deletion	c.1865_1871delTTTACCC	p.V622Dfs*27	1
2	25243965	G	T	DNMT3A	NM_022552	stop_gained	c.1869C>A	p.Y623*	1
2	25243968	AAC	A	DNMT3A	NM_022552	frameshift_deletion	c.1864_1865delGT	p.V622Lfs*7	1
2	25243970	CCTTTGGAG	C	DNMT3A	NM_022552	frameshift_deletion	c.1856_1863delCTCCAAAG	p.P619Rfs*8	1
2	25243983	C	T	DNMT3A	NM_022552	splice_acceptor_variant	c.1852-1G>A		2
2	25244153	A	C	DNMT3A	NM_022552	splice_donor_variant	c.1851+2T>G		1
2	25244153	AC	A	DNMT3A	NM_022552	splice_donor_variant	c.1851+1del-		1
2	25244154	C	A	DNMT3A	NM_022552	splice_donor_variant	c.1851+1G>T		4
2	25244154	C	T	DNMT3A	NM_022552	splice_donor_variant	c.1851+1G>A		5
2	25244155	AAATTCCT	A	DNMT3A	NM_022552	frameshift_deletion	c.1844_1850delAGGAATT	p.Q615Lfs*34	1
2	25244160	C	A	DNMT3A	NM_022552	stop_gained	c.1846G>T	p.E616*	1
2	25244163	G	A	DNMT3A	NM_022552	stop_gained	c.1843C>T	p.Q615*	4
2	25244165	TC	T	DNMT3A	NM_022552	frameshift_deletion	c.1840delG	p.D614Tfs*37	1
2	25244168	TGGTTATTAGCG	T	DNMT3A	NM_022552	frameshift_deletion	c.1827_1837delCGCTAATAACC	p.F609Lfs*6	1
2	25244182	GA	G	DNMT3A	NM_022552	frameshift_deletion	c.1823delT	p.F608Sfs*43	1
2	25244184	AC	A	DNMT3A	NM_022552	frameshift_deletion	c.1821delG	p.M607Ifs*44	1
2	25244186	ATC	A	DNMT3A	NM_022552	frameshift_deletion	c.1818_1819delGA	p.Q606Hfs*5	1
2	25244186	A	ATC	DNMT3A	NM_022552	frameshift_insertion	c.1819_1820insGA	p.M607Rfs*45	1
2	25244189	TG	T	DNMT3A	NM_022552	frameshift_deletion	c.1816delC	p.Q606Rfs*45	1
2	25244190	G	A	DNMT3A	NM_022552	stop_gained	c.1816C>T	p.Q606*	1
2	25244196	G	A	DNMT3A	NM_022552	missense_variant	c.1810C>T	p.R604W	1
2	25244199	AG	A	DNMT3A	NM_022552	frameshift_deletion	c.1806delC	p.S603Pfs*48	1
2	25244199	A	AGG	DNMT3A	NM_022552	frameshift_insertion	c.1806_1807insCC	p.S603Pfs*49	1
2	25244202	GC	G	DNMT3A	NM_022552	frameshift_deletion	c.1803delG	p.W601Cfs*50	1
2	25244203	C	T	DNMT3A	NM_022552	stop_gained	c.1803G>A	p.W601*	5
2	25244204	C	T	DNMT3A	NM_022552	stop_gained	c.1802G>A	p.W601*	2
2	25244214	G	A	DNMT3A	NM_022552	stop_gained	c.1792C>T	p.R598*	26
2	25244228	C	CCT	DNMT3A	NM_022552	frameshift_insertion	c.1777_1778insAG	p.G593Efs*59	1
2	25244230	G	C	DNMT3A	NM_022552	stop_gained	c.1776C>G	p.Y592*	1
2	25244230	GTAGGTACCCTTGTGCCCGCACA	G	DNMT3A	NM_022552	frameshift_deletion	c.1754_1775delTGTGCGGGCACAAGGGTACCTA	p.M585Tfs*59	1
2	25244236	AC	A	DNMT3A	NM_022552	frameshift_deletion	c.1769delG	p.G590Vfs*61	1
2	25244239	CT	C	DNMT3A	NM_022552	frameshift_deletion	c.1766delA	p.K589Rfs*62	1
2	25244243	TGCCC	T	DNMT3A	NM_022552	frameshift_deletion	c.1759_1762delGGGC	p.G587Tfs*63	1
2	25244244	GC	G	DNMT3A	NM_022552	frameshift_deletion	c.1761delG	p.H588Tfs*63	1
2	25244248	G	T	DNMT3A	NM_022552	stop_gained	c.1758C>A	p.C586*	2
2	25244250	A	AG	DNMT3A	NM_022552	frameshift_insertion	c.1755_1756insC	p.C586Lfs*26	1
2	25244251	C	CA	DNMT3A	NM_022552	frameshift_insertion	c.1754_1755insT	p.M585Ifs*27	1
2	25244255	T	TAGCA	DNMT3A	NM_022552	frameshift_insertion	c.1750_1751insTGCT	p.Y584Lfs*29	1
2	25244257	G	T	DNMT3A	NM_022552	stop_gained	c.1749C>A	p.C583*	1
2	25244263	C	A	DNMT3A	NM_022552	missense_variant	c.1743G>T	p.W581C	3
2	25244264	C	T	DNMT3A	NM_022552	stop_gained	c.1742G>A	p.W581*	2
2	25244265	A	C	DNMT3A	NM_022552	missense_variant	c.1741T>G	p.W581G	3
2	25244265	A	T	DNMT3A	NM_022552	missense_variant	c.1741T>A	p.W581R	4
2	25244265	A	G	DNMT3A	NM_022552	missense_variant	c.1741T>C	p.W581R	2
2	25244274	C	A	DNMT3A	NM_022552	stop_gained	c.1732G>T	p.E578*	2
2	25244276	TTAATGGCTGCCTGGGCAGCC	T	DNMT3A	NM_022552	frameshift_deletion	c.1710_1729delGGCTGCCCAGGCAGCCATTA	p.A571Gfs*34	1
2	25244277	TAATG	T	DNMT3A	NM_022552	frameshift_deletion	c.1725_1728delCATT	p.I576Rfs*74	1
2	25244277	TAA	T	DNMT3A	NM_022552	frameshift_deletion	c.1727_1728delTT	p.I576Kfs*35	1
2	25244277	T	TA	DNMT3A	NM_022552	frameshift_insertion	c.1728_1729insT	p.K577*	1
2	25244280	TGGCTGCCTGGGCAGCCCCC	T	DNMT3A	NM_022552	frameshift_deletion	c.1707_1725delGGGGGCTGCCCAGGCAGCC	p.G570Lfs*75	1
2	25244280	TGGCTGCCTGGGCA	T	DNMT3A	NM_022552	frameshift_deletion	c.1713_1725delTGCCCAGGCAGCC	p.A572Lfs*75	1
2	25244288	TGGGCAGC	T	DNMT3A	NM_022552	frameshift_deletion	c.1711_1717delGCTGCCC	p.A571Rfs*78	1
2	25244288	TGGGCA	T	DNMT3A	NM_022552	frameshift_deletion	c.1713_1717delTGCCC	p.A572Gfs*4	1
2	25244289	G	A	DNMT3A	NM_022552	stop_gained	c.1717C>T	p.Q573*	4
2	25244289	GGGCAGCCCCC	G	DNMT3A	NM_022552	frameshift_deletion	c.1707_1716delGGGGGCTGCC	p.G570Rfs*78	2
2	25244293	A	AGCCC	DNMT3A	NM_022552	frameshift_insertion	c.1712_1713insGGGC	p.A572Gfs*7	1
2	25244294	G	GCC	DNMT3A	NM_022552	frameshift_insertion	c.1711_1712insGG	p.A571Gfs*81	1
2	25244316	CCA	C	DNMT3A	NM_022552	frameshift_deletion	c.1688_1689delTG	p.V563Gfs*14	1
2	25244317	CA	C	DNMT3A	NM_022552	frameshift_deletion	c.1688delT	p.V563Gfs*88	1
2	25244319	C	CA	DNMT3A	NM_022552	frameshift_insertion	c.1686_1687insT	p.V563Cfs*15	1
2	25244320	ACACTC	A	DNMT3A	NM_022552	frameshift_deletion	c.1681_1685delGAGTG	p.E561Cfs*15	1
2	25244329	G	T	DNMT3A	NM_022552	stop_gained	c.1677C>A	p.C559*	3
2	25244330	CA	C	DNMT3A	NM_022552	frameshift_deletion	c.1675delT	p.C559Afs*92	1
2	25244331	AAAAGCAC	A	DNMT3A	NM_022552	frameshift_deletion	c.1668_1674delGTGCTTT	p.R556Sfs*93	1
2	25244331	AAAAGCACCTGGAAGGAGACCC	A	DNMT3A	NM_022552	splice-site/frameshift	c.1668-14_1674del-		1
2	25244335	G	T	DNMT3A	NM_022552	stop_gained	c.1671C>A	p.C557*	2
2	25244337	AC	A	DNMT3A	NM_022552	frameshift_deletion	c.1668delG	p.R556Sfs*95	1
2	25244339	C	G	DNMT3A	NM_022552	splice_acceptor_variant	c.1668-1G>C		1
2	25244339	C	T	DNMT3A	NM_022552	splice_acceptor_variant	c.1668-1G>A		3
2	25244339	CT	C	DNMT3A	NM_022552	splice_acceptor_variant	c.1668-2del-		1
2	25244340	T	C	DNMT3A	NM_022552	splice_acceptor_variant	c.1668-2A>G		2
2	25244340	T	A	DNMT3A	NM_022552	splice_acceptor_variant	c.1668-2A>T		3
2	25244340	T	G	DNMT3A	NM_022552	splice_acceptor_variant	c.1668-2A>C		1
2	25244538	A	C	DNMT3A	NM_022552	splice_donor_variant	c.1667+2T>G		1
2	25244539	C	A	DNMT3A	NM_022552	splice_donor_variant	c.1667+1G>T		1
2	25244539	C	T	DNMT3A	NM_022552	splice_donor_variant	c.1667+1G>A		10
2	25244539	CCTG	C	DNMT3A	NM_022552	splice-site/inframe	c.1665_1667delCAG	p.C555_R556delinsW	1
2	25244544	AG	A	DNMT3A	NM_022552	frameshift_deletion	c.1662delC	p.C555Afs*96	1
2	25244545	G	T	DNMT3A	NM_022552	stop_gained	c.1662C>A	p.C554*	1
2	25244547	AG	A	DNMT3A	NM_022552	frameshift_deletion	c.1659delC	p.C554Afs*97	1
2	25244548	GT	G	DNMT3A	NM_022552	frameshift_deletion	c.1658delA	p.N553Tfs*98	1
2	25244550	TG	T	DNMT3A	NM_022552	frameshift_deletion	c.1656delC	p.N552Kfs*99	2
2	25244559	C	T	DNMT3A	NM_022552	missense_variant	c.1648G>A	p.G550R	9
2	25244560	G	T	DNMT3A	NM_022552	stop_gained	c.1647C>A	p.C549*	1
2	25244563	C	T	DNMT3A	NM_022552	missense_variant	c.1644G>A	p.M548I	1
2	25244563	CAT	C	DNMT3A	NM_022552	frameshift_deletion	c.1642_1643delAT	p.M548Vfs*29	1
2	25244567	A	T	DNMT3A	NM_022552	missense_variant	c.1640T>A	p.L547H	6
2	25244568	G	A	DNMT3A	NM_022552	missense_variant	c.1639C>T	p.L547F	1
2	25244576	CG	C	DNMT3A	NM_022552	frameshift_deletion	c.1630delC	p.R544Vfs*107	1
2	25244579	C	G	DNMT3A	NM_022552	missense_variant	c.1628G>C	p.G543A	5
2	25244580	C	A	DNMT3A	NM_022552	missense_variant	c.1627G>T	p.G543C	10
2	25244587	G	T	DNMT3A	NM_022552	stop_gained	c.1620C>A	p.C540*	1
2	25244598	A	AGT	DNMT3A	NM_022552	frameshift_insertion	c.1608_1609insAC	p.C537Tfs*115	1
2	25244599	G	C	DNMT3A	NM_022552	stop_gained	c.1608C>G	p.Y536*	3
2	25244601	AGGACTGGTAGCCG	A	DNMT3A	NM_022552	frameshift_deletion	c.1593_1605delCGGCTACCAGTCC	p.G532Tfs*115	1
2	25244604	ACTGG	A	DNMT3A	NM_022552	frameshift_deletion	c.1599_1602delCCAG	p.Q534Pfs*116	1
2	25244605	CTGG	C	DNMT3A	NM_022552	stop_gained	c.1599_1601delCCA	p.Y533_Q534delins*	1
2	25244609	T	C	DNMT3A	NM_022552	missense_variant	c.1598A>G	p.Y533C	4
2	25244623	G	C	DNMT3A	NM_022552	stop_gained	c.1584C>G	p.Y528*	2
2	25244624	TA	T	DNMT3A	NM_022552	frameshift_deletion	c.1582delT	p.Y528Tfs*123	1
2	25244625	ACT	A	DNMT3A	NM_022552	frameshift_deletion	c.1580_1581delAG	p.Q527Lfs*18	1
2	25244627	T	G	DNMT3A	NM_022552	missense_variant	c.1580A>C	p.Q527P	1
2	25244627	T	TG	DNMT3A	NM_022552	frameshift_insertion	c.1579_1580insC	p.Q527Pfs*19	1
2	25244628	G	A	DNMT3A	NM_022552	stop_gained	c.1579C>T	p.Q527*	5
2	25244629	G	C	DNMT3A	NM_022552	stop_gained	c.1578C>G	p.Y526*	1
2	25244633	GCA	G	DNMT3A	NM_022552	frameshift_deletion	c.1572_1573delTG	p.A525Vfs*20	1
2	25244635	A	T	DNMT3A	NM_022552	stop_gained	c.1572T>A	p.C524*	1
2	25244640	C	A	DNMT3A	NM_022552	stop_gained	c.1567G>T	p.E523*	1
2	25244643	GA	G	DNMT3A	NM_022552	frameshift_deletion	c.1563delT	p.L522Wfs*129	1
2	25244644	AAAGCAGTTCT	A	DNMT3A	NM_022552	splice-site/frameshift	c.1555-2_1562del-		1
2	25244647	G	T	DNMT3A	NM_022552	stop_gained	c.1560C>A	p.C520*	1
2	25245252	C	T	DNMT3A	NM_022552	splice_donor_variant	c.1554+1G>A		8
2	25245252	C	G	DNMT3A	NM_022552	splice_donor_variant	c.1554+1G>C		1
2	25245252	C	A	DNMT3A	NM_022552	splice_donor_variant	c.1554+1G>T		1
2	25245256	G	T	DNMT3A	NM_022552	stop_gained	c.1551C>A	p.C517*	1
2	25245259	GT	G	DNMT3A	NM_022552	frameshift_deletion	c.1547delA	p.N516Tfs*135	1
2	25245264	G	A	DNMT3A	NM_022552	stop_gained	c.1543C>T	p.Q515*	1
2	25245265	G	GC	DNMT3A	NM_022552	frameshift_insertion	c.1541_1542insG	p.C514Wfs*32	1
2	25245267	A	ACATTC	DNMT3A	NM_022552	frameshift_insertion	c.1539_1540insGAATG	p.C514Efs*139	1
2	25245269	A	AT	DNMT3A	NM_022552	frameshift_insertion	c.1537_1538insA	p.M513Nfs*33	2
2	25245284	AG	A	DNMT3A	NM_022552	frameshift_deletion	c.1522delC	p.L508Sfs*143	1
2	25245288	GGT	G	DNMT3A	NM_022552	frameshift_deletion	c.1517_1518delAC	p.H506Pfs*39	1
2	25245294	C	A	DNMT3A	NM_022552	stop_gained	c.1513G>T	p.E505*	1
2	25245296	AG	A	DNMT3A	NM_022552	frameshift_deletion	c.1510delC	p.L504Wfs*147	1
2	25245299	G	GT	DNMT3A	NM_022552	frameshift_insertion	c.1507_1508insA	p.T503Nfs*43	5
2	25245312	TCC	T	DNMT3A	NM_022552	frameshift_deletion	c.1493_1494delGG	p.G498Efs*47	1
2	25245314	C	CTTGGCACATTCCTCCAACGAAGAGGGGGTGTTCCAGGGTAA	DNMT3A	NM_022552	frameshift_insertion	c.1492_1493insTTACCCTGGAACACCCCCTCTTCGTTGGAGGAATGTGCCAA	p.G498Vfs*167	1
2	25245319	GGAGATGCAGATGTCTGGAAAGCAGAGGGAGGGGAT	G	DNMT3A	NM_022552	splice-site/frameshift	c.1475-22_1487del-		1
2	25245325	G	T	DNMT3A	NM_022552	stop_gained	c.1482C>A	p.C494*	1
2	25245326	CAG	C	DNMT3A	NM_022552	frameshift_deletion	c.1479_1480delCT	p.I493Mfs*52	1
2	25245326	C	CAG	DNMT3A	NM_022552	frameshift_insertion	c.1480_1481insCT	p.C494Sfs*158	1
2	25245328	GA	G	DNMT3A	NM_022552	frameshift_deletion	c.1478delT	p.I493Tfs*158	1
2	25246018	A	C	DNMT3A	NM_022552	splice_donor_variant	c.1474+2T>G		1
2	25246019	C	T	DNMT3A	NM_022552	splice_donor_variant	c.1474+1G>A		6
2	25246023	C	A	DNMT3A	NM_022552	stop_gained	c.1471G>T	p.E491*	1
2	25246029	TC	T	DNMT3A	NM_022552	frameshift_deletion	c.1464delG	p.N489Tfs*162	2
2	25246032	GGCACTTC	G	DNMT3A	NM_022552	frameshift_deletion	c.1455_1461delGAAGTGC	p.Q485Hfs*164	1
2	25246041	G	A	DNMT3A	NM_022552	stop_gained	c.1453C>T	p.Q485*	5
2	25246050	CG	C	DNMT3A	NM_022552	frameshift_deletion	c.1443delC	p.Y481*	1
2	25246051	G	C	DNMT3A	NM_022552	stop_gained	c.1443C>G	p.Y481*	1
2	25246065	C	T	DNMT3A	NM_022552	splice_acceptor_variant	c.1430-1G>A		5
2	25246066	T	C	DNMT3A	NM_022552	splice_acceptor_variant	c.1430-2A>G		3
2	25246066	T	A	DNMT3A	NM_022552	splice_acceptor_variant	c.1430-2A>T		1
2	25246158	A	G	DNMT3A	NM_022552	splice_donor_variant	c.1429+2T>C		1
2	25246158	A	C	DNMT3A	NM_022552	splice_donor_variant	c.1429+2T>G		1
2	25246159	C	A	DNMT3A	NM_022552	splice_donor_variant	c.1429+1G>T		2
2	25246159	C	T	DNMT3A	NM_022552	splice_donor_variant	c.1429+1G>A		12
2	25246160	CT	C	DNMT3A	NM_022552	frameshift_deletion	c.1428delA	p.E477Sfs*174	1
2	25246171	TC	T	DNMT3A	NM_022552	frameshift_deletion	c.1417delG	p.E473Sfs*178	1
2	25246171	TCATCA	T	DNMT3A	NM_022552	frameshift_deletion	c.1413_1417delTGATG	p.D472Afs*18	1
2	25246172	C	A	DNMT3A	NM_022552	stop_gained	c.1417G>T	p.E473*	1
2	25246177	A	AT	DNMT3A	NM_022552	frameshift_insertion	c.1411_1412insA	p.I471Nfs*2	1
2	25246178	TA	T	DNMT3A	NM_022552	frameshift_deletion	c.1410delT	p.I471Lfs*180	1
2	25246178	T	TG	DNMT3A	NM_022552	frameshift_insertion	c.1410_1411insC	p.I471Hfs*2	1
2	25246180	AT	A	DNMT3A	NM_022552	frameshift_deletion	c.1408delA	p.I470Lfs*181	1
2	25246184	C	A	DNMT3A	NM_022552	stop_gained	c.1405G>T	p.E469*	1
2	25246186	T	C	DNMT3A	NM_022552	missense_variant	c.1403A>G	p.K468R	2
2	25246193	T	TGG	DNMT3A	NM_022552	frameshift_insertion	c.1395_1396insCC	p.K466Pfs*186	1
2	25246201	T	TAA	DNMT3A	NM_022552	frameshift_insertion	c.1387_1388insTT	p.E463Vfs*189	1
2	25246201	T	TC	DNMT3A	NM_022552	frameshift_insertion	c.1387_1388insG	p.E463Gfs*10	1
2	25246202	C	A	DNMT3A	NM_022552	stop_gained	c.1387G>T	p.E463*	1
2	25246212	CTTCCGGGGCT	C	DNMT3A	NM_022552	frameshift_deletion	c.1367_1376delAGCCCCGGAA	p.K456Rfs*192	1
2	25246214	TC	T	DNMT3A	NM_022552	frameshift_deletion	c.1374delG	p.K459Rfs*192	5
2	25246221	CT	C	DNMT3A	NM_022552	frameshift_deletion	c.1367delA	p.K456Sfs*195	1
2	25246223	T	A	DNMT3A	NM_022552	stop_gained	c.1366A>T	p.K456*	1
2	25246233	TG	T	DNMT3A	NM_022552	frameshift_deletion	c.1355delC	p.P452Hfs*199	1
2	25246247	A	AG	DNMT3A	NM_022552	frameshift_insertion	c.1341_1342insC	p.Y448Lfs*25	1
2	25246252	G	GCTGCCCA	DNMT3A	NM_022552	frameshift_insertion	c.1336_1337insTGGGCAG	p.A446Vfs*29	1
2	25246255	G	GC	DNMT3A	NM_022552	frameshift_insertion	c.1333_1334insG	p.A445Gfs*28	1
2	25246259	C	A	DNMT3A	NM_022552	stop_gained	c.1330G>T	p.E444*	1
2	25246262	GTTCCACCCACA	G	DNMT3A	NM_022552	frameshift_deletion	c.1316_1326delTGTGGGTGGAA	p.M439Tfs*2	1
2	25246270	C	T	DNMT3A	NM_022552	stop_gained	c.1319G>A	p.W440*	3
2	25246271	A	AC	DNMT3A	NM_022552	frameshift_insertion	c.1317_1318insG	p.W440Vfs*5	1
2	25246277	C	CG	DNMT3A	NM_022552	frameshift_insertion	c.1311_1312insC	p.D438Rfs*7	1
2	25246286	CT	C	DNMT3A	NM_022552	frameshift_deletion	c.1302delA	p.V435Cfs*216	2
2	25246289	C	A	DNMT3A	NM_022552	stop_gained	c.1300G>T	p.E434*	1
2	25246295	AG	A	DNMT3A	NM_022552	frameshift_deletion	c.1293delC	p.Y432Tfs*219	1
2	25246298	GA	G	DNMT3A	NM_022552	frameshift_deletion	c.1290delT	p.Y432Tfs*219	1
2	25246299	AT	A	DNMT3A	NM_022552	frameshift_deletion	c.1289delA	p.N430Ifs*221	1
2	25246303	TTC	T	DNMT3A	NM_022552	frameshift_deletion	c.1284_1285delGA	p.K429Efs*15	1
2	25246307	C	A	DNMT3A	NM_022552	stop_gained	c.1282G>T	p.E428*	1
2	25246307	CT	C	DNMT3A	NM_022552	frameshift_deletion	c.1281delA	p.E428Rfs*223	1
2	25246618	A	G	DNMT3A	NM_022552	splice_donor_variant	c.1279+2T>C		1
2	25246618	AC	A	DNMT3A	NM_022552	splice_donor_variant	c.1279+1del-		1
2	25246619	C	A	DNMT3A	NM_022552	splice_donor_variant	c.1279+1G>T		1
2	25246619	C	T	DNMT3A	NM_022552	splice_donor_variant	c.1279+1G>A		2
2	25246632	C	A	DNMT3A	NM_022552	stop_gained	c.1267G>T	p.E423*	1
2	25246634	AG	A	DNMT3A	NM_022552	frameshift_deletion	c.1264delC	p.L422Wfs*229	1
2	25246640	TTAGGGCCAGAAGGC	T	DNMT3A	NM_022552	frameshift_deletion	c.1245_1258delGCCTTCTGGCCCTA	p.P416Gfs*24	1
2	25246642	AG	A	DNMT3A	NM_022552	frameshift_deletion	c.1256delC	p.P419Lfs*232	1
2	25246645	GCCAGAAGGCTGGAAGCC	G	DNMT3A	NM_022552	frameshift_deletion	c.1237_1253delGGCTTCCAGCCTTCTGG	p.G413Pfs*2	1
2	25246645	GC	G	DNMT3A	NM_022552	frameshift_deletion	c.1253delG	p.G418Afs*233	1
2	25246648	AGAAGGCTG	A	DNMT3A	NM_022552	frameshift_deletion	c.1243_1250delCAGCCTTC	p.Q415Wfs*3	1
2	25246650	AAGGCT	A	DNMT3A	NM_022552	frameshift_deletion	c.1244_1248delAGCCT	p.Q415Lfs*4	1
2	25246656	G	A	DNMT3A	NM_022552	stop_gained	c.1243C>T	p.Q415*	5
2	25246658	A	C	DNMT3A	NM_022552	missense_variant	c.1241T>G	p.F414C	1
2	25246659	AG	A	DNMT3A	NM_022552	frameshift_deletion	c.1239delC	p.F414Sfs*237	1
2	25246660	GC	G	DNMT3A	NM_022552	frameshift_deletion	c.1238delG	p.G413Afs*238	2
2	25246660	G	GC	DNMT3A	NM_022552	frameshift_insertion	c.1238_1239insG	p.F414Lfs*7	5
2	25246667	AG	A	DNMT3A	NM_022552	frameshift_deletion	c.1231delC	p.L411Wfs*240	1
2	25246672	C	T	DNMT3A	NM_022552	stop_gained	c.1227G>A	p.W409*	3
2	25246672	CCATTCAATCATGGGCT	C	DNMT3A	NM_022552	frameshift_deletion	c.1211_1226delAGCCCATGATTGAATG	p.K404Rfs*242	1
2	25246672	C	CCATT	DNMT3A	NM_022552	frameshift_insertion	c.1226_1227insAATG	p.W409*	1
2	25246673	C	T	DNMT3A	NM_022552	stop_gained	c.1226G>A	p.W409*	4
2	25246677	C	A	DNMT3A	NM_022552	stop_gained	c.1222G>T	p.E408*	1
2	25246679	A	G	DNMT3A	NM_022552	missense_variant	c.1220T>C	p.I407T	1
2	25246679	ATCAT	A	DNMT3A	NM_022552	frameshift_deletion	c.1216_1219delATGA	p.M406Lfs*244	1
2	25246683	TG	T	DNMT3A	NM_022552	frameshift_deletion	c.1215delC	p.M406*	1
2	25246689	T	A	DNMT3A	NM_022552	stop_gained	c.1210A>T	p.K404*	1
2	25246695	G	A	DNMT3A	NM_022552	stop_gained	c.1204C>T	p.Q402*	1
2	25246697	AC	A	DNMT3A	NM_022552	frameshift_deletion	c.1201delG	p.V401Cfs*6	1
2	25246701	C	A	DNMT3A	NM_022552	stop_gained	c.1198G>T	p.E400*	1
2	25246701	CCACGGCCTTGG	C	DNMT3A	NM_022552	frameshift_deletion	c.1187_1197delCCAAGGCCGTG	p.A396Gfs*9	1
2	25246705	G	GGC	DNMT3A	NM_022552	frameshift_insertion	c.1193_1194insGC	p.V399Pfs*9	1
2	25246713	CA	C	DNMT3A	NM_022552	frameshift_deletion	c.1185delT	p.A396Pfs*11	1
2	25246717	GTCACTCTCAT	G	DNMT3A	NM_022552	frameshift_deletion	c.1172_1181delATGAGAGTGA	p.D391Afs*13	1
2	25246719	C	CA	DNMT3A	NM_022552	frameshift_insertion	c.1179_1180insT	p.D394*	1
2	25246721	CT	C	DNMT3A	NM_022552	frameshift_deletion	c.1177delA	p.S393Vfs*14	2
2	25246725	C	A	DNMT3A	NM_022552	stop_gained	c.1174G>T	p.E392*	1
2	25246729	GCT	G	DNMT3A	NM_022552	frameshift_deletion	c.1168_1169delAG	p.S390Rfs*2	1
2	25246741	C	CA	DNMT3A	NM_022552	frameshift_insertion	c.1157_1158insT	p.C387Vfs*6	1
2	25246744	CG	C	DNMT3A	NM_022552	frameshift_deletion	c.1154delC	p.P385Rfs*22	8
2	25246747	GA	G	DNMT3A	NM_022552	frameshift_deletion	c.1151delT	p.F384Sfs*23	2
2	25246747	G	GA	DNMT3A	NM_022552	frameshift_insertion	c.1151_1152insT	p.V386Gfs*7	1
2	25246749	ACAGCTTC	A	DNMT3A	NM_022552	frameshift_deletion	c.1143_1149delGAAGCTG	p.K382Sfs*23	1
2	25246753	CT	C	DNMT3A	NM_022552	frameshift_deletion	c.1145delA	p.K382Sfs*25	1
2	25246758	CCG	C	DNMT3A	NM_022552	frameshift_deletion	c.1139_1140delCG	p.A380Gfs*12	1
2	25246760	GCGCGGCTGCTGGC	G	DNMT3A	NM_022552	frameshift_deletion	c.1126_1138delGCCAGCAGCCGCG	p.A376Rfs*27	1
2	25246761	C	CG	DNMT3A	NM_022552	frameshift_insertion	c.1137_1138insC	p.A380Rfs*13	1
2	25246762	G	GC	DNMT3A	NM_022552	frameshift_insertion	c.1136_1137insG	p.A380Rfs*13	1
2	25246763	C	T	DNMT3A	NM_022552	missense_variant	c.1136G>A	p.R379H	12
2	25246764	G	A	DNMT3A	NM_022552	missense_variant	c.1135C>T	p.R379C	4
2	25246764	GGC	G	DNMT3A	NM_022552	frameshift_deletion	c.1133_1134delGC	p.S378Tfs*14	1
2	25246777	C	T	DNMT3A	NM_022552	splice_acceptor_variant	c.1123-1G>A		4
2	25246777	C	G	DNMT3A	NM_022552	splice_acceptor_variant	c.1123-1G>C		2
2	25246777	C	A	DNMT3A	NM_022552	splice_acceptor_variant	c.1123-1G>T		1
2	25246778	T	C	DNMT3A	NM_022552	splice_acceptor_variant	c.1123-2A>G		6
2	25246778	T	A	DNMT3A	NM_022552	splice_acceptor_variant	c.1123-2A>T		1
2	25247049	A	C	DNMT3A	NM_022552	splice_donor_variant	c.1122+2T>G		1
2	25247050	C	T	DNMT3A	NM_022552	splice_donor_variant	c.1122+1G>A		6
2	25247050	CCTGCAGGACCTCGTAGATGGCTTTG	C	DNMT3A	NM_022552	frameshift_deletion	c.1098_1122delCAAAGCCATCTACGAGGTCCTGCAG	p.K367Wfs*32	1
2	25247053	G	A	DNMT3A	NM_022552	stop_gained	c.1120C>T	p.Q374*	2
2	25247058	ACCTCGTAGATGGCTTTG	A	DNMT3A	NM_022552	frameshift_deletion	c.1098_1114delCAAAGCCATCTACGAGG	p.K367Pfs*20	1
2	25247060	CTCGTAGA	C	DNMT3A	NM_022552	frameshift_deletion	c.1106_1112delTCTACGA	p.I369Rfs*36	1
2	25247063	G	T	DNMT3A	NM_022552	stop_gained	c.1110C>A	p.Y370*	1
2	25247063	G	C	DNMT3A	NM_022552	stop_gained	c.1110C>G	p.Y370*	1
2	25247070	G	A	DNMT3A	NM_022552	missense_variant	c.1103C>T	p.A368V	2
2	25247071	C	T	DNMT3A	NM_022552	missense_variant	c.1102G>A	p.A368T	1
2	25247076	C	T	DNMT3A	NM_022552	missense_variant	c.1097G>A	p.R366H	8
2	25247076	C	G	DNMT3A	NM_022552	missense_variant	c.1097G>C	p.R366P	2
2	25247076	CG	C	DNMT3A	NM_022552	frameshift_deletion	c.1096delC	p.R366Afs*41	1
2	25247077	G	C	DNMT3A	NM_022552	missense_variant	c.1096C>G	p.R366G	2
2	25247081	CATGGG	C	DNMT3A	NM_022552	frameshift_deletion	c.1087_1091delCCCAT	p.P363Vfs*28	1
2	25247083	TG	T	DNMT3A	NM_022552	frameshift_deletion	c.1089delC	p.M364Cfs*43	1
2	25247088	TGC	T	DNMT3A	NM_022552	frameshift_deletion	c.1083_1084delGC	p.Q362Afs*30	1
2	25247089	G	A	DNMT3A	NM_022552	stop_gained	c.1084C>T	p.Q362*	2
2	25247093	GTT	G	DNMT3A	NM_022552	frameshift_deletion	c.1078_1079delAA	p.N360Qfs*32	1
2	25247096	G	T	DNMT3A	NM_022552	stop_gained	c.1077C>A	p.Y359*	2
2	25247106	TG	T	DNMT3A	NM_022552	frameshift_deletion	c.1066delC	p.Q356Rfs*51	1
2	25247106	TGGTGG	T	DNMT3A	NM_022552	frameshift_deletion	c.1062_1066delCCACC	p.F354Lfs*37	1
2	25247107	G	A	DNMT3A	NM_022552	stop_gained	c.1066C>T	p.Q356*	4
2	25247109	TG	T	DNMT3A	NM_022552	frameshift_deletion	c.1063delC	p.H355Tfs*52	2
2	25247109	T	TG	DNMT3A	NM_022552	frameshift_insertion	c.1063_1064insC	p.H355Pfs*38	1
2	25247114	CG	C	DNMT3A	NM_022552	frameshift_deletion	c.1058delC	p.A353Gfs*54	1
2	25247115	GCA	G	DNMT3A	NM_022552	frameshift_deletion	c.1056_1057delTG	p.A353Vfs*39	1
2	25247117	A	AT	DNMT3A	NM_022552	frameshift_insertion	c.1055_1056insA	p.S352Rfs*41	1
2	25247120	G	T	DNMT3A	NM_022552	stop_gained	c.1053C>A	p.C351*	1
2	25247120	GC	G	DNMT3A	NM_022552	frameshift_deletion	c.1052delG	p.C351Sfs*56	1
2	25247121	CA	C	DNMT3A	NM_022552	frameshift_deletion	c.1051delT	p.C351Afs*56	1
2	25247127	G	T	DNMT3A	NM_022552	stop_gained	c.1046C>A	p.S349*	2
2	25247142	A	G	DNMT3A	NM_022552	missense_variant	c.1031T>C	p.L344P	1
2	25247142	A	T	DNMT3A	NM_022552	missense_variant	c.1031T>A	p.L344Q	1
2	25247153	A	T	DNMT3A	NM_022552	stop_gained	c.1020T>A	p.C340*	2
2	25247156	CACCTGGGGGGACAAGCCAGGCCTTGTTTGCCGAGGCTTACACTT	C	DNMT3A	NM_022552	splice-site/frameshift	c.1015-42_1016del-		1
2	25247159	C	T	DNMT3A	NM_022552	splice_acceptor_variant	c.1015-1G>A		3
2	25247159	C	G	DNMT3A	NM_022552	splice_acceptor_variant	c.1015-1G>C		5
2	25247159	C	CCGG	DNMT3A	NM_022552	splice_acceptor_variant	c.1015-2_1015-1insCCG		1
2	25247160	T	C	DNMT3A	NM_022552	splice_acceptor_variant	c.1015-2A>G		7
2	25247160	T	G	DNMT3A	NM_022552	splice_acceptor_variant	c.1015-2A>C		1
2	25247590	C	T	DNMT3A	NM_022552	splice_donor_variant	c.1014+1G>A		2
2	25247590	C	CAAAA	DNMT3A	NM_022552	frameshift_insertion	c.1014_1014+1insTTTT	p.V339Ffs*5	1
2	25247590	C	CTTAA	DNMT3A	NM_022552	frameshift_insertion	c.1014_1014+1insTTAA	p.V339Lfs*5	1
2	25247591	C	CAG	DNMT3A	NM_022552	frameshift_insertion	c.1013_1014insCT	p.V339Wfs*7	1
2	25247592	AC	A	DNMT3A	NM_022552	frameshift_deletion	c.1012delG	p.V338Wfs*7	1
2	25247593	CT	C	DNMT3A	NM_022552	frameshift_deletion	c.1011delA	p.V338Wfs*7	1
2	25247595	GA	G	DNMT3A	NM_022552	frameshift_deletion	c.1009delT	p.S337Qfs*8	1
2	25247597	G	GA	DNMT3A	NM_022552	frameshift_insertion	c.1007_1008insT	p.S337Lfs*6	1
2	25247603	GCCGTCTCCGAACCACATGAC	G	DNMT3A	NM_022552	frameshift_deletion	c.982_1001delGTCATGTGGTTCGGAGACGG	p.V328Qfs*8	1
2	25247610	C	T	DNMT3A	NM_022552	missense_variant	c.995G>A	p.G332E	3
2	25247610	C	CCG	DNMT3A	NM_022552	frameshift_insertion	c.994_995insCG	p.G332Afs*14	1
2	25247611	C	A	DNMT3A	NM_022552	stop_gained	c.994G>T	p.G332*	3
2	25247611	C	T	DNMT3A	NM_022552	missense_variant	c.994G>A	p.G332R	8
2	25247615	C	T	DNMT3A	NM_022552	stop_gained	c.990G>A	p.W330*	10
2	25247616	C	T	DNMT3A	NM_022552	stop_gained	c.989G>A	p.W330*	4
2	25247616	CACATG	C	DNMT3A	NM_022552	frameshift_deletion	c.984_988delCATGT	p.M329Vfs*12	1
2	25247622	AC	A	DNMT3A	NM_022552	frameshift_deletion	c.982delG	p.V328Sfs*17	1
2	25247624	C	T	DNMT3A	NM_022552	stop_gained	c.981G>A	p.W327*	7
2	25247625	C	T	DNMT3A	NM_022552	stop_gained	c.980G>A	p.W327*	5
2	25247628	C	A	DNMT3A	NM_022552	missense_variant	c.977G>T	p.R326L	7
2	25247628	C	T	DNMT3A	NM_022552	missense_variant	c.977G>A	p.R326H	12
2	25247629	G	A	DNMT3A	NM_022552	missense_variant	c.976C>T	p.R326C	28
2	25247629	G	T	DNMT3A	NM_022552	missense_variant	c.976C>A	p.R326S	3
2	25247642	T	TACTCG	DNMT3A	NM_022552	frameshift_insertion	c.962_963insCGAGT	p.A322Efs*2	1
2	25247647	G	A	DNMT3A	NM_022552	stop_gained	c.958C>T	p.R320*	20
2	25247661	AT	A	DNMT3A	NM_022552	frameshift_deletion	c.943delA	p.M315*	1
2	25247663	C	T	DNMT3A	NM_022552	stop_gained	c.942G>A	p.W314*	7
2	25247664	C	T	DNMT3A	NM_022552	stop_gained	c.941G>A	p.W314*	4
2	25247666	C	T	DNMT3A	NM_022552	stop_gained	c.939G>A	p.W313*	15
2	25247667	C	T	DNMT3A	NM_022552	stop_gained	c.938G>A	p.W313*	4
2	25247673	AC	A	DNMT3A	NM_022552	frameshift_deletion	c.931delG	p.V311Cfs*5	1
2	25247674	CA	C	DNMT3A	NM_022552	frameshift_deletion	c.930delT	p.I310Mfs*6	1
2	25247685	G	C	DNMT3A	NM_022552	missense_variant	c.920C>G	p.P307R	3
2	25247685	GGCCACCAGGAGAA	G	DNMT3A	NM_022552	frameshift_deletion	c.907_919delTTCTCCTGGTGGC	p.F303Qfs*9	1
2	25247686	G	A	DNMT3A	NM_022552	missense_variant	c.919C>T	p.P307S	4
2	25247687	C	T	DNMT3A	NM_022552	stop_gained	c.918G>A	p.W306*	3
2	25247687	CCA	C	DNMT3A	NM_022552	frameshift_deletion	c.916_917delTG	p.W306Afs*17	1
2	25247688	C	T	DNMT3A	NM_022552	stop_gained	c.917G>A	p.W306*	2
2	25247690	C	T	DNMT3A	NM_022552	stop_gained	c.915G>A	p.W305*	12
2	25247691	C	T	DNMT3A	NM_022552	stop_gained	c.914G>A	p.W305*	3
2	25247705	CA	C	DNMT3A	NM_022552	frameshift_deletion	c.899delT	p.L300Rfs*16	1
2	25247707	GT	G	DNMT3A	NM_022552	frameshift_deletion	c.897delA	p.K299Nfs*17	1
2	25247710	T	A	DNMT3A	NM_022552	stop_gained	c.895A>T	p.K299*	1
2	25247710	TC	T	DNMT3A	NM_022552	frameshift_deletion	c.894delG	p.K299Nfs*17	2
2	25247710	TCC	T	DNMT3A	NM_022552	frameshift_deletion	c.893_894delGG	p.G298Efs*25	1
2	25247714	C	T	DNMT3A	NM_022552	stop_gained	c.891G>A	p.W297*	1
2	25247715	C	T	DNMT3A	NM_022552	stop_gained	c.890G>A	p.W297*	2
2	25247719	C	T	DNMT3A	NM_022552	missense_variant	c.886G>A	p.V296M	10
2	25247725	C	A	DNMT3A	NM_022552	stop_gained	c.880G>T	p.E294*	1
2	25247735	AAAGC	A	DNMT3A	NM_022552	frameshift_deletion	c.866_869delGCTT	p.G289Vfs*26	1
2	25247738	GC	G	DNMT3A	NM_022552	frameshift_deletion	c.866delG	p.G289Afs*27	2
2	25247742	C	CG	DNMT3A	NM_022552	frameshift_insertion	c.862_863insC	p.R288Pfs*36	1
2	25247748	TCCTGGAGCC	T	DNMT3A	NM_022552	splice-site/frameshift	c.856-8_856del-		1
2	25247750	C	T	DNMT3A	NM_022552	splice_acceptor_variant	c.856-1G>A		2
2	25247750	C	G	DNMT3A	NM_022552	splice_acceptor_variant	c.856-1G>C		1
2	25247751	T	C	DNMT3A	NM_022552	splice_acceptor_variant	c.856-2A>G		1
2	25248035	A	C	DNMT3A	NM_022552	splice_donor_variant	c.855+2T>G		1
2	25248036	C	T	DNMT3A	NM_022552	splice_donor_variant	c.855+1G>A		8
2	25248036	C	A	DNMT3A	NM_022552	splice_donor_variant	c.855+1G>T		1
2	25248036	C	G	DNMT3A	NM_022552	splice_donor_variant	c.855+1G>C		1
2	25248039	C	A	DNMT3A	NM_022552	stop_gained	c.853G>T	p.E285*	4
2	25248040	G	T	DNMT3A	NM_022552	stop_gained	c.852C>A	p.Y284*	2
2	25248045	C	A	DNMT3A	NM_022552	stop_gained	c.847G>T	p.E283*	1
2	25248053	T	TC	DNMT3A	NM_022552	frameshift_insertion	c.838_839insG	p.D280Gfs*44	1
2	25248054	CA	C	DNMT3A	NM_022552	frameshift_deletion	c.837delT	p.D279Efs*37	1
2	25248057	CGCCT	C	DNMT3A	NM_022552	frameshift_deletion	c.831_834delAGGC	p.G278Mfs*37	1
2	25248060	CT	C	DNMT3A	NM_022552	frameshift_deletion	c.831delA	p.G278Afs*38	1
2	25248062	GCTTT	G	DNMT3A	NM_022552	frameshift_deletion	c.826_829delAAAG	p.K276Qfs*39	1
2	25248073	A	AT	DNMT3A	NM_022552	frameshift_insertion	c.818_819insA	p.N273Kfs*8	1
2	25248080	TC	T	DNMT3A	NM_022552	frameshift_deletion	c.811delG	p.D271Tfs*45	1
2	25248089	TCGGACCCC	T	DNMT3A	NM_022552	frameshift_deletion	c.795_802delGGGGTCCG	p.G266Cfs*12	1
2	25248095	CCCACGGGCTCAGGCGTGGTAGCCACA	C	DNMT3A	NM_022552	frameshift_deletion	c.771_796delTGTGGCTACCACGCCTGAGCCCGTGG	p.A259Rfs*13	1
2	25248103	CT	C	DNMT3A	NM_022552	frameshift_deletion	c.788delA	p.E263Gfs*53	1
2	25248105	CA	C	DNMT3A	NM_022552	frameshift_deletion	c.786delT	p.E263Sfs*53	1
2	25248121	AG	A	DNMT3A	NM_022552	frameshift_deletion	c.770delC	p.T257Mfs*59	1
2	25248123	TGG	T	DNMT3A	NM_022552	frameshift_deletion	c.767_768delCC	p.P256Hfs*7	1
2	25248145	CT	C	DNMT3A	NM_022552	frameshift_deletion	c.746delA	p.Q249Rfs*67	1
2	25248150	G	A	DNMT3A	NM_022552	stop_gained	c.742C>T	p.Q248*	4
2	25248151	CA	C	DNMT3A	NM_022552	frameshift_deletion	c.740delT	p.V247Gfs*69	1
2	25248170	TC	T	DNMT3A	NM_022552	frameshift_deletion	c.721delG	p.E241Rfs*75	1
2	25248173	TC	T	DNMT3A	NM_022552	frameshift_deletion	c.718delG	p.E240Rfs*76	1
2	25248174	C	A	DNMT3A	NM_022552	stop_gained	c.718G>T	p.E240*	1
2	25248183	G	A	DNMT3A	NM_022552	stop_gained	c.709C>T	p.Q237*	3
2	25248188	TC	T	DNMT3A	NM_022552	frameshift_deletion	c.703delG	p.E235Sfs*81	1
2	25248188	T	TA	DNMT3A	NM_022552	frameshift_insertion	c.703_704insT	p.E235Vfs*18	1
2	25248189	C	A	DNMT3A	NM_022552	stop_gained	c.703G>T	p.E235*	2
2	25248192	C	CG	DNMT3A	NM_022552	frameshift_insertion	c.699_700insC	p.G234Rfs*19	1
2	25248198	CCTGG	C	DNMT3A	NM_022552	frameshift_deletion	c.690_693delCCAG	p.N230Kfs*85	1
2	25248201	G	A	DNMT3A	NM_022552	stop_gained	c.691C>T	p.Q231*	4
2	25282503	G	C	DNMT3A	NM_022552	stop_gained	c.386C>G	p.S129*	1
2	25282712	C	A	DNMT3A	NM_022552	splice_acceptor_variant	c.178-1G>T		1
2	25300139	C	CG	DNMT3A	NM_022552	frameshift_insertion	c.176_177insC	p.V60Gfs*5	1
2	25300156	TC	T	DNMT3A	NM_022552	frameshift_deletion	c.159delG	p.K54Sfs*18	1
4	105233981	A	ACT	TET2	NM_001127208	frameshift_insertion	c.40_41dup	p.S15*	1
4	105233985	AGTCCATTCCTG	A	TET2	NM_001127208	frameshift_deletion	c.44_54delGTCCATTCCTG	p.S15Nfs*24	1
4	105234046	A	AGAATG	TET2	NM_001127208	frameshift_insertion	c.108_112dup	p.S38Mfs*13	1
4	105234103	G	A	TET2	NM_001127208	stop_gained	c.161G>A	p.W54*	1
4	105234104	G	A	TET2	NM_001127208	stop_gained	c.162G>A	p.W54*	1
4	105234122	T	G	TET2	NM_001127208	stop_gained	c.180T>G	p.Y60*	1
4	105234122	T	A	TET2	NM_001127208	stop_gained	c.180T>A	p.Y60*	1
4	105234124	A	AT	TET2	NM_001127208	frameshift_insertion	c.183dup	p.G62Wfs*11	1
4	105234139	TGAAGG	T	TET2	NM_001127208	frameshift_deletion	c.202_206delGAAGG	p.G68Pfs*3	1
4	105234150	C	T	TET2	NM_001127208	stop_gained	c.208C>T	p.Q70*	1
4	105234159	CG	C	TET2	NM_001127208	frameshift_deletion	c.218delG	p.R73Lfs*2	1
4	105234161	TG	T	TET2	NM_001127208	frameshift_deletion	c.220delG	p.V74*	3
4	105234166	GT	G	TET2	NM_001127208	frameshift_deletion	c.225delT	p.P76Lfs*19	1
4	105234187	G	GT	TET2	NM_001127208	frameshift_insertion	c.246dup	p.R83*	1
4	105234202	A	AGT	TET2	NM_001127208	frameshift_insertion	c.263_264dup	p.L89Vfs*7	1
4	105234205	GT	G	TET2	NM_001127208	frameshift_deletion	c.266delT	p.L89Cfs*6	1
4	105234206	T	A	TET2	NM_001127208	stop_gained	c.264T>A	p.C88*	1
4	105234208	T	A	TET2	NM_001127208	stop_gained	c.266T>A	p.L89*	1
4	105234229	GCA	G	TET2	NM_001127208	frameshift_deletion	c.290_291delCA	p.T97Sfs*2	1
4	105234245	TTCTC	T	TET2	NM_001127208	frameshift_deletion	c.309_312delTCTC	p.S104Gfs*8	1
4	105234272	GA	G	TET2	NM_001127208	frameshift_deletion	c.333delA	p.K111Nfs*2	1
4	105234276	TTG	T	TET2	NM_001127208	frameshift_deletion	c.335_336delTG	p.L112*	1
4	105234277	TGAAA	T	TET2	NM_001127208	frameshift_deletion	c.336_339delGAAA	p.L112Ffs*15	1
4	105234281	A	ATT	TET2	NM_001127208	frameshift_insertion	c.339_340insTT	p.Q114Ffs*15	1
4	105234288	C	T	TET2	NM_001127208	stop_gained	c.346C>T	p.Q116*	1
4	105234309	CG	C	TET2	NM_001127208	frameshift_deletion	c.368delG	p.R123Lfs*5	2
4	105234310	G	GT	TET2	NM_001127208	frameshift_insertion	c.369dup	p.N124*	1
4	105234322	TA	T	TET2	NM_001127208	frameshift_deletion	c.382delA	p.S128Afs*17	1
4	105234333	A	T	TET2	NM_001127208	stop_gained	c.391A>T	p.R131*	1
4	105234361	A	ATG	TET2	NM_001127208	frameshift_insertion	c.421_422dup	p.D143Pfs*3	1
4	105234377	TGATAAGAAAGAATC	T	TET2	NM_001127208	frameshift_deletion	c.436_449delGATAAGAAAGAATC	p.D146Cfs*11	1
4	105234387	G	T	TET2	NM_001127208	stop_gained	c.445G>T	p.E149*	1
4	105234400	C	CTG	TET2	NM_001127208	frameshift_insertion	c.460_461dup	p.A155*	1
4	105234411	G	T	TET2	NM_001127208	stop_gained	c.469G>T	p.E157*	1
4	105234422	T	TA	TET2	NM_001127208	frameshift_insertion	c.483dup	p.D162Rfs*9	2
4	105234423	A	AT	TET2	NM_001127208	frameshift_insertion	c.481_482insT	p.K161Ifs*10	1
4	105234427	AT	A	TET2	NM_001127208	frameshift_deletion	c.488delT	p.F163Sfs*20	1
4	105234442	C	G	TET2	NM_001127208	stop_gained	c.500C>G	p.S167*	1
4	105234448	ATAAC	A	TET2	NM_001127208	frameshift_deletion	c.508_511delTAAC	p.N170Afs*12	1
4	105234455	C	A	TET2	NM_001127208	stop_gained	c.513C>A	p.C171*	1
4	105234455	CA	C	TET2	NM_001127208	frameshift_deletion	c.514delA	p.S172Vfs*11	1
4	105234461	GC	G	TET2	NM_001127208	frameshift_deletion	c.521delC	p.P174Lfs*9	1
4	105234462	CCTGA	C	TET2	NM_001127208	frameshift_deletion	c.521_524delCTGA	p.P174Qfs*8	1
4	105234465	G	T	TET2	NM_001127208	stop_gained	c.523G>T	p.E175*	1
4	105234470	TC	T	TET2	NM_001127208	frameshift_deletion	c.530delC	p.P177Qfs*6	2
4	105234474	G	T	TET2	NM_001127208	stop_gained	c.532G>T	p.E178*	1
4	105234480	C	T	TET2	NM_001127208	stop_gained	c.538C>T	p.Q180*	1
4	105234491	TGA	T	TET2	NM_001127208	frameshift_deletion	c.551_552delGA	p.E184Afs*7	1
4	105234497	GGAGGGGA	G	TET2	NM_001127208	frameshift_deletion	c.556_562delGAGGGGA	p.E186Kfs*19	1
4	105234499	AGG	A	TET2	NM_001127208	frameshift_deletion	c.560_561delGG	p.G187Efs*4	1
4	105234512	TA	T	TET2	NM_001127208	frameshift_deletion	c.572delA	p.N191Ifs*16	1
4	105234518	C	A	TET2	NM_001127208	stop_gained	c.576C>A	p.Y192*	1
4	105234538	T	G	TET2	NM_001127208	stop_gained	c.596T>G	p.L199*	1
4	105234543	A	T	TET2	NM_001127208	stop_gained	c.601A>T	p.K201*	1
4	105234577	CAGTT	C	TET2	NM_001127208	frameshift_deletion	c.636_639delAGTT	p.V213Lfs*36	1
4	105234598	AACAC	A	TET2	NM_001127208	frameshift_deletion	c.662_665delACAC	p.T221Mfs*28	1
4	105234616	TC	T	TET2	NM_001127208	frameshift_deletion	c.676delC	p.L226Wfs*24	2
4	105234619	TGGAAAAAACACTGTCTCAATATTATCCA	T	TET2	NM_001127208	frameshift_deletion	c.679_706delGGAAAAAACACTGTCTCAATATTATCCA	p.E227Ifs*14	1
4	105234621	G	GA	TET2	NM_001127208	frameshift_insertion	c.685dup	p.T229Nfs*25	3
4	105234630	C	CT	TET2	NM_001127208	frameshift_insertion	c.689dup	p.S231Vfs*23	1
4	105234644	T	A	TET2	NM_001127208	stop_gained	c.702T>A	p.Y234*	1
4	105234657	TC	T	TET2	NM_001127208	frameshift_deletion	c.717delC	p.I240Lfs*10	1
4	105234662	T	TG	TET2	NM_001127208	frameshift_insertion	c.721dup	p.A241Gfs*13	1
4	105234669	C	T	TET2	NM_001127208	stop_gained	c.727C>T	p.Q243*	2
4	105234679	C	CA	TET2	NM_001127208	frameshift_insertion	c.738dup	p.S247Ifs*7	1
4	105234696	ATT	A	TET2	NM_001127208	frameshift_deletion	c.755_756delTT	p.I252Kfs*6	1
4	105234705	C	T	TET2	NM_001127208	stop_gained	c.763C>T	p.Q255*	3
4	105234706	AG	A	TET2	NM_001127208	frameshift_deletion	c.766delG	p.A256Lfs*37	1
4	105234728	T	TACAG	TET2	NM_001127208	frameshift_insertion	c.786_787insACAG	p.E263Tfs*20	1
4	105234729	G	T	TET2	NM_001127208	stop_gained	c.787G>T	p.E263*	2
4	105234754	C	A	TET2	NM_001127208	stop_gained	c.812C>A	p.S271*	1
4	105234759	C	T	TET2	NM_001127208	stop_gained	c.817C>T	p.Q273*	2
4	105234763	TC	T	TET2	NM_001127208	frameshift_deletion	c.822delC	p.N275Ifs*18	15
4	105234763	TCAATTCCG	T	TET2	NM_001127208	frameshift_deletion	c.824_831delCAATTCCG	p.N275Tfs*4	1
4	105234777	AC	A	TET2	NM_001127208	frameshift_deletion	c.837delC	p.S280Lfs*13	2
4	105234778	CCT	C	TET2	NM_001127208	frameshift_deletion	c.839_840delCT	p.S280*	1
4	105234784	ACT	A	TET2	NM_001127208	frameshift_deletion	c.845_846delCT	p.S282*	1
4	105234789	G	T	TET2	NM_001127208	stop_gained	c.847G>T	p.E283*	1
4	105234856	GTAAAC	G	TET2	NM_001127208	frameshift_deletion	c.917_921delTAAAC	p.K306Sfs*23	1
4	105234884	T	A	TET2	NM_001127208	stop_gained	c.942T>A	p.C314*	1
4	105234885	TC	T	TET2	NM_001127208	frameshift_deletion	c.945delC	p.Q317Rfs*30	2
4	105234891	C	T	TET2	NM_001127208	stop_gained	c.949C>T	p.Q317*	1
4	105234899	AGAAC	A	TET2	NM_001127208	frameshift_deletion	c.958_961delGAAC	p.E320Nfs*26	1
4	105234903	C	T	TET2	NM_001127208	stop_gained	c.961C>T	p.Q321*	1
4	105234909	C	T	TET2	NM_001127208	stop_gained	c.967C>T	p.Q323*	1
4	105234912	C	T	TET2	NM_001127208	stop_gained	c.970C>T	p.Q324*	1
4	105234914	AC	A	TET2	NM_001127208	frameshift_deletion	c.973delC	p.Q325Kfs*22	1
4	105234915	C	T	TET2	NM_001127208	stop_gained	c.973C>T	p.Q325*	2
4	105234922	C	A	TET2	NM_001127208	stop_gained	c.980C>A	p.S327*	1
4	105234922	C	G	TET2	NM_001127208	stop_gained	c.980C>G	p.S327*	1
4	105234923	AGTTTTTGAGAT	A	TET2	NM_001127208	frameshift_deletion	c.982_992delGTTTTTGAGAT	p.V328Mfs*8	1
4	105234924	GT	G	TET2	NM_001127208	frameshift_deletion	c.987delT	p.F329Lfs*18	1
4	105234940	CA	C	TET2	NM_001127208	frameshift_deletion	c.999delA	p.S334Lfs*13	1
4	105234951	G	T	TET2	NM_001127208	stop_gained	c.1009G>T	p.E337*	1
4	105234963	C	T	TET2	NM_001127208	stop_gained	c.1021C>T	p.Q341*	1
4	105234975	AAGCT	A	TET2	NM_001127208	frameshift_deletion	c.1037_1040delAGCT	p.L346Rfs*25	1
4	105234983	G	GTC	TET2	NM_001127208	frameshift_insertion	c.1043_1044dup	p.G349Lfs*24	1
4	105234990	G	T	TET2	NM_001127208	stop_gained	c.1048G>T	p.E350*	1
4	105234993	G	T	TET2	NM_001127208	stop_gained	c.1051G>T	p.E351*	1
4	105235003	C	G	TET2	NM_001127208	stop_gained	c.1061C>G	p.S354*	1
4	105235021	T	A	TET2	NM_001127208	stop_gained	c.1079T>A	p.L360*	1
4	105235044	G	GA	TET2	NM_001127208	frameshift_insertion	c.1104dup	p.R369Tfs*7	1
4	105235049	GTATT	G	TET2	NM_001127208	frameshift_deletion	c.1110_1113delTATT	p.Y370*	1
4	105235059	C	T	TET2	NM_001127208	stop_gained	c.1117C>T	p.Q373*	1
4	105235064	TGAAATGAA	T	TET2	NM_001127208	frameshift_deletion	c.1123_1130delGAAATGAA	p.E375Wfs*12	1
4	105235077	GCTTA	G	TET2	NM_001127208	frameshift_deletion	c.1139_1142delCTTA	p.Y380Sfs*46	1
4	105235080	TACTTC	T	TET2	NM_001127208	frameshift_deletion	c.1140_1144delACTTC	p.Y380*	1
4	105235082	CT	C	TET2	NM_001127208	frameshift_deletion	c.1142delT	p.F381Sfs*46	1
4	105235082	C	CT	TET2	NM_001127208	frameshift_insertion	c.1142dup	p.K382Qfs*8	1
4	105235089	C	T	TET2	NM_001127208	stop_gained	c.1147C>T	p.Q383*	1
4	105235089	CA	C	TET2	NM_001127208	frameshift_deletion	c.1150delA	p.S384Afs*43	1
4	105235094	CT	C	TET2	NM_001127208	frameshift_deletion	c.1153delT	p.S385Qfs*42	1
4	105235097	AGTGTTCAC	A	TET2	NM_001127208	frameshift_deletion	c.1156_1163delGTGTTCAC	p.V386*	1
4	105235107	A	T	TET2	NM_001127208	stop_gained	c.1165A>T	p.K389*	1
4	105235115	CTT	C	TET2	NM_001127208	frameshift_deletion	c.1176_1177delTT	p.S393Cfs*49	1
4	105235127	TACCACACCACC	T	TET2	NM_001127208	frameshift_deletion	c.1191_1201delACCACACCACC	p.P398Ifs*41	1
4	105235147	C	G	TET2	NM_001127208	stop_gained	c.1205C>G	p.S402*	1
4	105235149	C	T	TET2	NM_001127208	stop_gained	c.1207C>T	p.Q403*	1
4	105235155	C	CT	TET2	NM_001127208	frameshift_insertion	c.1215dup	p.L406Sfs*37	1
4	105235156	TTC	T	TET2	NM_001127208	frameshift_deletion	c.1216_1217delTC	p.L406Ffs*36	1
4	105235182	C	T	TET2	NM_001127208	stop_gained	c.1240C>T	p.Q414*	3
4	105235191	C	T	TET2	NM_001127208	stop_gained	c.1249C>T	p.Q417*	1
4	105235201	C	A	TET2	NM_001127208	stop_gained	c.1259C>A	p.S420*	1
4	105235201	C	G	TET2	NM_001127208	stop_gained	c.1259C>G	p.S420*	1
4	105235207	GA	G	TET2	NM_001127208	frameshift_deletion	c.1270delA	p.S424Afs*3	1
4	105235207	G	GA	TET2	NM_001127208	frameshift_insertion	c.1270dup	p.S424Kfs*19	1
4	105235228	G	GATCC	TET2	NM_001127208	frameshift_insertion	c.1287_1288insTCCA	p.V430Sfs*14	1
4	105235241	AC	A	TET2	NM_001127208	frameshift_deletion	c.1300delC	p.H434Tfs*13	1
4	105235256	CA	C	TET2	NM_001127208	frameshift_deletion	c.1316delA	p.N439Tfs*8	1
4	105235260	C	T	TET2	NM_001127208	stop_gained	c.1318C>T	p.Q440*	2
4	105235268	C	CA	TET2	NM_001127208	frameshift_insertion	c.1327dup	p.T443Nfs*12	1
4	105235269	AC	A	TET2	NM_001127208	frameshift_deletion	c.1328delC	p.T443Kfs*4	1
4	105235279	T	G	TET2	NM_001127208	stop_gained	c.1337T>G	p.L446*	1
4	105235284	G	T	TET2	NM_001127208	stop_gained	c.1342G>T	p.E448*	1
4	105235296	G	T	TET2	NM_001127208	stop_gained	c.1354G>T	p.E452*	1
4	105235296	GA	G	TET2	NM_001127208	frameshift_deletion	c.1355delA	p.E452Gfs*34	1
4	105235302	A	T	TET2	NM_001127208	stop_gained	c.1360A>T	p.K454*	1
4	105235308	GA	G	TET2	NM_001127208	frameshift_deletion	c.1367delA	p.E456Gfs*30	1
4	105235311	GC	G	TET2	NM_001127208	frameshift_deletion	c.1370delC	p.A457Dfs*29	1
4	105235316	AC	A	TET2	NM_001127208	frameshift_deletion	c.1376delC	p.P459Lfs*27	1
4	105235320	TC	T	TET2	NM_001127208	frameshift_deletion	c.1381delC	p.Q461Rfs*25	1
4	105235322	CCA	C	TET2	NM_001127208	frameshift_deletion	c.1381_1382delCA	p.Q461Efs*3	1
4	105235323	C	T	TET2	NM_001127208	stop_gained	c.1381C>T	p.Q461*	4
4	105235352	C	A	TET2	NM_001127208	stop_gained	c.1410C>A	p.C470*	1
4	105235368	CT	C	TET2	NM_001127208	frameshift_deletion	c.1429delT	p.S477Lfs*9	1
4	105235374	G	T	TET2	NM_001127208	stop_gained	c.1432G>T	p.E478*	1
4	105235413	C	T	TET2	NM_001127208	stop_gained	c.1471C>T	p.Q491*	2
4	105235413	CA	C	TET2	NM_001127208	frameshift_deletion	c.1472delA	p.Q491Rfs*6	1
4	105235434	GT	G	TET2	NM_001127208	frameshift_deletion	c.1494delT	p.P499Hfs*34	1
4	105235436	TC	T	TET2	NM_001127208	frameshift_deletion	c.1496delC	p.P499Hfs*34	1
4	105235438	CATTGTGTTCT	C	TET2	NM_001127208	frameshift_deletion	c.1497_1506delATTGTGTTCT	p.L500Rfs*30	1
4	105235439	A	AT	TET2	NM_001127208	frameshift_insertion	c.1499dup	p.L500Ffs*4	1
4	105235449	G	T	TET2	NM_001127208	stop_gained	c.1507G>T	p.E503*	1
4	105235450	AGAAAACAAGAC	A	TET2	NM_001127208	frameshift_deletion	c.1509_1519delGAAAACAAGAC	p.E503Dfs*9	1
4	105235467	TCAGA	T	TET2	NM_001127208	frameshift_deletion	c.1526_1529delCAGA	p.S509Yfs*23	1
4	105235468	C	G	TET2	NM_001127208	stop_gained	c.1526C>G	p.S509*	3
4	105235507	GTGGAGAGCTACAGGACAAC	G	TET2	NM_001127208	frameshift_deletion	c.1568_1586delTGGAGAGCTACAGGACAAC	p.G523Afs*4	1
4	105235512	G	T	TET2	NM_001127208	stop_gained	c.1570G>T	p.E524*	1
4	105235530	C	T	TET2	NM_001127208	stop_gained	c.1588C>T	p.Q530*	2
4	105235543	GAAAC	G	TET2	NM_001127208	frameshift_deletion	c.1605_1608delAAAC	p.N535Kfs*6	1
4	105235547	C	CA	TET2	NM_001127208	frameshift_insertion	c.1608dup	p.E537Rfs*30	1
4	105235554	C	T	TET2	NM_001127208	stop_gained	c.1612C>T	p.Q538*	1
4	105235572	C	T	TET2	NM_001127208	stop_gained	c.1630C>T	p.R544*	9
4	105235577	CA	C	TET2	NM_001127208	frameshift_deletion	c.1637delA	p.K546Rfs*15	1
4	105235581	G	T	TET2	NM_001127208	stop_gained	c.1639G>T	p.E547*	1
4	105235584	C	T	TET2	NM_001127208	stop_gained	c.1642C>T	p.Q548*	3
4	105235586	AAC	A	TET2	NM_001127208	frameshift_deletion	c.1647_1648delAC	p.D551Sfs*15	1
4	105235590	C	T	TET2	NM_001127208	stop_gained	c.1648C>T	p.R550*	15
4	105235601	G	GC	TET2	NM_001127208	frameshift_insertion	c.1664dup	p.T556Nfs*11	1
4	105235611	C	T	TET2	NM_001127208	stop_gained	c.1669C>T	p.Q557*	1
4	105235614	CACTATCTG	C	TET2	NM_001127208	frameshift_deletion	c.1674_1681delACTATCTG	p.H558Qfs*6	1
4	105235615	AC	A	TET2	NM_001127208	frameshift_deletion	c.1674delC	p.Y559Ifs*2	1
4	105235619	T	G	TET2	NM_001127208	stop_gained	c.1677T>G	p.Y559*	1
4	105235625	AC	A	TET2	NM_001127208	frameshift_deletion	c.1685delC	p.P562Qfs*6	1
4	105235628	AG	A	TET2	NM_001127208	frameshift_deletion	c.1688delG	p.G563Dfs*5	1
4	105235633	G	A	TET2	NM_001127208	stop_gained	c.1691G>A	p.W564*	1
4	105235662	CA	C	TET2	NM_001127208	frameshift_deletion	c.1722delA	p.A575Rfs*5	1
4	105235690	AGGCATCAC	A	TET2	NM_001127208	frameshift_deletion	c.1749_1756delGGCATCAC	p.E583Dfs*52	1
4	105235696	C	G	TET2	NM_001127208	stop_gained	c.1754C>G	p.S585*	1
4	105235712	TC	T	TET2	NM_001127208	frameshift_deletion	c.1771delC	p.Q591Sfs*10	1
4	105235713	C	T	TET2	NM_001127208	stop_gained	c.1771C>T	p.Q591*	1
4	105235713	CAG	C	TET2	NM_001127208	frameshift_deletion	c.1772_1773delAG	p.Q591Lfs*46	1
4	105235720	A	AC	TET2	NM_001127208	frameshift_insertion	c.1778_1779insC	p.Q593Hfs*45	1
4	105235732	CCAAT	C	TET2	NM_001127208	frameshift_deletion	c.1794_1797delCAAT	p.N598Kfs*2	2
4	105235737	C	T	TET2	NM_001127208	stop_gained	c.1795C>T	p.Q599*	1
4	105235737	CAAATGACCTCCAAACAATACACTGGA	C	TET2	NM_001127208	frameshift_deletion	c.1798_1823delAAATGACCTCCAAACAATACACTGGA	p.M600Ffs*29	1
4	105235746	TC	T	TET2	NM_001127208	frameshift_deletion	c.1806delC	p.K603Nfs*36	1
4	105235757	C	A	TET2	NM_001127208	stop_gained	c.1815C>A	p.Y605*	2
4	105235773	AT	A	TET2	NM_001127208	frameshift_deletion	c.1832delT	p.M611Sfs*28	2
4	105235778	TG	T	TET2	NM_001127208	frameshift_deletion	c.1842delG	p.L615Sfs*24	1
4	105235784	G	GA	TET2	NM_001127208	frameshift_insertion	c.1842_1843insA	p.L615Tfs*23	1
4	105235794	C	T	TET2	NM_001127208	stop_gained	c.1852C>T	p.Q618*	2
4	105235802	C	G	TET2	NM_001127208	stop_gained	c.1860C>G	p.Y620*	1
4	105235806	C	T	TET2	NM_001127208	stop_gained	c.1864C>T	p.Q622*	1
4	105235824	G	T	TET2	NM_001127208	stop_gained	c.1882G>T	p.E628*	1
4	105235834	C	A	TET2	NM_001127208	stop_gained	c.1892C>A	p.S631*	1
4	105235836	CA	C	TET2	NM_001127208	frameshift_deletion	c.1897delA	p.M633Cfs*6	1
4	105235865	GC	G	TET2	NM_001127208	frameshift_deletion	c.1924delC	p.Q642Sfs*58	1
4	105235866	C	T	TET2	NM_001127208	stop_gained	c.1924C>T	p.Q642*	2
4	105235870	C	CCCAAG	TET2	NM_001127208	frameshift_insertion	c.1929_1933dup	p.G645Afs*57	1
4	105235872	C	T	TET2	NM_001127208	stop_gained	c.1930C>T	p.Q644*	2
4	105235877	T	TA	TET2	NM_001127208	frameshift_insertion	c.1936dup	p.T646Nfs*35	1
4	105235887	C	T	TET2	NM_001127208	stop_gained	c.1945C>T	p.Q649*	1
4	105235887	CA	C	TET2	NM_001127208	frameshift_deletion	c.1947delA	p.Q649Hfs*51	1
4	105235902	C	T	TET2	NM_001127208	stop_gained	c.1960C>T	p.Q654*	1
4	105235915	ACCAGGTG	A	TET2	NM_001127208	frameshift_deletion	c.1975_1981delCCAGGTG	p.Q659Tfs*39	1
4	105235917	C	T	TET2	NM_001127208	stop_gained	c.1975C>T	p.Q659*	1
4	105235936	CAG	C	TET2	NM_001127208	frameshift_deletion	c.1996_1997delAG	p.D666Pfs*14	1
4	105235939	A	AC	TET2	NM_001127208	frameshift_insertion	c.1999dup	p.H667Pfs*14	1
4	105235948	C	CT	TET2	NM_001127208	frameshift_insertion	c.2006_2007insT	p.A671Sfs*10	1
4	105235957	ATGTGCAGTCACTG	A	TET2	NM_001127208	frameshift_deletion	c.2020_2032delTGTGCAGTCACTG	p.Q674Afs*22	1
4	105235966	C	G	TET2	NM_001127208	stop_gained	c.2024C>G	p.S675*	2
4	105235969	TGTGTGGCACTA	T	TET2	NM_001127208	frameshift_deletion	c.2029_2039delGTGTGGCACTA	p.C677Ifs*12	1
4	105235986	CA	C	TET2	NM_001127208	frameshift_deletion	c.2045delA	p.H682Lfs*18	1
4	105235992	C	T	TET2	NM_001127208	stop_gained	c.2050C>T	p.Q684*	2
4	105235995	C	CA	TET2	NM_001127208	frameshift_insertion	c.2056dup	p.R686Kfs*7	1
4	105236010	C	T	TET2	NM_001127208	stop_gained	c.2068C>T	p.Q690*	1
4	105236018	AAAAC	A	TET2	NM_001127208	frameshift_deletion	c.2077_2080delAAAC	p.K693Lfs*6	1
4	105236022	C	CT	TET2	NM_001127208	frameshift_insertion	c.2082dup	p.M695Yfs*17	2
4	105236024	T	TA	TET2	NM_001127208	frameshift_insertion	c.2083dup	p.M695Nfs*17	4
4	105236043	C	T	TET2	NM_001127208	stop_gained	c.2101C>T	p.Q701*	1
4	105236050	T	A	TET2	NM_001127208	stop_gained	c.2108T>A	p.L703*	1
4	105236055	C	T	TET2	NM_001127208	stop_gained	c.2113C>T	p.Q705*	3
4	105236058	C	T	TET2	NM_001127208	stop_gained	c.2116C>T	p.Q706*	1
4	105236065	C	CCAAACTGAAAA	TET2	NM_001127208	frameshift_insertion	c.2123_2124insCAAACTGAAAA	p.E709Kfs*46	1
4	105236067	G	T	TET2	NM_001127208	stop_gained	c.2125G>T	p.E709*	1
4	105236071	CTGAGCCATTT	C	TET2	NM_001127208	frameshift_deletion	c.2131_2140delTGAGCCATTT	p.E711Qfs*37	1
4	105236072	T	TGA	TET2	NM_001127208	frameshift_insertion	c.2132_2133dup	p.P712Sfs*40	1
4	105236078	ATT	A	TET2	NM_001127208	frameshift_deletion	c.2139_2140delTT	p.S714Kfs*8	1
4	105236083	C	A	TET2	NM_001127208	stop_gained	c.2141C>A	p.S714*	1
4	105236083	C	G	TET2	NM_001127208	stop_gained	c.2141C>G	p.S714*	1
4	105236089	C	A	TET2	NM_001127208	stop_gained	c.2147C>A	p.S716*	1
4	105236089	C	CA	TET2	NM_001127208	frameshift_insertion	c.2148dup	p.H717Tfs*6	2
4	105236100	C	T	TET2	NM_001127208	stop_gained	c.2158C>T	p.Q720*	4
4	105236112	CAT	C	TET2	NM_001127208	frameshift_deletion	c.2172_2173delAT	p.H724Qfs*29	1
4	105236118	C	T	TET2	NM_001127208	stop_gained	c.2176C>T	p.Q726*	1
4	105236129	AAC	A	TET2	NM_001127208	frameshift_deletion	c.2191_2192delAC	p.Q731Tfs*22	1
4	105236137	CATCCCAGAGT	C	TET2	NM_001127208	frameshift_deletion	c.2196_2205delATCCCAGAGT	p.S733Hfs*15	1
4	105236142	C	T	TET2	NM_001127208	stop_gained	c.2200C>T	p.Q734*	1
4	105236160	C	T	TET2	NM_001127208	stop_gained	c.2218C>T	p.Q740*	1
4	105236160	CA	C	TET2	NM_001127208	frameshift_deletion	c.2222delA	p.N741Tfs*10	1
4	105236166	C	T	TET2	NM_001127208	stop_gained	c.2224C>T	p.Q742*	4
4	105236169	C	T	TET2	NM_001127208	stop_gained	c.2227C>T	p.Q743*	1
4	105236172	C	T	TET2	NM_001127208	stop_gained	c.2230C>T	p.Q744*	3
4	105236175	C	T	TET2	NM_001127208	stop_gained	c.2233C>T	p.Q745*	1
4	105236178	C	T	TET2	NM_001127208	stop_gained	c.2236C>T	p.Q746*	1
4	105236185	T	TA	TET2	NM_001127208	frameshift_insertion	c.2244dup	p.Q749Tfs*5	2
4	105236186	AC	A	TET2	NM_001127208	frameshift_deletion	c.2245delC	p.Q749Kfs*2	1
4	105236187	CAAAT	C	TET2	NM_001127208	frameshift_deletion	c.2249_2252delAAAT	p.I750Rfs*62	1
4	105236191	TAAAG	T	TET2	NM_001127208	frameshift_deletion	c.2252_2255delAAAG	p.K751Ifs*61	2
4	105236195	GAATA	G	TET2	NM_001127208	frameshift_deletion	c.2256_2259delAATA	p.N752Kfs*60	1
4	105236198	TAAAGAGG	T	TET2	NM_001127208	frameshift_deletion	c.2260_2266delAAAGAGG	p.E754Yfs*57	1
4	105236198	TAA	T	TET2	NM_001127208	frameshift_deletion	c.2258_2259delAA	p.K753Rfs*15	1
4	105236198	TA	T	TET2	NM_001127208	frameshift_deletion	c.2259delA	p.E754Rfs*59	1
4	105236199	A	T	TET2	NM_001127208	stop_gained	c.2257A>T	p.K753*	1
4	105236208	AT	A	TET2	NM_001127208	frameshift_deletion	c.2267delT	p.I756Nfs*57	1
4	105236209	TACTCC	T	TET2	NM_001127208	frameshift_deletion	c.2269_2273delACTCC	p.L757Dfs*10	1
4	105236209	T	TA	TET2	NM_001127208	frameshift_insertion	c.2268dup	p.L757Tfs*12	1
4	105236214	C	T	TET2	NM_001127208	stop_gained	c.2272C>T	p.Q758*	1
4	105236217	ACTTTTCCTCACCCC	A	TET2	NM_001127208	frameshift_deletion	c.2277_2290delCTTTTCCTCACCCC	p.F760Kfs*4	1
4	105236218	CTT	C	TET2	NM_001127208	frameshift_deletion	c.2279_2280delTT	p.F760Sfs*8	1
4	105236227	AC	A	TET2	NM_001127208	frameshift_deletion	c.2290delC	p.Q764Kfs*49	3
4	105236227	A	AC	TET2	NM_001127208	frameshift_insertion	c.2290dup	p.Q764Pfs*5	3
4	105236232	C	T	TET2	NM_001127208	stop_gained	c.2290C>T	p.Q764*	1
4	105236240	CA	C	TET2	NM_001127208	frameshift_deletion	c.2300delA	p.N767Mfs*46	1
4	105236246	TC	T	TET2	NM_001127208	frameshift_deletion	c.2305delC	p.Q769Sfs*44	3
4	105236247	C	T	TET2	NM_001127208	stop_gained	c.2305C>T	p.Q769*	3
4	105236250	C	T	TET2	NM_001127208	stop_gained	c.2308C>T	p.Q770*	1
4	105236266	TC	T	TET2	NM_001127208	frameshift_deletion	c.2325delC	p.F776Lfs*37	1
4	105236278	C	CT	TET2	NM_001127208	frameshift_insertion	c.2337dup	p.K780*	1
4	105236279	T	TA	TET2	NM_001127208	frameshift_insertion	c.2340dup	p.V781Sfs*8	1
4	105236280	AAAGT	A	TET2	NM_001127208	frameshift_deletion	c.2339_2342delAAGT	p.K780Rfs*32	1
4	105236310	C	T	TET2	NM_001127208	stop_gained	c.2368C>T	p.Q790*	2
4	105236317	C	G	TET2	NM_001127208	stop_gained	c.2375C>G	p.S792*	2
4	105236317	C	CA	TET2	NM_001127208	frameshift_insertion	c.2379dup	p.S794Ifs*8	1
4	105236323	C	G	TET2	NM_001127208	stop_gained	c.2381C>G	p.S794*	2
4	105236328	G	T	TET2	NM_001127208	stop_gained	c.2386G>T	p.E796*	1
4	105236341	ATAATGTCCAAATGGGACTGGAGGAAG	A	TET2	NM_001127208	frameshift_deletion	c.2402_2427delTAATGTCCAAATGGGACTGGAGGAAG	p.N801Tfs*6	1
4	105236342	TA	T	TET2	NM_001127208	frameshift_deletion	c.2402delA	p.N801Mfs*12	1
4	105236349	C	T	TET2	NM_001127208	stop_gained	c.2407C>T	p.Q803*	2
4	105236361	G	T	TET2	NM_001127208	stop_gained	c.2419G>T	p.E807*	1
4	105236364	G	T	TET2	NM_001127208	stop_gained	c.2422G>T	p.E808*	1
4	105236364	GA	G	TET2	NM_001127208	frameshift_deletion	c.2424delA	p.V809Yfs*4	1
4	105236370	C	T	TET2	NM_001127208	stop_gained	c.2428C>T	p.Q810*	3
4	105236377	TA	T	TET2	NM_001127208	frameshift_deletion	c.2438delA	p.N813Ifs*11	1
4	105236392	CCCCTT	C	TET2	NM_001127208	frameshift_deletion	c.2451_2455delCCCTT	p.P818*	1
4	105236412	A	T	TET2	NM_001127208	stop_gained	c.2470A>T	p.K824*	1
4	105236416	C	A	TET2	NM_001127208	stop_gained	c.2474C>A	p.S825*	1
4	105236433	C	T	TET2	NM_001127208	stop_gained	c.2491C>T	p.Q831*	3
4	105236444	T	A	TET2	NM_001127208	stop_gained	c.2502T>A	p.C834*	1
4	105236446	C	A	TET2	NM_001127208	stop_gained	c.2504C>A	p.S835*	1
4	105236453	T	TA	TET2	NM_001127208	frameshift_insertion	c.2512dup	p.T838Nfs*8	1
4	105236466	TC	T	TET2	NM_001127208	frameshift_deletion	c.2525delC	p.S842*	1
4	105236467	C	G	TET2	NM_001127208	stop_gained	c.2525C>G	p.S842*	2
4	105236471	GAATA	G	TET2	NM_001127208	frameshift_deletion	c.2532_2535delAATA	p.N844Kfs*28	1
4	105236481	C	T	TET2	NM_001127208	stop_gained	c.2539C>T	p.Q847*	2
4	105236486	T	TAA	TET2	NM_001127208	frameshift_insertion	c.2545_2546insAA	p.T849Kfs*25	1
4	105236496	G	T	TET2	NM_001127208	stop_gained	c.2554G>T	p.E852*	1
4	105236499	C	CTT	TET2	NM_001127208	frameshift_insertion	c.2561_2562dup	p.A855Lfs*19	1
4	105236525	C	CT	TET2	NM_001127208	frameshift_insertion	c.2585dup	p.L862Ffs*10	1
4	105236527	T	TG	TET2	NM_001127208	frameshift_insertion	c.2586dup	p.H863Afs*9	3
4	105236532	CACATGCAA	C	TET2	NM_001127208	frameshift_deletion	c.2591_2598delACATGCAA	p.H864Lfs*5	1
4	105236538	C	T	TET2	NM_001127208	stop_gained	c.2596C>T	p.Q866*	2
4	105236559	A	AT	TET2	NM_001127208	frameshift_insertion	c.2618dup	p.Q876Afs*25	1
4	105236576	TC	T	TET2	NM_001127208	frameshift_deletion	c.2635delC	p.L879Ffs*42	1
4	105236577	CT	C	TET2	NM_001127208	frameshift_deletion	c.2637delT	p.H880Tfs*41	2
4	105236579	TC	T	TET2	NM_001127208	frameshift_deletion	c.2638delC	p.H880Tfs*41	1
4	105236583	AG	A	TET2	NM_001127208	frameshift_deletion	c.2643delG	p.R881Sfs*40	1
4	105236591	TC	T	TET2	NM_001127208	frameshift_deletion	c.2650delC	p.Q884Kfs*37	1
4	105236604	C	T	TET2	NM_001127208	stop_gained	c.2662C>T	p.Q888*	1
4	105236606	G	GAA	TET2	NM_001127208	frameshift_insertion	c.2665_2666dup	p.Q891Hfs*31	1
4	105236607	A	T	TET2	NM_001127208	stop_gained	c.2665A>T	p.K889*	1
4	105236613	C	T	TET2	NM_001127208	stop_gained	c.2671C>T	p.Q891*	1
4	105236616	C	T	TET2	NM_001127208	stop_gained	c.2674C>T	p.Q892*	2
4	105236620	CT	C	TET2	NM_001127208	frameshift_deletion	c.2680delT	p.S894Qfs*27	1
4	105236621	TTCAGTTCTACAGGGATATAAAAA	T	TET2	NM_001127208	frameshift_deletion	c.2681_2703delTCAGTTCTACAGGGATATAAAAA	p.S894*	1
4	105236625	GT	G	TET2	NM_001127208	frameshift_deletion	c.2685delT	p.L896Yfs*25	1
4	105236631	C	T	TET2	NM_001127208	stop_gained	c.2689C>T	p.Q897*	1
4	105236639	T	A	TET2	NM_001127208	stop_gained	c.2697T>A	p.Y899*	1
4	105236639	T	G	TET2	NM_001127208	stop_gained	c.2697T>G	p.Y899*	1
4	105236652	C	T	TET2	NM_001127208	stop_gained	c.2710C>T	p.Q904*	2
4	105236652	CA	C	TET2	NM_001127208	frameshift_deletion	c.2712delA	p.D905Ifs*16	1
4	105236653	A	AAGAT	TET2	NM_001127208	frameshift_insertion	c.2713_2716dup	p.M906Rfs*19	1
4	105236667	C	T	TET2	NM_001127208	stop_gained	c.2725C>T	p.Q909*	2
4	105236670	C	T	TET2	NM_001127208	stop_gained	c.2728C>T	p.Q910*	1
4	105236672	A	AGCTGC	TET2	NM_001127208	frameshift_insertion	c.2733_2737dup	p.Q913Lfs*10	1
4	105236673	GC	G	TET2	NM_001127208	frameshift_deletion	c.2732delC	p.A911Vfs*10	1
4	105236677	C	CG	TET2	NM_001127208	frameshift_insertion	c.2736dup	p.Q913Afs*11	1
4	105236679	C	T	TET2	NM_001127208	stop_gained	c.2737C>T	p.Q913*	1
4	105236679	CAACTTGCTCAGCA	C	TET2	NM_001127208	frameshift_deletion	c.2740_2752delAACTTGCTCAGCA	p.L914Gfs*3	1
4	105236688	C	T	TET2	NM_001127208	stop_gained	c.2746C>T	p.Q916*	10
4	105236691	C	T	TET2	NM_001127208	stop_gained	c.2749C>T	p.Q917*	2
4	105236721	GTT	G	TET2	NM_001127208	frameshift_deletion	c.2783_2784delTT	p.F928Sfs*4	1
4	105236721	G	GT	TET2	NM_001127208	frameshift_insertion	c.2784dup	p.P929Sfs*4	1
4	105236739	C	T	TET2	NM_001127208	stop_gained	c.2797C>T	p.Q933*	2
4	105236746	GA	G	TET2	NM_001127208	frameshift_deletion	c.2806delA	p.S936Vfs*17	1
4	105236757	C	T	TET2	NM_001127208	stop_gained	c.2815C>T	p.Q939*	1
4	105236769	C	T	TET2	NM_001127208	stop_gained	c.2827C>T	p.Q943*	2
4	105236771	GA	G	TET2	NM_001127208	frameshift_deletion	c.2831delA	p.K944Rfs*9	1
4	105236773	AG	A	TET2	NM_001127208	frameshift_deletion	c.2833delG	p.D945Tfs*8	1
4	105236797	T	TA	TET2	NM_001127208	frameshift_insertion	c.2857dup	p.R953Kfs*19	1
4	105236799	AG	A	TET2	NM_001127208	frameshift_deletion	c.2859delG	p.R953Sfs*54	1
4	105236803	G	A	TET2	NM_001127208	stop_gained	c.2861G>A	p.W954*	1
4	105236804	G	A	TET2	NM_001127208	stop_gained	c.2862G>A	p.W954*	2
4	105236812	T	TA	TET2	NM_001127208	frameshift_insertion	c.2871dup	p.Q958Tfs*14	2
4	105236814	C	T	TET2	NM_001127208	stop_gained	c.2872C>T	p.Q958*	1
4	105236820	C	T	TET2	NM_001127208	stop_gained	c.2878C>T	p.Q960*	2
4	105236823	G	T	TET2	NM_001127208	stop_gained	c.2881G>T	p.E961*	1
4	105236825	AC	A	TET2	NM_001127208	frameshift_deletion	c.2884delC	p.Q962Sfs*45	1
4	105236829	C	T	TET2	NM_001127208	stop_gained	c.2887C>T	p.Q963*	3
4	105236838	CA	C	TET2	NM_001127208	frameshift_deletion	c.2897delA	p.Q966Rfs*41	1
4	105236840	GC	G	TET2	NM_001127208	frameshift_deletion	c.2899delC	p.Q967Nfs*40	1
4	105236841	C	T	TET2	NM_001127208	stop_gained	c.2899C>T	p.Q967*	2
4	105236846	C	CCA	TET2	NM_001127208	frameshift_insertion	c.2905_2906dup	p.Q969Hfs*39	1
4	105236853	G	T	TET2	NM_001127208	stop_gained	c.2911G>T	p.E971*	1
4	105236857	CT	C	TET2	NM_001127208	frameshift_deletion	c.2917delT	p.C973Afs*34	1
4	105236859	TGC	T	TET2	NM_001127208	frameshift_deletion	c.2918_2919delGC	p.C973Sfs*2	1
4	105236861	C	A	TET2	NM_001127208	stop_gained	c.2919C>A	p.C973*	1
4	105236863	AT	A	TET2	NM_001127208	frameshift_deletion	c.2922delT	p.H974Qfs*33	1
4	105236868	C	T	TET2	NM_001127208	stop_gained	c.2926C>T	p.Q976*	1
4	105236872	T	TA	TET2	NM_001127208	frameshift_insertion	c.2930_2931insA	p.M977Ifs*6	1
4	105236877	AG	A	TET2	NM_001127208	frameshift_deletion	c.2937delG	p.R979Sfs*28	1
4	105236886	A	T	TET2	NM_001127208	stop_gained	c.2944A>T	p.K982*	1
4	105236889	G	GT	TET2	NM_001127208	frameshift_insertion	c.2948dup	p.E984Gfs*25	1
4	105236889	G	GTGGA	TET2	NM_001127208	frameshift_insertion	c.2948_2951dup	p.E984Dfs*26	1
4	105236892	G	T	TET2	NM_001127208	stop_gained	c.2950G>T	p.E984*	1
4	105236894	AC	A	TET2	NM_001127208	frameshift_deletion	c.2954delC	p.P985Lfs*22	1
4	105236898	G	T	TET2	NM_001127208	stop_gained	c.2956G>T	p.G986*	1
4	105236905	AGCCACAT	A	TET2	NM_001127208	frameshift_deletion	c.2967_2973delGCCACAT	p.H990Vfs*15	1
4	105236906	G	GC	TET2	NM_001127208	frameshift_insertion	c.2966dup	p.H990Tfs*19	1
4	105236916	TG	T	TET2	NM_001127208	frameshift_deletion	c.2975delG	p.C992Lfs*15	1
4	105236918	T	A	TET2	NM_001127208	stop_gained	c.2976T>A	p.C992*	1
4	105236950	G	A	TET2	NM_001127208	stop_gained	c.3008G>A	p.W1003*	3
4	105236951	G	A	TET2	NM_001127208	stop_gained	c.3009G>A	p.W1003*	2
4	105236952	A	T	TET2	NM_001127208	stop_gained	c.3010A>T	p.K1004*	1
4	105236958	GTAAC	G	TET2	NM_001127208	frameshift_deletion	c.3020_3023delTAAC	p.T1007Sfs*25	1
4	105236958	G	GT	TET2	NM_001127208	frameshift_insertion	c.3017dup	p.T1007Nfs*2	1
4	105236967	CA	C	TET2	NM_001127208	frameshift_deletion	c.3027delA	p.E1010Rfs*23	1
4	105236970	G	T	TET2	NM_001127208	stop_gained	c.3028G>T	p.E1010*	1
4	105236972	GAATCC	G	TET2	NM_001127208	frameshift_deletion	c.3032_3036delAATCC	p.N1011Tfs*5	1
4	105236977	C	CTT	TET2	NM_001127208	frameshift_insertion	c.3035_3036insTT	p.P1013Yfs*21	1
4	105236988	T	TGTGA	TET2	NM_001127208	frameshift_insertion	c.3047_3050dup	p.D1017Efs*2	1
4	105236998	TGC	T	TET2	NM_001127208	frameshift_deletion	c.3057_3058delGC	p.Q1020Afs*6	1
4	105237003	C	CA	TET2	NM_001127208	frameshift_insertion	c.3065dup	p.S1023Efs*4	1
4	105237030	C	T	TET2	NM_001127208	stop_gained	c.3088C>T	p.Q1030*	2
4	105237050	C	CGCCAA	TET2	NM_001127208	frameshift_insertion	c.3110_3114dup	p.S1039Pfs*18	1
4	105237054	A	T	TET2	NM_001127208	stop_gained	c.3112A>T	p.K1038*	1
4	105237058	C	A	TET2	NM_001127208	stop_gained	c.3116C>A	p.S1039*	2
4	105237067	ACCATAAGGCTCTT	A	TET2	NM_001127208	frameshift_deletion	c.3126_3138delCCATAAGGCTCTT	p.D1042Efs*9	1
4	105237069	C	CTATG	TET2	NM_001127208	frameshift_insertion	c.3127_3128insTATG	p.H1043Lfs*2	1
4	105237080	T	TA	TET2	NM_001127208	frameshift_insertion	c.3139dup	p.T1047Nfs*11	1
4	105237086	CA	C	TET2	NM_001127208	frameshift_deletion	c.3147delA	p.K1049Nfs*6	1
4	105237090	TCAC	T	TET2	NM_001127208	stop_gained	c.3149_3151delCAC	p.S1050_Q1051delins*	1
4	105237093	C	T	TET2	NM_001127208	stop_gained	c.3151C>T	p.Q1051*	5
4	105237099	CAAGTAAAAGTTGA	C	TET2	NM_001127208	frameshift_deletion	c.3160_3172delAAGTAAAAGTTGA	p.V1054Cfs*8	1
4	105237110	TG	T	TET2	NM_001127208	frameshift_deletion	c.3169delG	p.E1057Kfs*9	1
4	105237111	G	GA	TET2	NM_001127208	frameshift_insertion	c.3172dup	p.M1058Nfs*10	1
4	105237118	C	G	TET2	NM_001127208	stop_gained	c.3176C>G	p.S1059*	1
4	105237118	CA	C	TET2	NM_001127208	frameshift_deletion	c.3177delA	p.P1061Qfs*5	1
4	105237127	TCA	T	TET2	NM_001127208	frameshift_deletion	c.3188_3189delCA	p.T1063Sfs*4	1
4	105237140	TA	T	TET2	NM_001127208	frameshift_deletion	c.3199delA	p.R1067Dfs*15	1
4	105237144	C	T	TET2	NM_001127208	stop_gained	c.3202C>T	p.Q1068*	1
4	105237159	G	T	TET2	NM_001127208	stop_gained	c.3217G>T	p.E1073*	1
4	105237174	A	AC	TET2	NM_001127208	frameshift_insertion	c.3236dup	p.A1080Sfs*24	1
4	105237176	C	CA	TET2	NM_001127208	frameshift_insertion	c.3234_3235insA	p.P1079Tfs*25	1
4	105237189	C	T	TET2	NM_001127208	stop_gained	c.3247C>T	p.Q1083*	1
4	105237192	C	T	TET2	NM_001127208	stop_gained	c.3250C>T	p.Q1084*	1
4	105237200	TTC	T	TET2	NM_001127208	frameshift_deletion	c.3260_3261delTC	p.S1087Ffs*16	1
4	105237205	C	A	TET2	NM_001127208	stop_gained	c.3263C>A	p.S1088*	1
4	105237205	C	G	TET2	NM_001127208	stop_gained	c.3263C>G	p.S1088*	3
4	105237221	CA	C	TET2	NM_001127208	frameshift_deletion	c.3283delA	p.R1095Efs*11	1
4	105237226	G	GA	TET2	NM_001127208	frameshift_insertion	c.3286dup	p.T1096Nfs*8	1
4	105237240	GTT	G	TET2	NM_001127208	frameshift_deletion	c.3299_3300delTT	p.V1100Afs*3	1
4	105237245	CAA	C	TET2	NM_001127208	frameshift_deletion	c.3304_3305delAA	p.N1102*	1
4	105237250	AT	A	TET2	NM_001127208	frameshift_deletion	c.3312delT	p.F1104Lfs*2	2
4	105237251	TTTTA	T	TET2	NM_001127208	frameshift_deletion	c.3311_3314delTTTA	p.F1104*	1
4	105237251	T	TTA	TET2	NM_001127208	frameshift_insertion	c.3310_3311insAT	p.F1104Yfs*3	1
4	105237252	T	TTA	TET2	NM_001127208	frameshift_insertion	c.3311_3312insAT	p.F1104Lfs*3	1
4	105237256	TAG	T	TET2	NM_001127208	frameshift_deletion	c.3317_3318delAG	p.E1106Vfs*23	1
4	105237257	A	G	TET2	NM_001127208	missense_variant	c.3315A>G	p.I1105M	1
4	105237258	G	T	TET2	NM_001127208	stop_gained	c.3316G>T	p.E1106*	1
4	105237272	A	AT	TET2	NM_001127208	frameshift_insertion	c.3332dup	p.L1111Ffs*19	1
4	105237276	C	A	TET2	NM_001127208	missense_variant	c.3334C>A	p.L1112I	1
4	105237277	TA	T	TET2	NM_001127208	frameshift_deletion	c.3336delA	p.D1113Ifs*4	1
4	105237280	A	AT	TET2	NM_001127208	frameshift_insertion	c.3339dup	p.T1114Yfs*16	1
4	105237283	C	A	TET2	NM_001127208	missense_variant	c.3341C>A	p.T1114N	1
4	105237284	TC	T	TET2	NM_001127208	frameshift_deletion	c.3344delC	p.P1115Lfs*2	3
4	105237289	TA	T	TET2	NM_001127208	frameshift_deletion	c.3353delA	p.N1118Ifs*19	1
4	105237293	AAATTTATTGGATAC	A	TET2	NM_001127208	frameshift_deletion	c.3353_3366delAATTTATTGGATAC	p.N1118Tfs*7	1
4	105237294	AATTT	A	TET2	NM_001127208	frameshift_deletion	c.3356_3359delATTT	p.L1119Wfs*17	1
4	105237306	A	AC	TET2	NM_001127208	frameshift_insertion	c.3365dup	p.P1123Tfs*7	1
4	105237307	C	A	TET2	NM_001127208	missense_variant	c.3365C>A	p.T1122K	1
4	105237309	C	A	TET2	NM_001127208	missense_variant	c.3367C>A	p.P1123T	1
4	105237312	GTCAAGAC	G	TET2	NM_001127208	frameshift_deletion	c.3375_3381delTCAAGAC	p.K1125Nfs*10	1
4	105237316	AG	A	TET2	NM_001127208	frameshift_deletion	c.3375delG	p.T1126Lfs*11	1
4	105237321	C	T	TET2	NM_001127208	stop_gained	c.3379C>T	p.Q1127*	2
4	105237326	T	A	TET2	NM_001127208	stop_gained	c.3384T>A	p.Y1128*	3
4	105237327	G	GATATT	TET2	NM_001127208	frameshift_insertion	c.3387_3388insATTAT	p.F1130Ifs*9	1
4	105237333	C	A	TET2	NM_001127208	missense_variant	c.3391C>A	p.P1131T	1
4	105237341	C	A	TET2	NM_001127208	stop_gained	c.3399C>A	p.C1133*	2
4	105237342	A	AG	TET2	NM_001127208	frameshift_insertion	c.3401dup	p.C1135Mfs*7	1
4	105237346	G	A	TET2	NM_001127208	missense_variant	c.3404G>A	p.C1135Y	3
4	105237351	GGT	G	TET2	NM_001127208	splice_donor_variant	c.3409+1_3409+2del-		1
4	105237352	G	A	TET2	NM_001127208	splice_donor_variant	c.3409+1G>A		6
4	105237352	G	C	TET2	NM_001127208	splice_donor_variant	c.3409+1G>C		1
4	105241337	A	G	TET2	NM_001127208	splice_acceptor_variant	c.3410-2A>G		1
4	105241338	G	C	TET2	NM_001127208	splice_acceptor_variant	c.3410-1G>C		1
4	105241338	G	A	TET2	NM_001127208	splice_acceptor_variant	c.3410-1G>A		2
4	105241341	C	T	TET2	NM_001127208	stop_gained	c.3412C>T	p.Q1138*	1
4	105241341	CA	C	TET2	NM_001127208	frameshift_deletion	c.3415delA	p.I1139Lfs*13	2
4	105241344	AT	A	TET2	NM_001127208	frameshift_deletion	c.3417delT	p.I1140Lfs*12	1
4	105241350	G	A	TET2	NM_001127208	missense_variant	c.3421G>A	p.E1141K	1
4	105241359	G	T	TET2	NM_001127208	stop_gained	c.3430G>T	p.E1144*	2
4	105241359	G	A	TET2	NM_001127208	missense_variant	c.3430G>A	p.E1144K	1
4	105241360	A	T	TET2	NM_001127208	missense_variant	c.3431A>T	p.E1144V	1
4	105241366	C	CT	TET2	NM_001127208	frameshift_insertion	c.3442dup	p.Y1148Lfs*9	1
4	105241372	A	T	TET2	NM_001127208	missense_variant	c.3443A>T	p.Y1148F	1
4	105241372	A	AT	TET2	NM_001127208	frameshift_insertion	c.3444dup	p.T1149Yfs*8	1
4	105241373	T	A	TET2	NM_001127208	stop_gained	c.3444T>A	p.Y1148*	2
4	105241378	A	G	TET2	NM_001127208	missense_variant	c.3449A>G	p.H1150R	1
4	105241380	C	CTA	TET2	NM_001127208	frameshift_insertion	c.3452_3453dup	p.G1152*	1
4	105241384	G	A	TET2	NM_001127208	missense_variant	c.3455G>A	p.G1152E	2
4	105241387	C	T	TET2	NM_001127208	missense_variant	c.3458C>T	p.A1153V	2
4	105241391	TCCTA	T	TET2	NM_001127208	frameshift_deletion	c.3463_3466delCCTA	p.P1155Mfs*70	1
4	105241401	G	A	TET2	NM_001127208	missense_variant	c.3472G>A	p.A1158T	1
4	105241402	C	T	TET2	NM_001127208	missense_variant	c.3473C>T	p.A1158V	2
4	105241405	C	G	TET2	NM_001127208	missense_variant	c.3476C>G	p.A1159G	1
4	105241407	A	T	TET2	NM_001127208	missense_variant	c.3478A>T	p.I1160F	1
4	105241409	TA	T	TET2	NM_001127208	frameshift_deletion	c.3481delA	p.R1161Efs*65	1
4	105241420	T	C	TET2	NM_001127208	missense_variant	c.3491T>C	p.M1164T	1
4	105241422	G	A	TET2	NM_001127208	missense_variant	c.3493G>A	p.E1165K	1
4	105241428	A	G	TET2	NM_001127208	missense_variant	c.3499A>G	p.R1167G	1
4	105241429	G	A	TET2	NM_001127208	missense_variant	c.3500G>A	p.R1167K	2
4	105241430	G	A	TET2	NM_001127208	splice_donor_variant	c.3500+1G>A		3
4	105242832	A	C	TET2	NM_001127208	splice_acceptor_variant	c.3501-2A>C		1
4	105242832	A	G	TET2	NM_001127208	splice_acceptor_variant	c.3501-2A>G		1
4	105242833	G	C	TET2	NM_001127208	splice_acceptor_variant	c.3501-1G>C		1
4	105242841	C	T	TET2	NM_001127208	stop_gained	c.3508C>T	p.Q1170*	1
4	105242841	C	A	TET2	NM_001127208	missense_variant	c.3508C>A	p.Q1170K	1
4	105242849	T	TA	TET2	NM_001127208	frameshift_insertion	c.3519dup	p.A1174Sfs*3	1
4	105242854	CT	C	TET2	NM_001127208	frameshift_deletion	c.3522delT	p.I1175Lfs*51	1
4	105242857	T	G	TET2	NM_001127208	missense_variant	c.3524T>G	p.I1175S	1
4	105242859	A	G	TET2	NM_001127208	missense_variant	c.3526A>G	p.R1176G	1
4	105242862	A	ATT	TET2	NM_001127208	frameshift_insertion	c.3530_3531dup	p.E1178Lfs*49	1
4	105242863	T	G	TET2	NM_001127208	missense_variant	c.3530T>G	p.I1177S	1
4	105242864	TG	T	TET2	NM_001127208	frameshift_deletion	c.3532delG	p.E1178Kfs*48	1
4	105242864	TGAAA	T	TET2	NM_001127208	frameshift_deletion	c.3534_3537delGAAA	p.R1179Sfs*46	1
4	105242865	G	GA	TET2	NM_001127208	frameshift_insertion	c.3535dup	p.R1179Kfs*7	1
4	105242866	A	G	TET2	NM_001127208	missense_variant	c.3533A>G	p.E1178G	1
4	105242880	A	C	TET2	NM_001127208	missense_variant	c.3547A>C	p.T1183P	1
4	105242893	G	A	TET2	NM_001127208	missense_variant	c.3560G>A	p.G1187D	1
4	105242895	A	T	TET2	NM_001127208	stop_gained	c.3562A>T	p.K1188*	1
4	105242904	C	T	TET2	NM_001127208	stop_gained	c.3571C>T	p.Q1191*	2
4	105242905	A	C	TET2	NM_001127208	missense_variant	c.3572A>C	p.Q1191P	1
4	105242905	AGGGATGTCCTATTGCTAAGTG	A	TET2	NM_001127208	splice-site/inframe	c.3575_3594+1delGGGATGTCCTATTGCTAAGTG		1
4	105242911	G	T	TET2	NM_001127208	missense_variant	c.3578G>T	p.C1193F	1
4	105242913	C	G	TET2	NM_001127208	missense_variant	c.3580C>G	p.P1194A	3
4	105242914	C	G	TET2	NM_001127208	missense_variant	c.3581C>G	p.P1194R	3
4	105242922	A	T	TET2	NM_001127208	stop_gained	c.3589A>T	p.K1197*	1
4	105242923	A	AT	TET2	NM_001127208	frameshift_insertion	c.3590_3591insT	p.K1197Nfs*10	1
4	105242924	G	C	TET2	NM_001127208	missense_variant	c.3591G>C	p.K1197N	1
4	105242926	G	A	TET2	NM_001127208	stop_gained	c.3593G>A	p.W1198*	1
4	105242927	G	A	TET2	NM_001127208	stop_gained	c.3594G>A	p.W1198*	2
4	105242928	G	T	TET2	NM_001127208	splice_donor_variant	c.3594+1G>T		1
4	105243575	TCG	T	TET2	NM_001127208	frameshift_deletion	c.3602_3603delCG	p.R1201Qfs*5	1
4	105243576	C	A	TET2	NM_001127208	missense_variant	c.3601C>A	p.R1201S	1
4	105243577	G	A	TET2	NM_001127208	missense_variant	c.3602G>A	p.R1201H	2
4	105243584	C	A	TET2	NM_001127208	missense_variant	c.3609C>A	p.S1203R	1
4	105243588	A	G	TET2	NM_001127208	missense_variant	c.3613A>G	p.S1205G	2
4	105243597	A	T	TET2	NM_001127208	stop_gained	c.3622A>T	p.K1208*	1
4	105243601	T	A	TET2	NM_001127208	missense_variant	c.3626T>A	p.L1209Q	1
4	105243604	T	A	TET2	NM_001127208	missense_variant	c.3629T>A	p.L1210Q	1
4	105243604	T	G	TET2	NM_001127208	missense_variant	c.3629T>G	p.L1210R	1
4	105243610	T	C	TET2	NM_001127208	missense_variant	c.3635T>C	p.L1212S	2
4	105243615	C	T	TET2	NM_001127208	missense_variant	c.3640C>T	p.R1214W	4
4	105243616	G	A	TET2	NM_001127208	missense_variant	c.3641G>A	p.R1214Q	2
4	105243616	G	T	TET2	NM_001127208	missense_variant	c.3641G>T	p.R1214L	1
4	105243621	C	T	TET2	NM_001127208	stop_gained	c.3646C>T	p.R1216*	8
4	105243630	C	A	TET2	NM_001127208	missense_variant	c.3655C>A	p.H1219N	1
4	105243630	C	T	TET2	NM_001127208	missense_variant	c.3655C>T	p.H1219Y	2
4	105243630	C	G	TET2	NM_001127208	missense_variant	c.3655C>G	p.H1219D	1
4	105243631	A	G	TET2	NM_001127208	missense_variant	c.3656A>G	p.H1219R	2
4	105243634	C	T	TET2	NM_001127208	missense_variant	c.3659C>T	p.T1220I	1
4	105243637	G	A	TET2	NM_001127208	missense_variant	c.3662G>A	p.C1221Y	2
4	105243637	G	T	TET2	NM_001127208	missense_variant	c.3662G>T	p.C1221F	1
4	105243645	G	T	TET2	NM_001127208	missense_variant	c.3670G>T	p.A1224S	1
4	105243647	AG	A	TET2	NM_001127208	frameshift_deletion	c.3673delG	p.V1225*	1
4	105243661	T	C	TET2	NM_001127208	missense_variant	c.3686T>C	p.L1229P	3
4	105243663	A	C	TET2	NM_001127208	missense_variant	c.3688A>C	p.I1230L	3
4	105243670	T	A	TET2	NM_001127208	missense_variant	c.3695T>A	p.V1232E	1
4	105243673	G	A	TET2	NM_001127208	stop_gained	c.3698G>A	p.W1233*	1
4	105243674	G	A	TET2	NM_001127208	stop_gained	c.3699G>A	p.W1233*	1
4	105243678	G	A	TET2	NM_001127208	missense_variant	c.3703G>A	p.G1235R	1
4	105243691	C	A	TET2	NM_001127208	missense_variant	c.3716C>A	p.S1239Y	1
4	105243697	C	A	TET2	NM_001127208	missense_variant	c.3722C>A	p.A1241D	1
4	105243703	AACTCT	A	TET2	NM_001127208	frameshift_deletion	c.3733_3737delACTCT	p.Y1245Gfs*21	1
4	105243703	AACTCTACTCGG	A	TET2	NM_001127208	frameshift_deletion	c.3730_3740delACTCTACTCGG	p.L1244Afs*20	1
4	105243704	ACT	A	TET2	NM_001127208	frameshift_deletion	c.3732_3733delCT	p.Y1245Lfs*22	4
4	105243706	T	G	TET2	NM_001127208	missense_variant	c.3731T>G	p.L1244R	2
4	105243712	C	A	TET2	NM_001127208	stop_gained	c.3737C>A	p.S1246*	4
4	105243718	T	A	TET2	NM_001127208	missense_variant	c.3743T>A	p.L1248H	1
4	105243718	T	C	TET2	NM_001127208	missense_variant	c.3743T>C	p.L1248P	2
4	105243718	T	G	TET2	NM_001127208	missense_variant	c.3743T>G	p.L1248R	1
4	105243719	T	TA	TET2	NM_001127208	frameshift_insertion	c.3745dup	p.T1249Nfs*19	1
4	105243721	C	CCGAGA	TET2	NM_001127208	frameshift_insertion	c.3749_3753dup	p.L1252Rfs*3	1
4	105243723	G	T	TET2	NM_001127208	stop_gained	c.3748G>T	p.E1250*	1
4	105243727	C	A	TET2	NM_001127208	missense_variant	c.3752C>A	p.T1251K	2
4	105243727	C	CGCTG	TET2	NM_001127208	frameshift_insertion	c.3753_3756dup	p.R1253Afs*16	1
4	105243729	C	A	TET2	NM_001127208	missense_variant	c.3754C>A	p.L1252M	1
4	105243729	CTGAGGAAATACGGCACGCTCACCAAT	C	TET2	NM_001127208	frameshift_deletion	c.3755_3780delTGAGGAAATACGGCACGCTCACCAAT	p.L1252Pfs*7	1
4	105243737	AT	A	TET2	NM_001127208	frameshift_deletion	c.3763delT	p.Y1255Tfs*11	1
4	105243738	T	TA	TET2	NM_001127208	frameshift_insertion	c.3764dup	p.Y1255*	1
4	105243739	AC	A	TET2	NM_001127208	frameshift_deletion	c.3765delC	p.Y1255*	1
4	105243740	C	G	TET2	NM_001127208	stop_gained	c.3765C>G	p.Y1255*	1
4	105243740	CG	C	TET2	NM_001127208	frameshift_deletion	c.3767delG	p.G1256Afs*10	1
4	105243741	G	T	TET2	NM_001127208	missense_variant	c.3766G>T	p.G1256C	1
4	105243745	C	T	TET2	NM_001127208	missense_variant	c.3770C>T	p.T1257M	2
4	105243748	T	A	TET2	NM_001127208	missense_variant	c.3773T>A	p.L1258H	1
4	105243750	AC	A	TET2	NM_001127208	frameshift_deletion	c.3777delC	p.N1260Ifs*6	1
4	105243751	C	A	TET2	NM_001127208	missense_variant	c.3776C>A	p.T1259N	1
4	105243756	C	T	TET2	NM_001127208	missense_variant	c.3781C>T	p.R1261C	3
4	105243757	G	A	TET2	NM_001127208	missense_variant	c.3782G>A	p.R1261H	3
4	105243759	C	T	TET2	NM_001127208	missense_variant	c.3784C>T	p.R1262W	3
4	105243760	G	A	TET2	NM_001127208	missense_variant	c.3785G>A	p.R1262Q	1
4	105243760	G	T	TET2	NM_001127208	missense_variant	c.3785G>T	p.R1262L	2
4	105243763	G	A	TET2	NM_001127208	missense_variant	c.3788G>A	p.C1263Y	2
4	105243764	T	A	TET2	NM_001127208	stop_gained	c.3789T>A	p.C1263*	1
4	105243764	T	G	TET2	NM_001127208	missense_variant	c.3789T>G	p.C1263W	1
4	105259617	A	C	TET2	NM_001127208	splice_acceptor_variant	c.3804-2A>C		1
4	105259624	C	CT	TET2	NM_001127208	frameshift_insertion	c.3811dup	p.C1271Lfs*29	2
4	105259626	T	TG	TET2	NM_001127208	frameshift_insertion	c.3812dup	p.C1271Wfs*29	2
4	105259627	G	A	TET2	NM_001127208	missense_variant	c.3812G>A	p.C1271Y	1
4	105259628	C	A	TET2	NM_001127208	stop_gained	c.3813C>A	p.C1271*	2
4	105259628	C	G	TET2	NM_001127208	missense_variant	c.3813C>G	p.C1271W	1
4	105259629	G	A	TET2	NM_001127208	missense_variant	c.3814G>A	p.A1272T	1
4	105259629	G	C	TET2	NM_001127208	missense_variant	c.3814G>C	p.A1272P	1
4	105259633	G	A	TET2	NM_001127208	missense_variant	c.3818G>A	p.C1273Y	1
4	105259634	T	G	TET2	NM_001127208	missense_variant	c.3819T>G	p.C1273W	1
4	105259635	C	T	TET2	NM_001127208	stop_gained	c.3820C>T	p.Q1274*	1
4	105259638	G	A	TET2	NM_001127208	missense_variant	c.3823G>A	p.G1275R	3
4	105259641	C	A	TET2	NM_001127208	missense_variant	c.3826C>A	p.L1276M	1
4	105259653	A	C	TET2	NM_001127208	missense_variant	c.3838A>C	p.T1280P	1
4	105259653	AC	A	TET2	NM_001127208	frameshift_deletion	c.3840delC	p.C1281Vfs*82	2
4	105259660	G	A	TET2	NM_001127208	missense_variant	c.3845G>A	p.G1282D	2
4	105259660	GT	G	TET2	NM_001127208	frameshift_deletion	c.3846delT	p.A1283Pfs*80	1
4	105259663	C	A	TET2	NM_001127208	missense_variant	c.3848C>A	p.A1283D	1
4	105259664	C	CA	TET2	NM_001127208	frameshift_insertion	c.3849_3850insA	p.S1284Ifs*16	1
4	105259666	C	T	TET2	NM_001127208	missense_variant	c.3851C>T	p.S1284F	1
4	105259672	CT	C	TET2	NM_001127208	frameshift_deletion	c.3861delT	p.F1287Lfs*76	1
4	105259674	T	A	TET2	NM_001127208	missense_variant	c.3859T>A	p.F1287I	1
4	105259675	T	C	TET2	NM_001127208	missense_variant	c.3860T>C	p.F1287S	1
4	105259677	G	T	TET2	NM_001127208	missense_variant	c.3862G>T	p.G1288C	1
4	105259678	G	T	TET2	NM_001127208	missense_variant	c.3863G>T	p.G1288V	1
4	105259678	G	A	TET2	NM_001127208	missense_variant	c.3863G>A	p.G1288D	2
4	105259681	G	T	TET2	NM_001127208	missense_variant	c.3866G>T	p.C1289F	1
4	105259684	C	G	TET2	NM_001127208	stop_gained	c.3869C>G	p.S1290*	2
4	105259687	G	A	TET2	NM_001127208	stop_gained	c.3872G>A	p.W1291*	1
4	105259687	G	T	TET2	NM_001127208	missense_variant	c.3872G>T	p.W1291L	1
4	105259688	G	T	TET2	NM_001127208	missense_variant	c.3873G>T	p.W1291C	1
4	105259689	A	C	TET2	NM_001127208	missense_variant	c.3874A>C	p.S1292R	1
4	105259693	T	A	TET2	NM_001127208	missense_variant	c.3878T>A	p.M1293K	1
4	105259696	A	G	TET2	NM_001127208	missense_variant	c.3881A>G	p.Y1294C	2
4	105259697	C	A	TET2	NM_001127208	stop_gained	c.3882C>A	p.Y1294*	1
4	105259697	C	CT	TET2	NM_001127208	frameshift_insertion	c.3883dup	p.Y1295Lfs*5	1
4	105259697	C	CTACA	TET2	NM_001127208	frameshift_insertion	c.3883_3886dup	p.N1296Ifs*5	1
4	105259698	T	G	TET2	NM_001127208	missense_variant	c.3883T>G	p.Y1295D	2
4	105259706	AT	A	TET2	NM_001127208	frameshift_deletion	c.3892delT	p.C1298Vfs*65	1
4	105259707	T	C	TET2	NM_001127208	missense_variant	c.3892T>C	p.C1298R	3
4	105259707	TG	T	TET2	NM_001127208	frameshift_deletion	c.3893delG	p.C1298Lfs*65	2
4	105259708	G	A	TET2	NM_001127208	missense_variant	c.3893G>A	p.C1298Y	4
4	105259708	GT	G	TET2	NM_001127208	frameshift_deletion	c.3894delT	p.C1298*	1
4	105259710	A	G	TET2	NM_001127208	missense_variant	c.3895A>G	p.K1299E	1
4	105259712	G	C	TET2	NM_001127208	missense_variant	c.3897G>C	p.K1299N	1
4	105259713	T	A	TET2	NM_001127208	missense_variant	c.3898T>A	p.F1300I	1
4	105259714	T	G	TET2	NM_001127208	missense_variant	c.3899T>G	p.F1300C	2
4	105259717	C	T	TET2	NM_001127208	missense_variant	c.3902C>T	p.A1301V	1
4	105259719	A	G	TET2	NM_001127208	missense_variant	c.3904A>G	p.R1302G	4
4	105259723	G	T	TET2	NM_001127208	missense_variant	c.3908G>T	p.S1303I	1
4	105259725	A	G	TET2	NM_001127208	missense_variant	c.3910A>G	p.K1304E	1
4	105259734	A	G	TET2	NM_001127208	missense_variant	c.3919A>G	p.R1307G	2
4	105259734	AG	A	TET2	NM_001127208	frameshift_deletion	c.3921delG	p.K1308Sfs*55	2
4	105259739	G	C	TET2	NM_001127208	missense_variant	c.3924G>C	p.K1308N	1
4	105259746	C	A	TET2	NM_001127208	missense_variant	c.3931C>A	p.L1311M	2
4	105259747	T	C	TET2	NM_001127208	missense_variant	c.3932T>C	p.L1311P	1
4	105259747	T	G	TET2	NM_001127208	missense_variant	c.3932T>G	p.L1311R	2
4	105259749	C	A	TET2	NM_001127208	missense_variant	c.3934C>A	p.L1312I	1
4	105259761	C	A	TET2	NM_001127208	missense_variant	c.3946C>A	p.P1316T	1
4	105259762	CAA	C	TET2	NM_001127208	frameshift_deletion	c.3950_3951delAA	p.K1317Rfs*21	1
4	105259770	G	T	TET2	NM_001127208	splice_donor_variant	c.3954+1G>T		1
4	105259770	G	A	TET2	NM_001127208	splice_donor_variant	c.3954+1G>A		2
4	105259771	T	A	TET2	NM_001127208	splice_donor_variant	c.3954+2T>A		1
4	105259771	T	G	TET2	NM_001127208	splice_donor_variant	c.3954+2T>G		1
4	105261758	G	C	TET2	NM_001127208	splice_acceptor_variant	c.3955-1G>C		1
4	105261768	C	A	TET2	NM_001127208	missense_variant	c.3964C>A	p.L1322M	1
4	105261778	A	C	TET2	NM_001127208	missense_variant	c.3974A>C	p.H1325P	1
4	105261783	C	T	TET2	NM_001127208	stop_gained	c.3979C>T	p.Q1327*	1
4	105261790	T	A	TET2	NM_001127208	missense_variant	c.3986T>A	p.L1329Q	1
4	105261800	T	TA	TET2	NM_001127208	frameshift_insertion	c.3997dup	p.M1333Nfs*6	1
4	105261804	G	C	TET2	NM_001127208	missense_variant	c.4000G>C	p.A1334P	1
4	105261815	T	A	TET2	NM_001127208	stop_gained	c.4011T>A	p.Y1337*	1
4	105261815	T	G	TET2	NM_001127208	stop_gained	c.4011T>G	p.Y1337*	1
4	105261822	C	A	TET2	NM_001127208	missense_variant	c.4018C>A	p.L1340I	1
4	105261822	C	CT	TET2	NM_001127208	frameshift_insertion	c.4020dup	p.A1341Cfs*3	1
4	105261824	T	TG	TET2	NM_001127208	frameshift_insertion	c.4021dup	p.A1341Gfs*3	1
4	105261838	A	G	TET2	NM_001127208	missense_variant	c.4034A>G	p.Y1345C	1
4	105261849	G	T	TET2	NM_001127208	splice_donor_variant	c.4044+1G>T		1
4	105261849	G	A	TET2	NM_001127208	splice_donor_variant	c.4044+1G>A		1
4	105269609	G	T	TET2	NM_001127208	splice_acceptor_variant	c.4045-1G>T		1
4	105269619	G	T	TET2	NM_001127208	stop_gained	c.4054G>T	p.E1352*	1
4	105269621	AC	A	TET2	NM_001127208	frameshift_deletion	c.4057delC	p.H1353Tfs*10	1
4	105269622	C	A	TET2	NM_001127208	missense_variant	c.4057C>A	p.H1353N	1
4	105269624	C	A	TET2	NM_001127208	missense_variant	c.4059C>A	p.H1353Q	1
4	105269624	CAG	C	TET2	NM_001127208	frameshift_deletion	c.4062_4063delAG	p.R1354Sfs*46	2
4	105269629	C	T	TET2	NM_001127208	missense_variant	c.4064C>T	p.A1355V	1
4	105269632	C	CAG	TET2	NM_001127208	frameshift_insertion	c.4070_4071dup	p.C1358Sfs*6	1
4	105269634	G	T	TET2	NM_001127208	stop_gained	c.4069G>T	p.E1357*	1
4	105269636	G	T	TET2	NM_001127208	missense_variant	c.4071G>T	p.E1357D	1
4	105269638	G	T	TET2	NM_001127208	missense_variant	c.4073G>T	p.C1358F	1
4	105269640	C	A	TET2	NM_001127208	missense_variant	c.4075C>A	p.R1359S	1
4	105269640	C	T	TET2	NM_001127208	missense_variant	c.4075C>T	p.R1359C	9
4	105269641	G	A	TET2	NM_001127208	missense_variant	c.4076G>A	p.R1359H	5
4	105269641	G	C	TET2	NM_001127208	missense_variant	c.4076G>C	p.R1359P	1
4	105269644	T	G	TET2	NM_001127208	missense_variant	c.4079T>G	p.L1360R	1
4	105269646	G	T	TET2	NM_001127208	missense_variant	c.4081G>T	p.G1361C	1
4	105269646	G	A	TET2	NM_001127208	missense_variant	c.4081G>A	p.G1361S	1
4	105269647	G	T	TET2	NM_001127208	missense_variant	c.4082G>T	p.G1361V	1
4	105269659	G	T	TET2	NM_001127208	missense_variant	c.4094G>T	p.G1365V	1
4	105269659	G	A	TET2	NM_001127208	missense_variant	c.4094G>A	p.G1365D	1
4	105269661	C	T	TET2	NM_001127208	missense_variant	c.4096C>T	p.R1366C	1
4	105269662	G	A	TET2	NM_001127208	missense_variant	c.4097G>A	p.R1366H	3
4	105269662	G	T	TET2	NM_001127208	missense_variant	c.4097G>T	p.R1366L	1
4	105269664	C	T	TET2	NM_001127208	missense_variant	c.4099C>T	p.P1367S	2
4	105269664	CCATTCTCAGGGGT	C	TET2	NM_001127208	frameshift_deletion	c.4102_4114delCATTCTCAGGGGT	p.F1368Lfs*76	1
4	105269671	C	G	TET2	NM_001127208	stop_gained	c.4106C>G	p.S1369*	1
4	105269671	CAG	C	TET2	NM_001127208	frameshift_deletion	c.4107_4108delAG	p.V1371Hfs*29	1
4	105269673	G	C	TET2	NM_001127208	missense_variant	c.4108G>C	p.G1370R	1
4	105269674	G	A	TET2	NM_001127208	missense_variant	c.4109G>A	p.G1370E	2
4	105269680	C	T	TET2	NM_001127208	missense_variant	c.4115C>T	p.T1372I	1
4	105269682	G	A	TET2	NM_001127208	missense_variant	c.4117G>A	p.A1373T	1
4	105269682	G	C	TET2	NM_001127208	missense_variant	c.4117G>C	p.A1373P	1
4	105269683	C	A	TET2	NM_001127208	missense_variant	c.4118C>A	p.A1373E	1
4	105269689	T	A	TET2	NM_001127208	stop_gained	c.4124T>A	p.L1375*	1
4	105269691	G	A	TET2	NM_001127208	missense_variant	c.4126G>A	p.D1376N	3
4	105269691	G	T	TET2	NM_001127208	missense_variant	c.4126G>T	p.D1376Y	1
4	105269692	A	G	TET2	NM_001127208	missense_variant	c.4127A>G	p.D1376G	1
4	105269693	CT	C	TET2	NM_001127208	frameshift_deletion	c.4130delT	p.F1377Sfs*71	1
4	105269697	T	C	TET2	NM_001127208	missense_variant	c.4132T>C	p.C1378R	2
4	105269698	G	A	TET2	NM_001127208	missense_variant	c.4133G>A	p.C1378Y	4
4	105269698	G	T	TET2	NM_001127208	missense_variant	c.4133G>T	p.C1378F	1
4	105269703	C	T	TET2	NM_001127208	missense_variant	c.4138C>T	p.H1380Y	9
4	105269703	C	A	TET2	NM_001127208	missense_variant	c.4138C>A	p.H1380N	2
4	105269703	C	G	TET2	NM_001127208	missense_variant	c.4138C>G	p.H1380D	1
4	105269703	C	CATGCCCA	TET2	NM_001127208	frameshift_insertion	c.4139_4145dup	p.H1382Qfs*21	1
4	105269704	A	G	TET2	NM_001127208	missense_variant	c.4139A>G	p.H1380R	1
4	105269704	A	T	TET2	NM_001127208	missense_variant	c.4139A>T	p.H1380L	1
4	105269707	C	T	TET2	NM_001127208	missense_variant	c.4142C>T	p.A1381V	1
4	105269709	C	A	TET2	NM_001127208	missense_variant	c.4144C>A	p.H1382N	1
4	105269709	C	T	TET2	NM_001127208	missense_variant	c.4144C>T	p.H1382Y	2
4	105269712	A	G	TET2	NM_001127208	missense_variant	c.4147A>G	p.R1383G	1
4	105269715	G	A	TET2	NM_001127208	missense_variant	c.4150G>A	p.D1384N	1
4	105269717	C	A	TET2	NM_001127208	missense_variant	c.4152C>A	p.D1384E	1
4	105269717	C	G	TET2	NM_001127208	missense_variant	c.4152C>G	p.D1384E	2
4	105269720	GCACAACAT	G	TET2	NM_001127208	frameshift_deletion	c.4156_4163delCACAACAT	p.H1386Afs*12	1
4	105269725	A	G	TET2	NM_001127208	missense_variant	c.4160A>G	p.N1387S	1
4	105269726	C	A	TET2	NM_001127208	missense_variant	c.4161C>A	p.N1387K	1
4	105269730	C	T	TET2	NM_001127208	stop_gained	c.4165C>T	p.Q1389*	2
4	105269730	C	A	TET2	NM_001127208	missense_variant	c.4165C>A	p.Q1389K	1
4	105269737	G	T	TET2	NM_001127208	missense_variant	c.4172G>T	p.G1391V	1
4	105269741	C	G	TET2	NM_001127208	missense_variant	c.4176C>G	p.S1392R	1
4	105269743	C	T	TET2	NM_001127208	missense_variant	c.4178C>T	p.T1393I	1
4	105269743	C	G	TET2	NM_001127208	missense_variant	c.4178C>G	p.T1393R	1
4	105269744	A	ATT	TET2	NM_001127208	frameshift_insertion	c.4180_4181dup	p.L1394Ffs*55	1
4	105269748	G	A	TET2	NM_001127208	splice_donor_variant	c.4182+1G>A		2
4	105269748	G	T	TET2	NM_001127208	splice_donor_variant	c.4182+1G>T		1
4	105272562	A	G	TET2	NM_001127208	splice_acceptor_variant	c.4183-2A>G		1
4	105272569	C	A	TET2	NM_001127208	stop_gained	c.4188C>A	p.C1396*	1
4	105272570	ACT	A	TET2	NM_001127208	frameshift_deletion	c.4193_4194delCT	p.L1398Hfs*2	1
4	105272591	C	T	TET2	NM_001127208	stop_gained	c.4210C>T	p.R1404*	4
4	105272594	G	T	TET2	NM_001127208	stop_gained	c.4213G>T	p.E1405*	1
4	105272602	AG	A	TET2	NM_001127208	frameshift_deletion	c.4223delG	p.G1408Efs*40	1
4	105272616	A	T	TET2	NM_001127208	missense_variant	c.4235A>T	p.D1412V	1
4	105272621	C	T	TET2	NM_001127208	stop_gained	c.4240C>T	p.Q1414*	1
4	105272621	C	A	TET2	NM_001127208	missense_variant	c.4240C>A	p.Q1414K	1
4	105272621	C	G	TET2	NM_001127208	missense_variant	c.4240C>G	p.Q1414E	1
4	105272625	T	C	TET2	NM_001127208	missense_variant	c.4244T>C	p.L1415P	1
4	105272627	C	A	TET2	NM_001127208	missense_variant	c.4246C>A	p.H1416N	1
4	105272627	C	T	TET2	NM_001127208	missense_variant	c.4246C>T	p.H1416Y	1
4	105272628	A	G	TET2	NM_001127208	missense_variant	c.4247A>G	p.H1416R	1
4	105272630	G	A	TET2	NM_001127208	missense_variant	c.4249G>A	p.V1417I	1
4	105272631	T	G	TET2	NM_001127208	missense_variant	c.4250T>G	p.V1417G	1
4	105272637	C	A	TET2	NM_001127208	missense_variant	c.4256C>A	p.P1419H	2
4	105272637	CT	C	TET2	NM_001127208	frameshift_deletion	c.4259delT	p.L1420Yfs*28	1
4	105272639	TTA	T	TET2	NM_001127208	frameshift_deletion	c.4261_4262delTA	p.Y1421Qfs*4	1
4	105272640	T	A	TET2	NM_001127208	stop_gained	c.4259T>A	p.L1420*	1
4	105272644	C	A	TET2	NM_001127208	stop_gained	c.4263C>A	p.Y1421*	1
4	105272644	CA	C	TET2	NM_001127208	frameshift_deletion	c.4266delA	p.V1423Sfs*25	1
4	105272644	C	CA	TET2	NM_001127208	frameshift_insertion	c.4266dup	p.V1423Sfs*3	1
4	105272652	CT	C	TET2	NM_001127208	frameshift_deletion	c.4272delT	p.D1425Tfs*23	1
4	105272663	G	T	TET2	NM_001127208	stop_gained	c.4282G>T	p.E1428*	1
4	105272663	G	A	TET2	NM_001127208	missense_variant	c.4282G>A	p.E1428K	1
4	105272664	A	T	TET2	NM_001127208	missense_variant	c.4283A>T	p.E1428V	1
4	105272682	C	A	TET2	NM_001127208	missense_variant	c.4301C>A	p.A1434D	1
4	105272684	C	T	TET2	NM_001127208	stop_gained	c.4303C>T	p.Q1435*	1
4	105272685	A	C	TET2	NM_001127208	missense_variant	c.4304A>C	p.Q1435P	6
4	105272692	G	GA	TET2	NM_001127208	frameshift_insertion	c.4317dup	p.R1440Tfs*38	4
4	105272709	C	A	TET2	NM_001127208	missense_variant	c.4328C>A	p.A1443D	1
4	105272710	CA	C	TET2	NM_001127208	frameshift_deletion	c.4330delA	p.I1444Ffs*4	1
4	105272714	C	T	TET2	NM_001127208	stop_gained	c.4333C>T	p.Q1445*	1
4	105272719	ACT	A	TET2	NM_001127208	frameshift_deletion	c.4339_4340delCT	p.L1447Efs*30	1
4	105272724	GTTCTT	G	TET2	NM_001127208	frameshift_deletion	c.4347_4351delTTCTT	p.F1450Afs*26	1
4	105272735	C	T	TET2	NM_001127208	stop_gained	c.4354C>T	p.R1452*	9
4	105272736	G	A	TET2	NM_001127208	missense_variant	c.4355G>A	p.R1452Q	1
4	105272754	C	A	TET2	NM_001127208	missense_variant	c.4373C>A	p.A1458E	1
4	105272754	CA	C	TET2	NM_001127208	frameshift_deletion	c.4374delA	p.E1459Sfs*11	1
4	105272759	C	A	TET2	NM_001127208	missense_variant	c.4378C>A	p.P1460T	1
4	105272771	T	TC	TET2	NM_001127208	frameshift_insertion	c.4390_4391insC	p.C1464Sfs*14	1
4	105272771	T	TA	TET2	NM_001127208	frameshift_insertion	c.4390_4391insA	p.C1464*	1
4	105272773	C	A	TET2	NM_001127208	stop_gained	c.4392C>A	p.C1464*	1
4	105272774	C	T	TET2	NM_001127208	stop_gained	c.4393C>T	p.R1465*	6
4	105272782	G	GA	TET2	NM_001127208	frameshift_insertion	c.4404dup	p.L1469Tfs*9	1
4	105272794	C	CT	TET2	NM_001127208	frameshift_insertion	c.4413_4414insT	p.K1472*	1
4	105272803	TG	T	TET2	NM_001127208	frameshift_deletion	c.4423delG	p.A1475Qfs*96	1
4	105272808	C	A	TET2	NM_001127208	missense_variant	c.4427C>A	p.A1476D	2
4	105272816	C	A	TET2	NM_001127208	missense_variant	c.4435C>A	p.L1479I	1
4	105272816	CT	C	TET2	NM_001127208	frameshift_deletion	c.4438delT	p.S1480Pfs*91	1
4	105272825	C	CT	TET2	NM_001127208	frameshift_insertion	c.4445dup	p.E1483Gfs*6	1
4	105272828	G	T	TET2	NM_001127208	stop_gained	c.4447G>T	p.E1483*	1
4	105272832	AC	A	TET2	NM_001127208	frameshift_deletion	c.4452delC	p.N1484Kfs*87	1
4	105272838	C	G	TET2	NM_001127208	stop_gained	c.4457C>G	p.S1486*	3
4	105272842	TA	T	TET2	NM_001127208	frameshift_deletion	c.4466delA	p.N1489Mfs*82	1
4	105272859	AG	A	TET2	NM_001127208	frameshift_deletion	c.4479delG	p.K1493Nfs*78	1
4	105272862	C	A	TET2	NM_001127208	stop_gained	c.4481C>A	p.S1494*	1
4	105272862	C	G	TET2	NM_001127208	stop_gained	c.4481C>G	p.S1494*	2
4	105272868	CATCACGTACAAAACAAACTG	C	TET2	NM_001127208	frameshift_deletion	c.4489_4508delATCACGTACAAAACAAACTG	p.S1497Kfs*6	1
4	105272882	C	T	TET2	NM_001127208	stop_gained	c.4501C>T	p.Q1501*	2
4	105272892	AC	A	TET2	NM_001127208	frameshift_deletion	c.4512delC	p.N1504Kfs*67	1
4	105272900	C	T	TET2	NM_001127208	stop_gained	c.4519C>T	p.Q1507*	1
4	105272919	G	T	TET2	NM_001127208	splice_donor_variant	c.4537+1G>T		1
4	105275054	T	A	TET2	NM_001127208	stop_gained	c.4544T>A	p.L1515*	1
4	105275056	C	T	TET2	NM_001127208	stop_gained	c.4546C>T	p.R1516*	19
4	105275063	C	A	TET2	NM_001127208	stop_gained	c.4553C>A	p.S1518*	1
4	105275063	C	G	TET2	NM_001127208	stop_gained	c.4553C>G	p.S1518*	1
4	105275077	C	T	TET2	NM_001127208	stop_gained	c.4567C>T	p.Q1523*	1
4	105275086	C	T	TET2	NM_001127208	stop_gained	c.4576C>T	p.Q1526*	4
4	105275089	C	T	TET2	NM_001127208	stop_gained	c.4579C>T	p.Q1527*	1
4	105275095	C	T	TET2	NM_001127208	stop_gained	c.4585C>T	p.Q1529*	1
4	105275104	C	T	TET2	NM_001127208	stop_gained	c.4594C>T	p.Q1532*	2
4	105275110	C	T	TET2	NM_001127208	stop_gained	c.4600C>T	p.Q1534*	1
4	105275110	CA	C	TET2	NM_001127208	frameshift_deletion	c.4601delA	p.Q1534Rfs*37	1
4	105275121	G	GC	TET2	NM_001127208	frameshift_insertion	c.4615dup	p.Q1539Pfs*39	1
4	105275125	C	T	TET2	NM_001127208	stop_gained	c.4615C>T	p.Q1539*	2
4	105275128	C	T	TET2	NM_001127208	stop_gained	c.4618C>T	p.Q1540*	1
4	105275137	A	T	TET2	NM_001127208	stop_gained	c.4627A>T	p.R1543*	1
4	105275139	AC	A	TET2	NM_001127208	frameshift_deletion	c.4633delC	p.Q1545Sfs*26	1
4	105275143	C	T	TET2	NM_001127208	stop_gained	c.4633C>T	p.Q1545*	2
4	105275146	C	T	TET2	NM_001127208	stop_gained	c.4636C>T	p.Q1546*	2
4	105275152	C	T	TET2	NM_001127208	stop_gained	c.4642C>T	p.Q1548*	2
4	105275159	ATCACCCTCAGACAGAG	A	TET2	NM_001127208	frameshift_deletion	c.4652_4667delTCACCCTCAGACAGAG	p.H1551Lfs*15	1
4	105275167	C	T	TET2	NM_001127208	stop_gained	c.4657C>T	p.Q1553*	1
4	105275186	CTT	C	TET2	NM_001127208	frameshift_deletion	c.4677_4678delTT	p.Y1560Ffs*17	1
4	105275186	C	CT	TET2	NM_001127208	frameshift_insertion	c.4678dup	p.Y1560Lfs*18	1
4	105275188	T	TA	TET2	NM_001127208	frameshift_insertion	c.4679dup	p.Y1560*	1
4	105275188	T	TAG	TET2	NM_001127208	frameshift_insertion	c.4679_4680insGA	p.Y1560*	1
4	105275221	AG	A	TET2	NM_001127208	frameshift_deletion	c.4712delG	p.R1571Nfs*25	1
4	105275223	AC	A	TET2	NM_001127208	frameshift_deletion	c.4714delC	p.R1572Gfs*24	1
4	105275223	ACG	A	TET2	NM_001127208	frameshift_deletion	c.4714_4715delCG	p.R1572Afs*5	1
4	105275227	CCCAATCCAGTTAGT	C	TET2	NM_001127208	frameshift_deletion	c.4720_4733delCCAATCCAGTTAGT	p.N1574Lfs*35	1
4	105275231	AT	A	TET2	NM_001127208	frameshift_deletion	c.4722delT	p.P1575Qfs*21	1
4	105275234	CA	C	TET2	NM_001127208	frameshift_deletion	c.4725delA	p.V1576Lfs*20	1
4	105275243	CT	C	TET2	NM_001127208	frameshift_deletion	c.4735delT	p.Y1579Ifs*17	1
4	105275257	TCA	T	TET2	NM_001127208	frameshift_deletion	c.4753_4754delCA	p.T1585Ffs*28	1
4	105275269	G	GAT	TET2	NM_001127208	frameshift_insertion	c.4762_4763dup	p.Y1589Sfs*8	1
4	105275292	TATGAACTTCTATTCCACCTCATCTCA	T	TET2	NM_001127208	frameshift_deletion	c.4784_4809delATGAACTTCTATTCCACCTCATCTCA	p.M1595Sfs*10	1
4	105275299	TTC	T	TET2	NM_001127208	frameshift_deletion	c.4791_4792delTC	p.F1597Lfs*16	1
4	105275312	C	G	TET2	NM_001127208	stop_gained	c.4802C>G	p.S1601*	1
4	105275331	A	AT	TET2	NM_001127208	frameshift_insertion	c.4822dup	p.Y1608Lfs*6	1
4	105275344	TC	T	TET2	NM_001127208	frameshift_deletion	c.4835delC	p.S1612Lfs*4	2
4	105275360	C	CTT	TET2	NM_001127208	frameshift_insertion	c.4851_4852dup	p.Y1618Ffs*6	1
4	105275364	C	G	TET2	NM_001127208	stop_gained	c.4854C>G	p.Y1618*	1
4	105275367	TG	T	TET2	NM_001127208	frameshift_deletion	c.4860delG	p.L1621Ffs*2	1
4	105275371	CT	C	TET2	NM_001127208	frameshift_deletion	c.4865delT	p.L1622*	1
4	105275380	C	T	TET2	NM_001127208	stop_gained	c.4870C>T	p.Q1624*	1
4	105275380	CA	C	TET2	NM_001127208	frameshift_deletion	c.4871delA	p.Q1624Rfs*71	1
4	105275400	A	AT	TET2	NM_001127208	frameshift_insertion	c.4891dup	p.Y1631Lfs*30	1
4	105275403	T	A	TET2	NM_001127208	stop_gained	c.4893T>A	p.Y1631*	1
4	105275404	C	T	TET2	NM_001127208	stop_gained	c.4894C>T	p.Q1632*	1
4	105275414	GA	G	TET2	NM_001127208	frameshift_deletion	c.4907delA	p.N1636Tfs*59	1
4	105275414	GAAACCTAT	G	TET2	NM_001127208	frameshift_deletion	c.4905_4912delAAACCTAT	p.N1636Sfs*22	1
4	105275420	T	TA	TET2	NM_001127208	frameshift_insertion	c.4911dup	p.S1638Ifs*23	1
4	105275423	C	A	TET2	NM_001127208	stop_gained	c.4913C>A	p.S1638*	2
4	105275433	CT	C	TET2	NM_001127208	frameshift_deletion	c.4924delT	p.C1642Afs*53	1
4	105275434	TG	T	TET2	NM_001127208	frameshift_deletion	c.4925delG	p.C1642Sfs*53	1
4	105275457	T	TTC	TET2	NM_001127208	frameshift_insertion	c.4950_4951dup	p.P1651Lfs*45	1
4	105275464	C	T	TET2	NM_001127208	stop_gained	c.4954C>T	p.Q1652*	2
4	105275470	C	T	TET2	NM_001127208	stop_gained	c.4960C>T	p.Q1654*	1
4	105275487	T	A	TET2	NM_001127208	stop_gained	c.4977T>A	p.Y1659*	1
4	105275493	T	G	TET2	NM_001127208	stop_gained	c.4983T>G	p.Y1661*	2
4	105275500	C	T	TET2	NM_001127208	stop_gained	c.4990C>T	p.Q1664*	3
4	105275510	TGTCTAAGCTCA	T	TET2	NM_001127208	frameshift_deletion	c.5006_5016delGTCTAAGCTCA	p.K1669Tfs*14	1
4	105275515	A	T	TET2	NM_001127208	stop_gained	c.5005A>T	p.K1669*	1
4	105275518	CTCAG	C	TET2	NM_001127208	frameshift_deletion	c.5011_5014delTCAG	p.S1671Yfs*23	1
4	105275526	AC	A	TET2	NM_001127208	frameshift_deletion	c.5018delC	p.P1673Hfs*22	1
4	105275528	CA	C	TET2	NM_001127208	frameshift_deletion	c.5019delA	p.I1675Sfs*20	1
4	105275538	TAC	T	TET2	NM_001127208	frameshift_deletion	c.5031_5032delAC	p.Y1679Pfs*7	1
4	105275540	C	CT	TET2	NM_001127208	frameshift_insertion	c.5030_5031insT	p.L1678Tfs*9	1
4	105275542	C	CT	TET2	NM_001127208	frameshift_insertion	c.5035dup	p.Y1679Lfs*8	1
4	105275547	C	A	TET2	NM_001127208	stop_gained	c.5037C>A	p.Y1679*	1
4	105275548	C	T	TET2	NM_001127208	stop_gained	c.5038C>T	p.Q1680*	1
4	105275556	G	GT	TET2	NM_001127208	frameshift_insertion	c.5049dup	p.G1684Wfs*3	1
4	105275565	TAG	T	TET2	NM_001127208	frameshift_deletion	c.5056_5057delAG	p.S1686Pfs*6	1
4	105275569	C	CAG	TET2	NM_001127208	frameshift_insertion	c.5062_5063dup	p.S1688Rfs*8	1
4	105275576	TTACATCTAAA	T	TET2	NM_001127208	frameshift_deletion	c.5070_5079delTACATCTAAA	p.S1691*	1
4	105275583	T	TA	TET2	NM_001127208	frameshift_insertion	c.5076dup	p.Y1693Ifs*20	1
4	105275586	ATACT	A	TET2	NM_001127208	frameshift_deletion	c.5079_5082delTACT	p.Y1693*	1
4	105275589	C	G	TET2	NM_001127208	stop_gained	c.5079C>G	p.Y1693*	1
4	105275589	C	A	TET2	NM_001127208	stop_gained	c.5079C>A	p.Y1693*	1
4	105275592	AGG	A	TET2	NM_001127208	frameshift_deletion	c.5083_5084delGG	p.G1695Lfs*17	1
4	105275600	GAAACCAAA	G	TET2	NM_001127208	frameshift_deletion	c.5092_5099delAAACCAAA	p.N1698Yfs*12	1
4	105275605	C	T	TET2	NM_001127208	stop_gained	c.5095C>T	p.Q1699*	1
4	105275611	AT	A	TET2	NM_001127208	frameshift_deletion	c.5102delT	p.M1701Sfs*18	1
4	105275615	AG	A	TET2	NM_001127208	frameshift_deletion	c.5108delG	p.G1703Efs*16	1
4	105275634	T	TTA	TET2	NM_001127208	frameshift_insertion	c.5125_5126insAT	p.C1709Yfs*11	1
4	105275668	A	T	TET2	NM_001127208	stop_gained	c.5158A>T	p.K1720*	1
4	105275682	T	G	TET2	NM_001127208	stop_gained	c.5172T>G	p.Y1724*	1
4	105275692	G	T	TET2	NM_001127208	stop_gained	c.5182G>T	p.E1728*	1
4	105275729	T	G	TET2	NM_001127208	stop_gained	c.5219T>G	p.L1740*	1
4	105275763	T	G	TET2	NM_001127208	stop_gained	c.5253T>G	p.Y1751*	1
4	105275784	AC	A	TET2	NM_001127208	frameshift_deletion	c.5276delC	p.P1759Lfs*4	1
4	105275801	AT	A	TET2	NM_001127208	frameshift_deletion	c.5292delT	p.H1764Qfs*56	1
4	105275809	AG	A	TET2	NM_001127208	frameshift_deletion	c.5300delG	p.S1767Mfs*53	1
4	105275831	ACAGCTCTCTTCATGCC	A	TET2	NM_001127208	frameshift_deletion	c.5323_5338delCAGCTCTCTTCATGCC	p.S1775Cfs*40	1
4	105275845	GC	G	TET2	NM_001127208	frameshift_deletion	c.5338delC	p.L1780Cfs*40	1
4	105275857	C	T	TET2	NM_001127208	stop_gained	c.5347C>T	p.Q1783*	1
4	105275857	CA	C	TET2	NM_001127208	frameshift_deletion	c.5351delA	p.N1784Tfs*36	1
4	105275863	A	T	TET2	NM_001127208	stop_gained	c.5353A>T	p.K1785*	1
4	105275872	G	GA	TET2	NM_001127208	frameshift_insertion	c.5363dup	p.D1788Efs*8	1
4	105275895	TG	T	TET2	NM_001127208	frameshift_deletion	c.5388delG	p.L1797Yfs*23	1
4	105275903	C	G	TET2	NM_001127208	stop_gained	c.5393C>G	p.S1798*	1
4	105275908	A	AT	TET2	NM_001127208	frameshift_insertion	c.5399dup	p.M1800Ifs*6	1
4	105275922	T	TA	TET2	NM_001127208	frameshift_insertion	c.5414dup	p.N1805Kfs*3	1
4	105275926	CATGATAGAACTGCTTGTGT	C	TET2	NM_001127208	frameshift_deletion	c.5417_5435delATGATAGAACTGCTTGTGT	p.H1806Pfs*8	1
4	105275929	GAT	G	TET2	NM_001127208	frameshift_deletion	c.5421_5422delAT	p.D1807Efs*14	1
4	105275941	TGTGTCCAAG	T	TET2	NM_001127208	stop_gained	c.5433_5441delGTGTCCAAG	p.C1811_G1814delins*	1
4	105275947	C	T	TET2	NM_001127208	stop_gained	c.5437C>T	p.Q1813*	3
4	105275957	T	G	TET2	NM_001127208	stop_gained	c.5447T>G	p.L1816*	1
4	105275957	T	TA	TET2	NM_001127208	frameshift_insertion	c.5448dup	p.H1817Tfs*5	1
4	105275973	T	TG	TET2	NM_001127208	frameshift_insertion	c.5464dup	p.A1822Gfs*2	1
4	105275983	C	T	TET2	NM_001127208	stop_gained	c.5473C>T	p.Q1825*	2
4	105275992	C	T	TET2	NM_001127208	stop_gained	c.5482C>T	p.Q1828*	1
4	105276010	C	T	TET2	NM_001127208	stop_gained	c.5500C>T	p.Q1834*	7
4	105276023	C	CTGGTGCAT	TET2	NM_001127208	frameshift_insertion	c.5520_5521insTTGGTGCA	p.E1841Lfs*49	1
4	105276029	CA	C	TET2	NM_001127208	frameshift_deletion	c.5520delA	p.E1841Rfs*46	1
4	105276031	G	T	TET2	NM_001127208	stop_gained	c.5521G>T	p.E1841*	3
4	105276036	C	CAACG	TET2	NM_001127208	frameshift_insertion	c.5528_5531dup	p.D1844Efs*3	1
4	105276050	G	A	TET2	NM_001127208	stop_gained	c.5540G>A	p.W1847*	1
4	105276051	G	A	TET2	NM_001127208	stop_gained	c.5541G>A	p.W1847*	3
4	105276053	C	G	TET2	NM_001127208	stop_gained	c.5543C>G	p.S1848*	1
4	105276053	CAG	C	TET2	NM_001127208	frameshift_deletion	c.5545_5546delAG	p.D1849Qfs*9	1
4	105276064	C	T	TET2	NM_001127208	stop_gained	c.5554C>T	p.Q1852*	1
4	105276065	AG	A	TET2	NM_001127208	frameshift_deletion	c.5556delG	p.S1853Afs*34	1
4	105276071	T	C	TET2	NM_001127208	missense_variant	c.5561T>C	p.F1854S	1
4	105276091	G	A	TET2	NM_001127208	missense_variant	c.5581G>A	p.G1861R	3
4	105276092	G	A	TET2	NM_001127208	missense_variant	c.5582G>A	p.G1861E	4
4	105276092	GA	G	TET2	NM_001127208	frameshift_deletion	c.5583delA	p.V1862Wfs*25	1
4	105276095	T	G	TET2	NM_001127208	missense_variant	c.5585T>G	p.V1862G	1
4	105276097	GC	G	TET2	NM_001127208	frameshift_deletion	c.5589delC	p.V1864Wfs*23	1
4	105276100	G	A	TET2	NM_001127208	missense_variant	c.5590G>A	p.V1864M	3
4	105276104	C	A	TET2	NM_001127208	missense_variant	c.5594C>A	p.A1865D	1
4	105276112	C	A	TET2	NM_001127208	missense_variant	c.5602C>A	p.H1868N	1
4	105276112	C	T	TET2	NM_001127208	missense_variant	c.5602C>T	p.H1868Y	1
4	105276113	A	G	TET2	NM_001127208	missense_variant	c.5603A>G	p.H1868R	1
4	105276116	G	A	TET2	NM_001127208	missense_variant	c.5606G>A	p.G1869E	2
4	105276118	T	A	TET2	NM_001127208	missense_variant	c.5608T>A	p.S1870T	1
4	105276118	TCA	T	TET2	NM_001127208	frameshift_deletion	c.5609_5610delCA	p.S1870Yfs*4	1
4	105276119	C	A	TET2	NM_001127208	stop_gained	c.5609C>A	p.S1870*	2
4	105276119	C	T	TET2	NM_001127208	missense_variant	c.5609C>T	p.S1870L	1
4	105276122	T	G	TET2	NM_001127208	missense_variant	c.5612T>G	p.I1871S	1
4	105276124	C	A	TET2	NM_001127208	missense_variant	c.5614C>A	p.L1872I	1
4	105276125	T	C	TET2	NM_001127208	missense_variant	c.5615T>C	p.L1872P	1
4	105276125	T	G	TET2	NM_001127208	missense_variant	c.5615T>G	p.L1872R	2
4	105276125	T	A	TET2	NM_001127208	missense_variant	c.5615T>A	p.L1872H	1
4	105276128	T	C	TET2	NM_001127208	missense_variant	c.5618T>C	p.I1873T	28
4	105276128	TTGAG	T	TET2	NM_001127208	frameshift_deletion	c.5621_5624delTGAG	p.E1874Vfs*12	2
4	105276130	G	T	TET2	NM_001127208	stop_gained	c.5620G>T	p.E1874*	1
4	105276130	G	C	TET2	NM_001127208	missense_variant	c.5620G>C	p.E1874Q	1
4	105276131	A	T	TET2	NM_001127208	missense_variant	c.5621A>T	p.E1874V	1
4	105276136	G	A	TET2	NM_001127208	missense_variant	c.5626G>A	p.A1876T	2
4	105276139	A	G	TET2	NM_001127208	missense_variant	c.5629A>G	p.K1877E	1
4	105276143	G	A	TET2	NM_001127208	missense_variant	c.5633G>A	p.R1878H	1
4	105276152	A	G	TET2	NM_001127208	missense_variant	c.5642A>G	p.H1881R	3
4	105276152	A	T	TET2	NM_001127208	missense_variant	c.5642A>T	p.H1881L	1
4	105276154	G	A	TET2	NM_001127208	missense_variant	c.5644G>A	p.A1882T	1
4	105276155	C	T	TET2	NM_001127208	missense_variant	c.5645C>T	p.A1882V	1
4	105276157	A	T	TET2	NM_001127208	missense_variant	c.5647A>T	p.T1883S	1
4	105276158	C	A	TET2	NM_001127208	missense_variant	c.5648C>A	p.T1883K	1
4	105276158	C	G	TET2	NM_001127208	missense_variant	c.5648C>G	p.T1883R	1
4	105276160	A	G	TET2	NM_001127208	missense_variant	c.5650A>G	p.T1884A	5
4	105276161	C	A	TET2	NM_001127208	missense_variant	c.5651C>A	p.T1884N	1
4	105276167	T	G	TET2	NM_001127208	stop_gained	c.5657T>G	p.L1886*	2
4	105276175	C	A	TET2	NM_001127208	missense_variant	c.5665C>A	p.P1889T	3
4	105276176	C	A	TET2	NM_001127208	missense_variant	c.5666C>A	p.P1889H	1
4	105276176	C	T	TET2	NM_001127208	missense_variant	c.5666C>T	p.P1889L	4
4	105276176	C	G	TET2	NM_001127208	missense_variant	c.5666C>G	p.P1889R	1
4	105276188	AC	A	TET2	NM_001127208	frameshift_deletion	c.5682delC	p.T1895Pfs*13	1
4	105276190	C	A	TET2	NM_001127208	missense_variant	c.5680C>A	p.P1894T	2
4	105276191	C	A	TET2	NM_001127208	missense_variant	c.5681C>A	p.P1894H	1
4	105276196	A	T	TET2	NM_001127208	missense_variant	c.5686A>T	p.R1896W	1
4	105276198	G	T	TET2	NM_001127208	missense_variant	c.5688G>T	p.R1896S	1
4	105276198	GA	G	TET2	NM_001127208	frameshift_deletion	c.5689delA	p.I1897Sfs*11	1
4	105276202	T	A	TET2	NM_001127208	missense_variant	c.5692T>A	p.S1898T	1
4	105276203	C	T	TET2	NM_001127208	missense_variant	c.5693C>T	p.S1898F	2
4	105276203	C	A	TET2	NM_001127208	missense_variant	c.5693C>A	p.S1898Y	1
4	105276203	C	G	TET2	NM_001127208	missense_variant	c.5693C>G	p.S1898C	1
4	105276205	C	A	TET2	NM_001127208	missense_variant	c.5695C>A	p.L1899I	1
4	105276205	C	T	TET2	NM_001127208	missense_variant	c.5695C>T	p.L1899F	1
4	105276208	G	A	TET2	NM_001127208	missense_variant	c.5698G>A	p.V1900I	1
4	105276208	G	T	TET2	NM_001127208	missense_variant	c.5698G>T	p.V1900F	2
4	105276209	T	G	TET2	NM_001127208	missense_variant	c.5699T>G	p.V1900G	1
4	105276216	C	A	TET2	NM_001127208	stop_gained	c.5706C>A	p.Y1902*	1
4	105276217	C	T	TET2	NM_001127208	stop_gained	c.5707C>T	p.Q1903*	3
4	105276217	C	A	TET2	NM_001127208	missense_variant	c.5707C>A	p.Q1903K	1
4	105276220	C	G	TET2	NM_001127208	missense_variant	c.5710C>G	p.H1904D	1
4	105276220	C	T	TET2	NM_001127208	missense_variant	c.5710C>T	p.H1904Y	1
4	105276221	A	G	TET2	NM_001127208	missense_variant	c.5711A>G	p.H1904R	3
4	105276228	C	A	TET2	NM_001127208	missense_variant	c.5718C>A	p.S1906R	1
4	105276230	T	C	TET2	NM_001127208	missense_variant	c.5720T>C	p.M1907T	1
4	105276238	C	A	TET2	NM_001127208	missense_variant	c.5728C>A	p.P1910T	1
4	105276244	C	T	TET2	NM_001127208	missense_variant	c.5734C>T	p.H1912Y	1
4	105276245	A	T	TET2	NM_001127208	missense_variant	c.5735A>T	p.H1912L	1
4	105276246	T	TG	TET2	NM_001127208	frameshift_insertion	c.5738dup	p.A1915Gfs*9	1
4	105276248	G	A	TET2	NM_001127208	missense_variant	c.5738G>A	p.G1913D	2
4	105276266	C	A	TET2	NM_001127208	missense_variant	c.5756C>A	p.A1919D	1
4	105276286	C	T	TET2	NM_001127208	missense_variant	c.5776C>T	p.R1926C	1
4	105276287	G	A	TET2	NM_001127208	missense_variant	c.5777G>A	p.R1926H	1
4	105276329	T	C	TET2	NM_001127208	missense_variant	c.5819T>C	p.V1940A	1
4	105276331	C	A	TET2	NM_001127208	missense_variant	c.5821C>A	p.P1941T	1
4	105276334	C	T	TET2	NM_001127208	stop_gained	c.5824C>T	p.Q1942*	2
4	105276341	C	A	TET2	NM_001127208	missense_variant	c.5831C>A	p.S1944Y	1
4	105276343	C	A	TET2	NM_001127208	missense_variant	c.5833C>A	p.H1945N	1
4	105276348	C	CA	TET2	NM_001127208	frameshift_insertion	c.5844dup	p.V1949Sfs*7	1
4	105276376	C	G	TET2	NM_001127208	missense_variant	c.5866C>G	p.P1956A	3
4	105276377	C	A	TET2	NM_001127208	missense_variant	c.5867C>A	p.P1956Q	1
4	105276394	C	A	TET2	NM_001127208	missense_variant	c.5884C>A	p.P1962T	1
4	105276407	GTTTCATCAAGTCTC	G	TET2	NM_001127208	frameshift_deletion	c.5900_5913delTTTCATCAAGTCTC	p.F1967Cfs*43	1
4	105276419	C	A	TET2	NM_001127208	missense_variant	c.5909C>A	p.S1970Y	1
4	105276459	A	AT	TET2	NM_001127208	frameshift_insertion	c.5949_5950insT	p.V1984Cfs*31	1
4	105276460	G	A	TET2	NM_001127208	missense_variant	c.5950G>A	p.V1984I	1
4	105276504	C	A	TET2	NM_001127208	stop_gained	c.5994C>A	p.Y1998*	1
20	32433312	C	T	ASXL1	NM_015338	stop_gained	c.1114C>T	p.Q372*	1
20	32433327	C	T	ASXL1	NM_015338	stop_gained	c.1129C>T	p.Q377*	1
20	32433344	CAA	C	ASXL1	NM_015338	frameshift_deletion	c.1149_1150delAA	p.S384Wfs*25	1
20	32433369	G	T	ASXL1	NM_015338	stop_gained	c.1171G>T	p.E391*	1
20	32433373	C	A	ASXL1	NM_015338	stop_gained	c.1175C>A	p.S392*	1
20	32433373	C	G	ASXL1	NM_015338	stop_gained	c.1175C>G	p.S392*	1
20	32433373	C	CA	ASXL1	NM_015338	frameshift_insertion	c.1176dup	p.V393Sfs*17	1
20	32433383	ACAGCG	A	ASXL1	NM_015338	frameshift_deletion	c.1186_1190delCAGCG	p.Q396Wfs*12	1
20	32433384	C	T	ASXL1	NM_015338	stop_gained	c.1186C>T	p.Q396*	3
20	32433408	C	T	ASXL1	NM_015338	stop_gained	c.1210C>T	p.R404*	13
20	32433418	A	AT	ASXL1	NM_015338	frameshift_insertion	c.1224dup	p.K409*	1
20	32433430	GCT	G	ASXL1	NM_015338	frameshift_deletion	c.1236_1237delCT	p.R413Afs*24	1
20	32433447	C	T	ASXL1	NM_015338	stop_gained	c.1249C>T	p.R417*	9
20	32433459	AG	A	ASXL1	NM_015338	frameshift_deletion	c.1262delG	p.R421Kfs*41	1
20	32433468	CTG	C	ASXL1	NM_015338	frameshift_deletion	c.1272_1273delTG	p.Y425Qfs*12	1
20	32433473	C	CA	ASXL1	NM_015338	frameshift_insertion	c.1281dup	p.Q428Tfs*10	2
20	32433477	A	T	ASXL1	NM_015338	stop_gained	c.1279A>T	p.K427*	2
20	32433479	A	AG	ASXL1	NM_015338	frameshift_insertion	c.1281_1282insG	p.Q428Afs*10	1
20	32433480	CAG	C	ASXL1	NM_015338	frameshift_deletion	c.1283_1284delAG	p.Q428Rfs*9	1
20	32433492	C	T	ASXL1	NM_015338	stop_gained	c.1294C>T	p.Q432*	1
20	32433546	A	T	ASXL1	NM_015338	stop_gained	c.1348A>T	p.K450*	1
20	32433662	TC	T	ASXL1	NM_015338	frameshift_deletion	c.1465delC	p.R489Gfs*214	1
20	32433669	C	T	ASXL1	NM_015338	stop_gained	c.1471C>T	p.Q491*	2
20	32433688	T	A	ASXL1	NM_015338	stop_gained	c.1490T>A	p.L497*	1
20	32433713	CAG	C	ASXL1	NM_015338	frameshift_deletion	c.1517_1518delAG	p.R506Nfs*3	1
20	32433717	ATTCCTAGCCTGCCTCAGGAAACTGTGGATCAG	A	ASXL1	NM_015338	frameshift_deletion	c.1520_1551delTTCCTAGCCTGCCTCAGGAAACTGTGGATCAG	p.I507Rfs*11	1
20	32433732	C	T	ASXL1	NM_015338	stop_gained	c.1534C>T	p.Q512*	5
20	32433739	CTG	C	ASXL1	NM_015338	frameshift_deletion	c.1544_1545delTG	p.V515Gfs*13	5
20	32433780	G	T	ASXL1	NM_015338	stop_gained	c.1582G>T	p.E528*	1
20	32433780	GAGCAGGCGGCC	G	ASXL1	NM_015338	frameshift_deletion	c.1583_1593delAGCAGGCGGCC	p.E528Vfs*12	1
20	32433783	C	T	ASXL1	NM_015338	stop_gained	c.1585C>T	p.Q529*	2
20	32433807	G	T	ASXL1	NM_015338	stop_gained	c.1609G>T	p.E537*	1
20	32433819	C	CGGCTTGA	ASXL1	NM_015338	frameshift_insertion	c.1622_1628dup	p.D544Afs*2	1
20	32433831	C	CA	ASXL1	NM_015338	frameshift_insertion	c.1633_1634insA	p.R545Qfs*6	1
20	32433834	C	T	ASXL1	NM_015338	stop_gained	c.1636C>T	p.Q546*	3
20	32433841	T	TA	ASXL1	NM_015338	frameshift_insertion	c.1643_1644insA	p.F548Lfs*3	1
20	32433844	G	GT	ASXL1	NM_015338	frameshift_insertion	c.1647dup	p.N550*	1
20	32433855	G	T	ASXL1	NM_015338	stop_gained	c.1657G>T	p.E553*	1
20	32433891	G	T	ASXL1	NM_015338	stop_gained	c.1693G>T	p.E565*	1
20	32434430	A	G	ASXL1	NM_015338	splice_acceptor_variant	c.1720-2A>G		1
20	32434435	C	T	ASXL1	NM_015338	stop_gained	c.1723C>T	p.Q575*	1
20	32434442	C	A	ASXL1	NM_015338	stop_gained	c.1730C>A	p.S577*	1
20	32434449	CAAACCACCCTGGGTGGTTAA	C	ASXL1	NM_015338	frameshift_deletion	c.1739_1758delAAACCACCCTGGGTGGTTAA	p.K580Rfs*32	1
20	32434460	G	A	ASXL1	NM_015338	stop_gained	c.1748G>A	p.W583*	2
20	32434461	G	A	ASXL1	NM_015338	stop_gained	c.1749G>A	p.W583*	4
20	32434466	T	TTTGA	ASXL1	NM_015338	frameshift_insertion	c.1755_1756insTGAT	p.K586*	1
20	32434473	T	TC	ASXL1	NM_015338	frameshift_insertion	c.1762dup	p.Q588Pfs*31	1
20	32434474	C	T	ASXL1	NM_015338	stop_gained	c.1762C>T	p.Q588*	2
20	32434481	C	CT	ASXL1	NM_015338	frameshift_insertion	c.1771dup	p.Y591Lfs*28	1
20	32434483	T	TA	ASXL1	NM_015338	frameshift_insertion	c.1772dup	p.Y591*	2
20	32434485	C	A	ASXL1	NM_015338	stop_gained	c.1773C>A	p.Y591*	5
20	32434485	C	G	ASXL1	NM_015338	stop_gained	c.1773C>G	p.Y591*	3
20	32434486	C	T	ASXL1	NM_015338	stop_gained	c.1774C>T	p.Q592*	3
20	32434494	C	A	ASXL1	NM_015338	stop_gained	c.1782C>A	p.C594*	1
20	32434527	CCGGGGTTGGACTGG	C	ASXL1	NM_015338	frameshift_deletion	c.1818_1831delCGGGGTTGGACTGG	p.G607Qfs*7	1
20	32434560	CAT	C	ASXL1	NM_015338	frameshift_deletion	c.1849_1850delAT	p.I617*	1
20	32434560	C	CTAAT	ASXL1	NM_015338	frameshift_insertion	c.1848_1849insTAAT	p.I617*	1
20	32434561	A	AT	ASXL1	NM_015338	frameshift_insertion	c.1851dup	p.K618*	2
20	32434563	TAA	T	ASXL1	NM_015338	frameshift_deletion	c.1853_1854delAA	p.K618Sfs*16	1
20	32434570	CGT	C	ASXL1	NM_015338	frameshift_deletion	c.1860_1861delGT	p.A621Sfs*13	1
20	32434579	C	T	ASXL1	NM_015338	stop_gained	c.1867C>T	p.Q623*	1
20	32434587	A	AG	ASXL1	NM_015338	frameshift_insertion	c.1879dup	p.A627Gfs*8	3
20	32434596	A	AG	ASXL1	NM_015338	frameshift_insertion	c.1886dup	p.H630Sfs*5	1
20	32434599	TCACCACTGCCATAGAGAGGCGGC	T	ASXL1	NM_015338	frameshift_deletion	c.1900_1922delCACCACTGCCATAGAGAGGCGGC	p.E635Rfs*15	47
20	32434599	TCACCA	T	ASXL1	NM_015338	frameshift_deletion	c.1889_1893delCACCA	p.H630Lfs*3	1
20	32434608	C	A	ASXL1	NM_015338	stop_gained	c.1896C>A	p.C632*	1
20	32434611	TAG	T	ASXL1	NM_015338	frameshift_deletion	c.1904_1905delAG	p.E635Gfs*22	2
20	32434612	A	T	ASXL1	NM_015338	stop_gained	c.1900A>T	p.R634*	2
20	32434624	ACCACTGCCATCGGAGGGGGGGGT	A	ASXL1	NM_015338	frameshift_deletion	c.1913_1935delCCACTGCCATCGGAGGGGGGGGT	p.T638Rfs*12	1
20	32434627	ACTGCCATCGGAGGG	A	ASXL1	NM_015338	frameshift_deletion	c.1916_1929delCTGCCATCGGAGGG	p.T639Rfs*14	1
20	32434628	CTGCCATCGGAG	C	ASXL1	NM_015338	frameshift_deletion	c.1917_1927delTGCCATCGGAG	p.A640Gfs*14	1
20	32434629	TGCCATCGGAGG	T	ASXL1	NM_015338	frameshift_deletion	c.1919_1929delGCCATCGGAGG	p.A640Gfs*14	3
20	32434631	CCATCGGAG	C	ASXL1	NM_015338	frameshift_deletion	c.1920_1927delCATCGGAG	p.I641Gfs*14	1
20	32434632	CATCGGAGG	C	ASXL1	NM_015338	frameshift_deletion	c.1921_1928delATCGGAGG	p.I641Gfs*14	1
20	32434634	TCGGAGGGGGGGGTGGCC	T	ASXL1	NM_015338	frameshift_deletion	c.1926_1942delCGGAGGGGGGGGTGGCC	p.G643Wfs*9	1
20	32434635	CGGAGG	C	ASXL1	NM_015338	frameshift_deletion	c.1926_1930delGGAGG	p.G644Wfs*12	1
20	32434635	C	CG	ASXL1	NM_015338	frameshift_insertion	c.1925dup	p.G643Rfs*15	1
20	32434637	G	GA	ASXL1	NM_015338	frameshift_insertion	c.1926dup	p.G643Rfs*15	3
20	32434639	G	GA	ASXL1	NM_015338	frameshift_insertion	c.1927_1928insA	p.G643Efs*15	1
20	32434644	G	GT	ASXL1	NM_015338	frameshift_insertion	c.1932_1933insT	p.G645Wfs*13	1
20	32434646	GT	G	ASXL1	NM_015338	frameshift_deletion	c.1935delT	p.G646Afs*57	7
20	32434650	CCCGGGTGGAGG	C	ASXL1	NM_015338	frameshift_deletion	c.1939_1949delCCGGGTGGAGG	p.P647Wfs*7	1
20	32434666	GGCGGGGCCACCGAT	G	ASXL1	NM_015338	frameshift_deletion	c.1956_1969delGCGGGGCCACCGAT	p.A654Rfs*9	1
20	32434710	TGATGGTGGTGAGGCCTGTGGCCACCCTGAGCCCAG	T	ASXL1	NM_015338	frameshift_deletion	c.2000_2034delGATGGTGGTGAGGCCTGTGGCCACCCTGAGCCCAG	p.D667Gfs*39	1
20	32434710	TGA	T	ASXL1	NM_015338	frameshift_deletion	c.1999_2000delGA	p.D667Wfs*3	1
20	32434713	T	TC	ASXL1	NM_015338	frameshift_insertion	c.2001_2002insC	p.G668Rfs*3	1
20	32434744	A	AG	ASXL1	NM_015338	frameshift_insertion	c.2036dup	p.G680Rfs*38	1
20	32434747	G	T	ASXL1	NM_015338	stop_gained	c.2035G>T	p.G679*	2
20	32434757	GCACCC	G	ASXL1	NM_015338	frameshift_deletion	c.2047_2051delCACCC	p.T683Wfs*33	1
20	32434765	G	T	ASXL1	NM_015338	stop_gained	c.2053G>T	p.G685*	1
20	32434766	GAAAGTGTA	G	ASXL1	NM_015338	frameshift_deletion	c.2055_2062delAAAGTGTA	p.K686Vfs*29	1
20	32434778	C	G	ASXL1	NM_015338	stop_gained	c.2066C>G	p.S689*	1
20	32434789	C	T	ASXL1	NM_015338	stop_gained	c.2077C>T	p.R693*	13
20	32434795	C	T	ASXL1	NM_015338	stop_gained	c.2083C>T	p.Q695*	2
20	32434832	CCCAGG	C	ASXL1	NM_015338	frameshift_deletion	c.2123_2127delCCAGG	p.Q708Rfs*8	1
20	32434839	CG	C	ASXL1	NM_015338	frameshift_deletion	c.2129delG	p.G710Efs*15	3
20	32434846	GC	G	ASXL1	NM_015338	frameshift_deletion	c.2136delC	p.M713Cfs*12	1
20	32434859	CTAGGAGA	C	ASXL1	NM_015338	frameshift_deletion	c.2148_2154delTAGGAGA	p.R718Tfs*5	1
20	32434861	AG	A	ASXL1	NM_015338	frameshift_deletion	c.2151delG	p.R718Efs*7	1
20	32434864	A	T	ASXL1	NM_015338	stop_gained	c.2152A>T	p.R718*	1
20	32434882	CT	C	ASXL1	NM_015338	frameshift_deletion	c.2171delT	p.L724Rfs*20	1
20	32434891	G	T	ASXL1	NM_015338	stop_gained	c.2179G>T	p.E727*	1
20	32434898	GC	G	ASXL1	NM_015338	frameshift_deletion	c.2187delC	p.C730Afs*14	1
20	32434909	C	T	ASXL1	NM_015338	stop_gained	c.2197C>T	p.Q733*	1
20	32434911	GA	G	ASXL1	NM_015338	frameshift_deletion	c.2200delA	p.R734Gfs*10	1
20	32434935	TG	T	ASXL1	NM_015338	frameshift_deletion	c.2226delG	p.L743*	1
20	32434948	GC	G	ASXL1	NM_015338	frameshift_deletion	c.2238delC	p.S747Pfs*25	1
20	32434954	C	T	ASXL1	NM_015338	stop_gained	c.2242C>T	p.Q748*	4
20	32434957	CT	C	ASXL1	NM_015338	frameshift_deletion	c.2246delT	p.L749Pfs*23	1
20	32434958	T	TC	ASXL1	NM_015338	frameshift_insertion	c.2250dup	p.V751Rfs*23	1
20	32434963	G	GT	ASXL1	NM_015338	frameshift_insertion	c.2253dup	p.A752Cfs*22	1
20	32434968	TC	T	ASXL1	NM_015338	frameshift_deletion	c.2259delC	p.T754Lfs*18	1
20	32434973	CTG	C	ASXL1	NM_015338	frameshift_deletion	c.2262_2263delTG	p.D756Pfs*17	1
20	32434981	C	T	ASXL1	NM_015338	stop_gained	c.2269C>T	p.Q757*	3
20	32434986	A	AT	ASXL1	NM_015338	frameshift_insertion	c.2275dup	p.C759Lfs*15	1
20	32434990	C	T	ASXL1	NM_015338	stop_gained	c.2278C>T	p.Q760*	3
20	32435004	ACTGTCCT	A	ASXL1	NM_015338	frameshift_deletion	c.2294_2300delCTGTCCT	p.L765Pfs*5	1
20	32435014	C	T	ASXL1	NM_015338	stop_gained	c.2302C>T	p.Q768*	3
20	32435021	C	A	ASXL1	NM_015338	stop_gained	c.2309C>A	p.S770*	2
20	32435021	C	G	ASXL1	NM_015338	stop_gained	c.2309C>G	p.S770*	1
20	32435027	C	CT	ASXL1	NM_015338	frameshift_insertion	c.2316dup	p.E773*	1
20	32435032	A	T	ASXL1	NM_015338	stop_gained	c.2320A>T	p.R774*	2
20	32435034	AT	A	ASXL1	NM_015338	frameshift_deletion	c.2324delT	p.L775*	3
20	32435036	T	A	ASXL1	NM_015338	stop_gained	c.2324T>A	p.L775*	2
20	32435036	T	G	ASXL1	NM_015338	stop_gained	c.2324T>G	p.L775*	3
20	32435050	C	T	ASXL1	NM_015338	stop_gained	c.2338C>T	p.Q780*	3
20	32435054	T	TGCATC	ASXL1	NM_015338	frameshift_insertion	c.2343_2347dup	p.P783Rfs*37	1
20	32435076	ATG	A	ASXL1	NM_015338	frameshift_deletion	c.2367_2368delTG	p.C789*	1
20	32435078	GT	G	ASXL1	NM_015338	frameshift_deletion	c.2367delT	p.C789Wfs*29	1
20	32435080	G	T	ASXL1	NM_015338	stop_gained	c.2368G>T	p.E790*	1
20	32435081	AGTCTGGC	A	ASXL1	NM_015338	frameshift_deletion	c.2370_2376delGTCTGGC	p.S791Pfs*25	1
20	32435095	TC	T	ASXL1	NM_015338	frameshift_deletion	c.2385delC	p.W796Gfs*22	2
20	32435100	G	A	ASXL1	NM_015338	stop_gained	c.2388G>A	p.W796*	5
20	32435116	G	T	ASXL1	NM_015338	stop_gained	c.2404G>T	p.E802*	2
20	32435133	TC	T	ASXL1	NM_015338	frameshift_deletion	c.2423delC	p.P808Lfs*10	1
20	32435133	T	TC	ASXL1	NM_015338	frameshift_insertion	c.2423dup	p.A809Cfs*13	1
20	32435164	GTGGGA	G	ASXL1	NM_015338	frameshift_deletion	c.2453_2457delTGGGA	p.V818Gfs*2	1
20	32435170	GATGATAC	G	ASXL1	NM_015338	frameshift_deletion	c.2461_2467delATGATAC	p.D821*	1
20	32435176	AC	A	ASXL1	NM_015338	frameshift_deletion	c.2465delC	p.T822Nfs*2	1
20	32435178	AT	A	ASXL1	NM_015338	frameshift_deletion	c.2468delT	p.L823*	2
20	32435180	T	A	ASXL1	NM_015338	stop_gained	c.2468T>A	p.L823*	1
20	32435180	T	G	ASXL1	NM_015338	stop_gained	c.2468T>G	p.L823*	1
20	32435191	ACT	A	ASXL1	NM_015338	frameshift_deletion	c.2480_2481delCT	p.T827Rfs*5	1
20	32435197	C	T	ASXL1	NM_015338	stop_gained	c.2485C>T	p.Q829*	1
20	32435199	AG	A	ASXL1	NM_015338	frameshift_deletion	c.2488delG	p.A830Lfs*8	1
20	32435220	TATGAAGG	T	ASXL1	NM_015338	frameshift_deletion	c.2511_2517delATGAAGG	p.M837Ifs*3	1
20	32435231	CT	C	ASXL1	NM_015338	frameshift_deletion	c.2520delT	p.V841*	1
20	32435242	AC	A	ASXL1	NM_015338	frameshift_deletion	c.2535delC	p.S846Vfs*21	1
20	32435251	TC	T	ASXL1	NM_015338	frameshift_deletion	c.2541delC	p.T848Hfs*19	1
20	32435256	AC	A	ASXL1	NM_015338	frameshift_deletion	c.2546delC	p.P849Lfs*18	1
20	32435256	ACCTGAAT	A	ASXL1	NM_015338	frameshift_deletion	c.2548_2554delCCTGAAT	p.E850Hfs*15	1
20	32435270	CGACT	C	ASXL1	NM_015338	frameshift_deletion	c.2561_2564delGACT	p.T854Ifs*12	1
20	32435273	CTGAT	C	ASXL1	NM_015338	frameshift_deletion	c.2564_2567delTGAT	p.D855Afs*11	1
20	32435277	TTGCC	T	ASXL1	NM_015338	frameshift_deletion	c.2569_2572delTGCC	p.L857Rfs*9	1
20	32435278	TG	T	ASXL1	NM_015338	frameshift_deletion	c.2567delG	p.C856Sfs*11	1
20	32435280	C	A	ASXL1	NM_015338	stop_gained	c.2568C>A	p.C856*	2
20	32435284	C	T	ASXL1	NM_015338	stop_gained	c.2572C>T	p.Q858*	2
20	32435289	CA	C	ASXL1	NM_015338	frameshift_deletion	c.2578delA	p.R860Efs*7	1
20	32435294	C	CA	ASXL1	NM_015338	frameshift_insertion	c.2583dup	p.F862Ifs*2	2
20	32435302	GA	G	ASXL1	NM_015338	frameshift_deletion	c.2591delA	p.D864Afs*3	1
20	32435314	C	CATGAGCCACCAAGCCCTAA	ASXL1	NM_015338	frameshift_insertion	c.2602_2603insATGAGCCACCAAGCCCTAA	p.L868Hfs*18	2
20	32435338	AG	A	ASXL1	NM_015338	frameshift_deletion	c.2629delG	p.E877Kfs*9	1
20	32435341	G	T	ASXL1	NM_015338	stop_gained	c.2629G>T	p.E877*	1
20	32435349	T	TACCAG	ASXL1	NM_015338	frameshift_insertion	c.2639_2640insCAGAC	p.Q882Lfs*6	1
20	32435366	TGAAAACCAAGG	T	ASXL1	NM_015338	frameshift_deletion	c.2655_2665delGAAAACCAAGG	p.L885Ffs*5	1
20	32435388	TAACAGTTC	T	ASXL1	NM_015338	frameshift_deletion	c.2677_2684delAACAGTTC	p.N893Ffs*10	1
20	32435405	G	A	ASXL1	NM_015338	stop_gained	c.2693G>A	p.W898*	2
20	32435406	G	A	ASXL1	NM_015338	stop_gained	c.2694G>A	p.W898*	1
20	32435414	TC	T	ASXL1	NM_015338	frameshift_deletion	c.2705delC	p.P902Hfs*6	1
20	32435419	T	TC	ASXL1	NM_015338	frameshift_insertion	c.2708dup	p.N904Efs*2	1
20	32435436	G	GA	ASXL1	NM_015338	frameshift_insertion	c.2727dup	p.Q910Tfs*14	1
20	32435440	C	T	ASXL1	NM_015338	stop_gained	c.2728C>T	p.Q910*	1
20	32435446	A	T	ASXL1	NM_015338	stop_gained	c.2734A>T	p.K912*	1
20	32435474	CT	C	ASXL1	NM_015338	frameshift_deletion	c.2763delT	p.V922Lfs*23	2
20	32435495	AG	A	ASXL1	NM_015338	frameshift_deletion	c.2785delG	p.E929Sfs*16	1
20	32435502	G	A	ASXL1	NM_015338	stop_gained	c.2790G>A	p.W930*	2
20	32435516	C	CCCCCT	ASXL1	NM_015338	frameshift_insertion	c.2805_2806insCCCTC	p.T936Pfs*11	1
20	32435528	C	CATTG	ASXL1	NM_015338	frameshift_insertion	c.2817_2820dup	p.P941Ifs*8	1
20	32435563	GATCCTCTTGACAGCCTTACTTCA	G	ASXL1	NM_015338	frameshift_deletion	c.2852_2874delATCCTCTTGACAGCCTTACTTCA	p.D951Afs*11	1
20	32435577	CCTTA	C	ASXL1	NM_015338	frameshift_deletion	c.2869_2872delCTTA	p.T957Hfs*26	1
20	32435585	C	A	ASXL1	NM_015338	stop_gained	c.2873C>A	p.S958*	1
20	32435592	G	A	ASXL1	NM_015338	stop_gained	c.2880G>A	p.W960*	3
20	32435605	C	T	ASXL1	NM_015338	stop_gained	c.2893C>T	p.R965*	5
20	32435625	T	TG	ASXL1	NM_015338	frameshift_insertion	c.2915dup	p.S973Qfs*9	1
20	32435634	C	G	ASXL1	NM_015338	stop_gained	c.2922C>G	p.Y974*	2
20	32435637	T	A	ASXL1	NM_015338	stop_gained	c.2925T>A	p.C975*	1
20	32435666	TC	T	ASXL1	NM_015338	frameshift_deletion	c.2955delC	p.N986Tfs*7	1
20	32435675	ACT	A	ASXL1	NM_015338	frameshift_deletion	c.2966_2967delCT	p.S989*	1
20	32435678	CTGAAGCACTGAGTCCTCACGGTGAGTCCACG	C	ASXL1	NM_015338	frameshift_deletion	c.2967_2997delTGAAGCACTGAGTCCTCACGGTGAGTCCACG	p.E990Ifs*24	1
20	32435678	C	CAGTGCTTCAGAGTCTCCGT	ASXL1	NM_015338	frameshift_insertion	c.2966_2967insAGTGCTTCAGAGTCTCCGT	p.E990Vfs*7	1
20	32435686	CTGAGTCCTCACGG	C	ASXL1	NM_015338	frameshift_deletion	c.2982_2994delTGAGTCCTCACGG	p.H995Rfs*25	1
20	32435709	G	GGA	ASXL1	NM_015338	frameshift_insertion	c.2998_2999dup	p.D1000Efs*25	1
20	32435711	ATACAGCC	A	ASXL1	NM_015338	frameshift_deletion	c.3001_3007delTACAGCC	p.T1001Lfs*21	1
20	32435716	GC	G	ASXL1	NM_015338	frameshift_deletion	c.3006delC	p.S1003Lfs*21	1
20	32435720	C	CT	ASXL1	NM_015338	frameshift_insertion	c.3009dup	p.D1004*	1
20	32435728	GA	G	ASXL1	NM_015338	frameshift_deletion	c.3018delA	p.G1007Vfs*17	1
20	32435739	C	CA	ASXL1	NM_015338	frameshift_insertion	c.3028dup	p.T1010Nfs*6	1
20	32435751	CAGTG	C	ASXL1	NM_015338	frameshift_deletion	c.3042_3045delAGTG	p.S1014Rfs*9	1
20	32435794	TC	T	ASXL1	NM_015338	frameshift_deletion	c.3083delC	p.S1028Wfs*19	1
20	32435821	TG	T	ASXL1	NM_015338	frameshift_deletion	c.3111delG	p.W1037*	1
20	32435822	G	A	ASXL1	NM_015338	stop_gained	c.3110G>A	p.W1037*	1
20	32435827	C	T	ASXL1	NM_015338	stop_gained	c.3115C>T	p.Q1039*	1
20	32435899	C	T	ASXL1	NM_015338	stop_gained	c.3187C>T	p.Q1063*	3
20	32435914	C	T	ASXL1	NM_015338	stop_gained	c.3202C>T	p.R1068*	1
20	32436044	T	TGCTG	ASXL1	NM_015338	frameshift_insertion	c.3333_3336dup	p.Q1113Afs*4	1
20	32436115	C	T	ASXL1	NM_015338	stop_gained	c.3403C>T	p.Q1135*	1
20	32436149	C	A	ASXL1	NM_015338	stop_gained	c.3437C>A	p.S1146*	1
20	32436223	AG	A	ASXL1	NM_015338	frameshift_deletion	c.3514delG	p.A1172Lfs*2	1
20	32436325	AAGGC	A	ASXL1	NM_015338	frameshift_deletion	c.3616_3619delAGGC	p.A1206Sfs*10	1
20	32436332	TC	T	ASXL1	NM_015338	frameshift_deletion	c.3623delC	p.P1208Qfs*9	1
20	32436412	C	T	ASXL1	NM_015338	stop_gained	c.3700C>T	p.Q1234*	1
20	32436469	AG	A	ASXL1	NM_015338	frameshift_deletion	c.3758delG	p.S1253Ifs*27	1
20	32436655	C	T	ASXL1	NM_015338	stop_gained	c.3943C>T	p.Q1315*	2
20	32436658	C	CA	ASXL1	NM_015338	frameshift_insertion	c.3946_3947insA	p.R1316Qfs*13	1
20	32436760	C	T	ASXL1	NM_015338	stop_gained	c.4048C>T	p.Q1350*	1
20	32436792	ACATGCCTTTGTTGGCAG	A	ASXL1	NM_015338	frameshift_deletion	c.4082_4098delCATGCCTTTGTTGGCAG	p.H1361Rfs*4	1
20	32436823	A	T	ASXL1	NM_015338	stop_gained	c.4111A>T	p.K1371*	1
20	32436827	CTT	C	ASXL1	NM_015338	frameshift_deletion	c.4118_4119delTT	p.F1373Cfs*6	1
20	32436833	T	TG	ASXL1	NM_015338	frameshift_insertion	c.4127dup	p.P1377Sfs*3	1
20	32436844	CTT	C	ASXL1	NM_015338	frameshift_deletion	c.4133_4134delTT	p.L1378Qfs*13	1
20	32436859	G	T	ASXL1	NM_015338	stop_gained	c.4147G>T	p.E1383*	2
20	32436908	T	A	ASXL1	NM_015338	stop_gained	c.4196T>A	p.L1399*	1
20	32436910	G	T	ASXL1	NM_015338	stop_gained	c.4198G>T	p.E1400*	1
20	32436945	G	A	ASXL1	NM_015338	stop_gained	c.4233G>A	p.W1411*	2
20	32436976	AGTGAGCCTCT	A	ASXL1	NM_015338	frameshift_deletion	c.4266_4275delGTGAGCCTCT	p.S1422Rfs*25	1
20	32437220	C	A	ASXL1	NM_015338	stop_gained	c.4508C>A	p.S1503*	1
20	32437236	C	A	ASXL1	NM_015338	stop_gained	c.4524C>A	p.C1508*	2
20	32437269	C	A	ASXL1	NM_015338	stop_gained	c.4557C>A	p.C1519*	1
17	60656797	AC	A	PPM1D	NM_003620	frameshift_deletion	c.1218delC	p.C407Vfs*2	1
17	60656802	T	A	PPM1D	NM_003620	stop_gained	c.1221T>A	p.C407*	2
17	60656809	ACT	A	PPM1D	NM_003620	frameshift_deletion	c.1230_1231delCT	p.P411Ffs*22	1
17	60663001	G	T	PPM1D	NM_003620	stop_gained	c.1267G>T	p.E423*	1
17	60663009	TC	T	PPM1D	NM_003620	frameshift_deletion	c.1277delC	p.P426Hfs*5	1
17	60663015	G	A	PPM1D	NM_003620	stop_gained	c.1281G>A	p.W427*	9
17	60663019	AG	A	PPM1D	NM_003620	frameshift_deletion	c.1288delG	p.V430*	2
17	60663024	GA	G	PPM1D	NM_003620	frameshift_deletion	c.1292delA	p.N431Ifs*20	1
17	60663028	T	TCA	PPM1D	NM_003620	frameshift_insertion	c.1295_1296insAC	p.K433Lfs*19	1
17	60663058	AG	A	PPM1D	NM_003620	frameshift_deletion	c.1325delG	p.S442Tfs*9	1
17	60663068	TCTCA	T	PPM1D	NM_003620	frameshift_deletion	c.1335_1338delCTCA	p.F445Lfs*5	1
17	60663071	C	G	PPM1D	NM_003620	stop_gained	c.1337C>G	p.S446*	1
17	60663071	CA	C	PPM1D	NM_003620	frameshift_deletion	c.1338delA	p.E447Rfs*4	1
17	60663072	AG	A	PPM1D	NM_003620	frameshift_deletion	c.1339delG	p.E447Rfs*4	1
17	60663073	GA	G	PPM1D	NM_003620	frameshift_deletion	c.1340delA	p.E447Gfs*4	2
17	60663077	AT	A	PPM1D	NM_003620	frameshift_deletion	c.1349delT	p.L450*	1
17	60663077	ATTTTT	A	PPM1D	NM_003620	frameshift_deletion	c.1345_1349delTTTTT	p.F449Rfs*5	1
17	60663083	T	G	PPM1D	NM_003620	stop_gained	c.1349T>G	p.L450*	2
17	60663083	T	A	PPM1D	NM_003620	stop_gained	c.1349T>A	p.L450*	1
17	60663088	GTT	G	PPM1D	NM_003620	frameshift_deletion	c.1356_1357delTT	p.A454*	1
17	60663092	C	G	PPM1D	NM_003620	stop_gained	c.1358C>G	p.S453*	1
17	60663106	C	T	PPM1D	NM_003620	stop_gained	c.1372C>T	p.R458*	7
17	60663111	G	GA	PPM1D	NM_003620	frameshift_insertion	c.1379dup	p.N460Kfs*16	1
17	60663115	GTC	G	PPM1D	NM_003620	frameshift_deletion	c.1382_1383delTC	p.V461Afs*14	1
17	60663118	C	T	PPM1D	NM_003620	stop_gained	c.1384C>T	p.Q462*	1
17	60663118	CAAGGTGTAGTCAT	C	PPM1D	NM_003620	frameshift_deletion	c.1386_1398delAAGGTGTAGTCAT	p.Q462Hfs*17	1
17	60663120	AG	A	PPM1D	NM_003620	frameshift_deletion	c.1388delG	p.G463Vfs*2	1
17	60663121	GGT	G	PPM1D	NM_003620	frameshift_deletion	c.1390_1391delGT	p.V464Sfs*11	1
17	60663122	G	GT	PPM1D	NM_003620	frameshift_insertion	c.1389dup	p.V464Cfs*12	1
17	60663128	TCA	T	PPM1D	NM_003620	frameshift_deletion	c.1395_1396delCA	p.I466Tfs*9	1
17	60663132	AC	A	PPM1D	NM_003620	frameshift_deletion	c.1401delC	p.S468Qfs*15	1
17	60663134	CCTCAA	C	PPM1D	NM_003620	frameshift_deletion	c.1401_1405delCTCAA	p.S468Rfs*6	1
17	60663137	C	G	PPM1D	NM_003620	stop_gained	c.1403C>G	p.S468*	4
17	60663137	CA	C	PPM1D	NM_003620	frameshift_deletion	c.1407delA	p.D470Ifs*13	1
17	60663143	ATC	A	PPM1D	NM_003620	frameshift_deletion	c.1410_1411delTC	p.P471Rfs*4	1
17	60663144	TC	T	PPM1D	NM_003620	frameshift_deletion	c.1412delC	p.P471Qfs*12	1
17	60663148	G	T	PPM1D	NM_003620	stop_gained	c.1414G>T	p.E472*	1
17	60663148	GAA	G	PPM1D	NM_003620	frameshift_deletion	c.1415_1416delAA	p.E472Afs*3	1
17	60663150	AC	A	PPM1D	NM_003620	frameshift_deletion	c.1418delC	p.P473Hfs*10	1
17	60663152	CA	C	PPM1D	NM_003620	frameshift_deletion	c.1419delA	p.E475Kfs*8	1
17	60663152	CACTTGAAG	C	PPM1D	NM_003620	frameshift_deletion	c.1420_1427delACTTGAAG	p.L474Kfs*4	1
17	60663156	TG	T	PPM1D	NM_003620	frameshift_deletion	c.1423delG	p.E475Kfs*8	1
17	60663164	AT	A	PPM1D	NM_003620	frameshift_deletion	c.1432delT	p.C478Afs*5	1
17	60663166	T	TG	PPM1D	NM_003620	frameshift_insertion	c.1433dup	p.C478Wfs*3	1
17	60663168	C	A	PPM1D	NM_003620	stop_gained	c.1434C>A	p.C478*	11
17	60663171	TA	T	PPM1D	NM_003620	frameshift_deletion	c.1440delA	p.A481Pfs*2	1
17	60663171	T	TA	PPM1D	NM_003620	frameshift_insertion	c.1440dup	p.A481Sfs*8	1
17	60663174	AGCCCTGACTTTAAG	A	PPM1D	NM_003620	frameshift_deletion	c.1442_1455delGCCCTGACTTTAAG	p.A481Dfs*3	1
17	60663175	GC	G	PPM1D	NM_003620	frameshift_deletion	c.1444delC	p.L482*	3
17	60663178	CT	C	PPM1D	NM_003620	frameshift_deletion	c.1445delT	p.L482Rfs*3	1
17	60663180	GA	G	PPM1D	NM_003620	frameshift_deletion	c.1447delA	p.T483Lfs*2	2
17	60663181	AC	A	PPM1D	NM_003620	frameshift_deletion	c.1448delC	p.T483Ifs*2	1
17	60663182	CT	C	PPM1D	NM_003620	frameshift_deletion	c.1451delT	p.L484*	7
17	60663182	C	CT	PPM1D	NM_003620	frameshift_insertion	c.1451dup	p.L484Ffs*5	2
17	60663182	C	CTT	PPM1D	NM_003620	frameshift_insertion	c.1450_1451dup	p.L484Ffs*2	1
17	60663184	T	TA	PPM1D	NM_003620	frameshift_insertion	c.1450_1451insA	p.L484Yfs*5	1
17	60663185	T	G	PPM1D	NM_003620	stop_gained	c.1451T>G	p.L484*	3
17	60663190	AT	A	PPM1D	NM_003620	frameshift_deletion	c.1457delT	p.I486Nfs*5	1
17	60663197	A	AT	PPM1D	NM_003620	frameshift_insertion	c.1465dup	p.S489Ffs*4	1
17	60663198	TTCTTTGAA	T	PPM1D	NM_003620	frameshift_deletion	c.1466_1473delTCTTTGAA	p.S489*	1
17	60663200	CT	C	PPM1D	NM_003620	frameshift_deletion	c.1469delT	p.L490*	1
17	60663203	T	A	PPM1D	NM_003620	stop_gained	c.1469T>A	p.L490*	1
17	60663226	CTTGTGCCT	C	PPM1D	NM_003620	frameshift_deletion	c.1493_1500delTTGTGCCT	p.L498Hfs*2	1
17	60663237	T	TAATTA	PPM1D	NM_003620	frameshift_insertion	c.1507_1508insAAATT	p.S503*	1
17	60663242	C	G	PPM1D	NM_003620	stop_gained	c.1508C>G	p.S503*	5
[truncated: 189 more rows]

## Sheet: ST_6
Supplementary Table 6: List of somatic mutations identified in CH driver genes among UKB participants.
chr	position	ref_allele	alt_allele	gene	transcript_id	consequence	cDNA_change	amino_acid_change	number_of_sample(s)
2	25234280	TACACACACGCA	T	DNMT3A	NM_022552	frameshift_deletion	c.2727_2737delTGCGTGTGTGT	p.F909Lfs*8	1
2	25234286	C	T	DNMT3A	NM_022552	missense_variant	c.2732G>A	p.C911Y	19
2	25234288	CG	C	DNMT3A	NM_022552	frameshift_deletion	c.2729delC	p.A910Gfs*12	1
2	25234289	G	GC	DNMT3A	NM_022552	frameshift_insertion	c.2728_2729insG	p.A910Gfs*11	1
2	25234290	C	G	DNMT3A	NM_022552	missense_variant	c.2728G>C	p.A910P	14
2	25234290	CA	C	DNMT3A	NM_022552	frameshift_deletion	c.2727delT	p.F909Lfs*13	6
2	25234290	CAA	C	DNMT3A	NM_022552	frameshift_deletion	c.2726_2727delTT	p.F909Cfs*11	4
2	25234290	C	CA	DNMT3A	NM_022552	frameshift_insertion	c.2727_2728insT	p.A910Cfs*11	1
2	25234292	A	C	DNMT3A	NM_022552	missense_variant	c.2726T>G	p.F909C	5
2	25234294	A	C	DNMT3A	NM_022552	stop_gained	c.2724T>G	p.Y908*	3
2	25234294	A	T	DNMT3A	NM_022552	stop_gained	c.2724T>A	p.Y908*	1
2	25234294	ATACTCCT	A	DNMT3A	NM_022552	frameshift_deletion	c.2717_2723delAGGAGTA	p.K906Ifs*14	1
2	25234295	TA	T	DNMT3A	NM_022552	frameshift_deletion	c.2722delT	p.Y908Ifs*14	1
2	25234295	T	TA	DNMT3A	NM_022552	frameshift_insertion	c.2722_2723insT	p.Y908Lfs*13	2
2	25234295	T	TGA	DNMT3A	NM_022552	frameshift_insertion	c.2722_2723insTC	p.Y908Ffs*15	1
2	25234295	T	TACTC	DNMT3A	NM_022552	frameshift_insertion	c.2722_2723insGAGT	p.Y908*	1
2	25234297	CT	C	DNMT3A	NM_022552	frameshift_deletion	c.2720delA	p.E907Gfs*15	1
2	25234298	TC	T	DNMT3A	NM_022552	frameshift_deletion	c.2719delG	p.E907Sfs*15	2
2	25234298	T	TC	DNMT3A	NM_022552	frameshift_insertion	c.2719_2720insG	p.E907Gfs*14	3
2	25234299	C	A	DNMT3A	NM_022552	stop_gained	c.2719G>T	p.E907*	5
2	25234300	CT	C	DNMT3A	NM_022552	frameshift_deletion	c.2717delA	p.K906Rfs*16	2
2	25234300	C	CT	DNMT3A	NM_022552	frameshift_insertion	c.2717_2718insA	p.E907Gfs*14	2
2	25234302	T	A	DNMT3A	NM_022552	stop_gained	c.2716A>T	p.K906*	6
2	25234302	TC	T	DNMT3A	NM_022552	frameshift_deletion	c.2715delG	p.K906Rfs*16	1
2	25234302	TCAGCGGAGCGAAGAGGTGG	T	DNMT3A	NM_022552	frameshift_deletion	c.2697_2715delCCACCTCTTCGCTCCGCTG	p.H900Rfs*16	1
2	25234303	CAGCGG	C	DNMT3A	NM_022552	frameshift_deletion	c.2710_2714delCCGCT	p.P904Efs*15	2
2	25234303	CAGCGGAGCGA	C	DNMT3A	NM_022552	frameshift_deletion	c.2705_2714delTCGCTCCGCT	p.F902*	1
2	25234304	AGCGGAGCGAAGAG	A	DNMT3A	NM_022552	frameshift_deletion	c.2701_2713delCTCTTCGCTCCGC	p.L901*	1
2	25234305	GCGGAGCGAAGAGGTGGCGGATGACTGGCACGC	G	DNMT3A	NM_022552	frameshift_deletion	c.2681_2712delGCGTGCCAGTCATCCGCCACCTCTTCGCTCCG	p.S894Tfs*16	1
2	25234306	CG	C	DNMT3A	NM_022552	frameshift_deletion	c.2711delC	p.P904Rfs*2	3
2	25234307	G	A	DNMT3A	NM_022552	missense_variant	c.2711C>T	p.P904L	225
2	25234307	G	T	DNMT3A	NM_022552	missense_variant	c.2711C>A	p.P904Q	26
2	25234307	GGAGC	G	DNMT3A	NM_022552	frameshift_deletion	c.2707_2710delGCTC	p.A903Rfs*2	2
2	25234307	GGAGCGAA	G	DNMT3A	NM_022552	frameshift_deletion	c.2704_2710delTTCGCTC	p.F902Rfs*2	1
2	25234307	G	GGAGC	DNMT3A	NM_022552	frameshift_insertion	c.2710_2711insGCTC	p.P904Rfs*18	1
2	25234308	GA	G	DNMT3A	NM_022552	frameshift_deletion	c.2709delT	p.P904Rfs*2	1
2	25234309	AGC	A	DNMT3A	NM_022552	frameshift_deletion	c.2707_2708delGC	p.A903Sfs*17	2
2	25234310	GC	G	DNMT3A	NM_022552	frameshift_deletion	c.2707delG	p.A903Lfs*3	1
2	25234311	CG	C	DNMT3A	NM_022552	frameshift_deletion	c.2706delC	p.F902Lfs*4	9
2	25234312	G	GT	DNMT3A	NM_022552	frameshift_insertion	c.2705_2706insA	p.F902Lfs*19	1
2	25234312	G	GA	DNMT3A	NM_022552	frameshift_insertion	c.2705_2706insT	p.A903Rfs*18	1
2	25234315	GA	G	DNMT3A	NM_022552	frameshift_deletion	c.2702delT	p.L901Pfs*5	2
2	25234316	A	T	DNMT3A	NM_022552	missense_variant	c.2702T>A	p.L901H	4
2	25234316	A	C	DNMT3A	NM_022552	missense_variant	c.2702T>G	p.L901R	8
2	25234316	AG	A	DNMT3A	NM_022552	frameshift_deletion	c.2701delC	p.L901Sfs*5	1
2	25234318	GT	G	DNMT3A	NM_022552	frameshift_deletion	c.2699delA	p.H900Pfs*6	1
2	25234319	TG	T	DNMT3A	NM_022552	frameshift_deletion	c.2698delC	p.H900Tfs*6	1
2	25234322	C	T	DNMT3A	NM_022552	missense_variant	c.2696G>A	p.R899H	18
2	25234322	C	A	DNMT3A	NM_022552	missense_variant	c.2696G>T	p.R899L	2
2	25234322	CG	C	DNMT3A	NM_022552	frameshift_deletion	c.2695delC	p.R899Afs*7	10
2	25234322	CGGAT	C	DNMT3A	NM_022552	frameshift_deletion	c.2692_2695delATCC	p.I898Afs*7	1
2	25234323	G	A	DNMT3A	NM_022552	missense_variant	c.2695C>T	p.R899C	68
2	25234324	GA	G	DNMT3A	NM_022552	frameshift_deletion	c.2693delT	p.I898Tfs*8	2
2	25234324	G	GTC	DNMT3A	NM_022552	frameshift_insertion	c.2693_2694insGA	p.I898Mfs*9	1
2	25234328	A	C	DNMT3A	NM_022552	missense_variant	c.2690T>G	p.V897G	6
2	25234328	ACTGG	A	DNMT3A	NM_022552	frameshift_deletion	c.2686_2689delCCAG	p.P896Sfs*9	1
2	25234329	CT	C	DNMT3A	NM_022552	frameshift_deletion	c.2688delA	p.V897Sfs*9	1
2	25234329	C	CTGGCACGGTCA	DNMT3A	NM_022552	frameshift_insertion	c.2688_2689insTGACCGTGCCA	p.V897*	1
2	25234330	TG	T	DNMT3A	NM_022552	frameshift_deletion	c.2687delC	p.P896Qfs*10	1
2	25234330	T	TGGGC	DNMT3A	NM_022552	frameshift_insertion	c.2687_2688insGCCC	p.V897Pfs*25	1
2	25234331	G	A	DNMT3A	NM_022552	missense_variant	c.2687C>T	p.P896L	7
2	25234333	C	CA	DNMT3A	NM_022552	frameshift_insertion	c.2684_2685insT	p.P896Afs*25	1
2	25234333	C	CACGCT	DNMT3A	NM_022552	frameshift_insertion	c.2684_2685insAGCGT	p.P896Afs*12	1
2	25234334	AC	A	DNMT3A	NM_022552	frameshift_deletion	c.2683delG	p.V895Cfs*11	1
2	25234334	A	AT	DNMT3A	NM_022552	frameshift_insertion	c.2683_2684insA	p.V895Dfs*26	1
2	25234335	C	T	DNMT3A	NM_022552	missense_variant	c.2683G>A	p.V895M	10
2	25234336	GCTCCATGACCGGCCCAGCAGTCT	G	DNMT3A	NM_022552	frameshift_deletion	c.2659_2681delAGACTGCTGGGCCGGTCATGGAG	p.L888Afs*25	1
2	25234337	C	CT	DNMT3A	NM_022552	frameshift_insertion	c.2680_2681insA	p.S894Kfs*27	1
2	25234338	T	TC	DNMT3A	NM_022552	frameshift_insertion	c.2679_2680insG	p.S894Efs*27	1
2	25234339	C	T	DNMT3A	NM_022552	stop_gained	c.2679G>A	p.W893*	2
2	25234339	CCATGACCG	C	DNMT3A	NM_022552	frameshift_deletion	c.2671_2678delCGGTCATG	p.R891Efs*27	1
2	25234340	C	T	DNMT3A	NM_022552	stop_gained	c.2678G>A	p.W893*	8
2	25234342	TGACCGGCCCA	T	DNMT3A	NM_022552	frameshift_deletion	c.2666_2675delTGGGCCGGTC	p.L889Hfs*14	1
2	25234342	TG	T	DNMT3A	NM_022552	frameshift_deletion	c.2675delC	p.S892Yfs*14	1
2	25234342	TGACC	T	DNMT3A	NM_022552	frameshift_deletion	c.2672_2675delGGTC	p.R891Hfs*14	1
2	25234342	T	TG	DNMT3A	NM_022552	frameshift_insertion	c.2675_2676insC	p.W893Mfs*28	1
2	25234343	G	T	DNMT3A	NM_022552	stop_gained	c.2675C>A	p.S892*	7
2	25234343	G	C	DNMT3A	NM_022552	stop_gained	c.2675C>G	p.S892*	6
2	25234344	AC	A	DNMT3A	NM_022552	frameshift_deletion	c.2673delG	p.S892Hfs*14	1
2	25234344	ACCGG	A	DNMT3A	NM_022552	frameshift_deletion	c.2670_2673delCCGG	p.R891Hfs*14	1
2	25234344	ACCGGCCCAGCAGTC	A	DNMT3A	NM_022552	frameshift_deletion	c.2660_2673delGACTGCTGGGCCGG	p.R887Ifs*29	1
2	25234344	A	ACCGG	DNMT3A	NM_022552	frameshift_insertion	c.2673_2674insCCGG	p.S892Pfs*30	1
2	25234346	CG	C	DNMT3A	NM_022552	frameshift_deletion	c.2671delC	p.R891Gfs*15	2
2	25234346	CGGCCCAGCAGTCTCTGCCT	C	DNMT3A	NM_022552	frameshift_deletion	c.2653_2671delAGGCAGAGACTGCTGGGCC	p.R885Gfs*15	1
2	25234347	G	GGCCC	DNMT3A	NM_022552	frameshift_insertion	c.2670_2671insGGGC	p.R891Gfs*31	1
2	25234348	GCC	G	DNMT3A	NM_022552	frameshift_deletion	c.2668_2669delGG	p.G890Pfs*30	1
2	25234348	GC	G	DNMT3A	NM_022552	frameshift_deletion	c.2669delG	p.G890Afs*16	2
2	25234348	G	GCC	DNMT3A	NM_022552	frameshift_insertion	c.2669_2670insGG	p.R891Afs*16	1
2	25234348	G	GC	DNMT3A	NM_022552	frameshift_insertion	c.2669_2670insG	p.R891Pfs*30	1
2	25234349	C	T	DNMT3A	NM_022552	missense_variant	c.2669G>A	p.G890D	7
2	25234350	C	G	DNMT3A	NM_022552	missense_variant	c.2668G>C	p.G890R	1
2	25234350	C	T	DNMT3A	NM_022552	missense_variant	c.2668G>A	p.G890S	1
2	25234350	CCAGCA	C	DNMT3A	NM_022552	frameshift_deletion	c.2663_2667delTGCTG	p.L888Rfs*31	1
2	25234351	CAGCAGTCTCT	C	DNMT3A	NM_022552	frameshift_deletion	c.2657_2666delAGAGACTGCT	p.Q886Rfs*17	1
2	25234352	A	G	DNMT3A	NM_022552	missense_variant	c.2666T>C	p.L889P	5
2	25234352	A	C	DNMT3A	NM_022552	missense_variant	c.2666T>G	p.L889R	1
2	25234352	AGCAGTCTCTGCCTCGCCAAGCGGCTC	A	DNMT3A	NM_022552	frameshift_deletion	c.2640_2665delGAGCCGCTTGGCGAGGCAGAGACTGC	p.M880Ifs*32	1
2	25234354	CA	C	DNMT3A	NM_022552	frameshift_deletion	c.2663delT	p.L888Rfs*18	1
2	25234354	CAG	C	DNMT3A	NM_022552	frameshift_deletion	c.2662_2663delCT	p.L888Afs*32	1
2	25234354	C	CAG	DNMT3A	NM_022552	frameshift_insertion	c.2663_2664insCT	p.L889Cfs*18	1
2	25234355	AG	A	DNMT3A	NM_022552	frameshift_deletion	c.2662delC	p.L888Cfs*18	1
2	25234355	AGTCTCTGCCTCGCCAAGCG	A	DNMT3A	NM_022552	frameshift_deletion	c.2644_2662delCGCTTGGCGAGGCAGAGAC	p.R882Cfs*18	1
2	25234356	GTC	G	DNMT3A	NM_022552	frameshift_deletion	c.2660_2661delGA	p.R887Tfs*33	2
2	25234356	GT	G	DNMT3A	NM_022552	frameshift_deletion	c.2661delA	p.R887Sfs*19	1
2	25234356	GTCTC	G	DNMT3A	NM_022552	frameshift_deletion	c.2658_2661delGAGA	p.Q886Hfs*19	1
2	25234356	G	GTC	DNMT3A	NM_022552	frameshift_insertion	c.2661_2662insGA	p.L888Dfs*19	1
2	25234359	T	A	DNMT3A	NM_022552	stop_gained	c.2659A>T	p.R887*	5
2	25234360	CT	C	DNMT3A	NM_022552	frameshift_deletion	c.2657delA	p.Q886Rfs*20	1
2	25234360	C	CG	DNMT3A	NM_022552	frameshift_insertion	c.2657_2658insC	p.Q886Hfs*35	1
2	25234361	T	C	DNMT3A	NM_022552	missense_variant	c.2657A>G	p.Q886R	1
2	25234362	G	A	DNMT3A	NM_022552	stop_gained	c.2656C>T	p.Q886*	23
2	25234362	GC	G	DNMT3A	NM_022552	frameshift_deletion	c.2655delG	p.R885Sfs*21	1
2	25234365	TC	T	DNMT3A	NM_022552	frameshift_deletion	c.2652delG	p.R885Gfs*21	1
2	25234365	TCG	T	DNMT3A	NM_022552	frameshift_deletion	c.2651_2652delCG	p.A884Efs*36	1
2	25234366	CGCCAAGCGGCTCAT	C	DNMT3A	NM_022552	frameshift_deletion	c.2638_2651delATGAGCCGCTTGGC	p.M880Efs*36	1
2	25234367	G	A	DNMT3A	NM_022552	missense_variant	c.2651C>T	p.A884V	11
2	25234367	GC	G	DNMT3A	NM_022552	frameshift_deletion	c.2650delG	p.A884Rfs*22	1
2	25234367	G	GCC	DNMT3A	NM_022552	frameshift_insertion	c.2650_2651insGG	p.A884Gfs*23	1
2	25234369	CA	C	DNMT3A	NM_022552	frameshift_deletion	c.2648delT	p.L883Wfs*23	2
2	25234370	A	T	DNMT3A	NM_022552	stop_gained	c.2648T>A	p.L883*	2
2	25234370	A	AC	DNMT3A	NM_022552	frameshift_insertion	c.2647_2648insG	p.L883Cfs*38	1
2	25234373	C	T	DNMT3A	NM_022552	missense_variant	c.2645G>A	p.R882H	918
2	25234373	C	G	DNMT3A	NM_022552	missense_variant	c.2645G>C	p.R882P	23
2	25234373	CG	C	DNMT3A	NM_022552	frameshift_deletion	c.2644delC	p.R882Afs*24	1
2	25234373	CGGCTCATGTTG	C	DNMT3A	NM_022552	frameshift_deletion	c.2634_2644delCAACATGAGCC	p.N879Lfs*38	1
2	25234374	G	A	DNMT3A	NM_022552	missense_variant	c.2644C>T	p.R882C	610
2	25234374	G	C	DNMT3A	NM_022552	missense_variant	c.2644C>G	p.R882G	7
2	25234374	GGCTC	G	DNMT3A	NM_022552	frameshift_deletion	c.2640_2643delGAGC	p.M880Ifs*25	1
2	25234375	G	T	DNMT3A	NM_022552	missense_variant	c.2643C>A	p.S881R	4
2	25234376	CT	C	DNMT3A	NM_022552	frameshift_deletion	c.2641delA	p.S881Afs*25	1
2	25234377	T	G	DNMT3A	NM_022552	missense_variant	c.2641A>C	p.S881R	1
2	25234377	T	TCA	DNMT3A	NM_022552	frameshift_insertion	c.2640_2641insTG	p.S881*	1
2	25234378	C	CA	DNMT3A	NM_022552	frameshift_insertion	c.2639_2640insT	p.M880Ifs*41	1
2	25234379	AT	A	DNMT3A	NM_022552	frameshift_deletion	c.2638delA	p.M880*	2
2	25234379	ATGTT	A	DNMT3A	NM_022552	frameshift_deletion	c.2635_2638delAACA	p.N879*	1
2	25234379	ATGTTGGAGACGTCAGTATAGTGGAC	A	DNMT3A	NM_022552	frameshift_deletion	c.2614_2638delGTCCACTATACTGACGTCTCCAACA	p.V872*	1
2	25234380	T	C	DNMT3A	NM_022552	missense_variant	c.2638A>G	p.M880V	30
2	25234381	GT	G	DNMT3A	NM_022552	frameshift_deletion	c.2636delA	p.N879Tfs*2	1
2	25234381	G	GT	DNMT3A	NM_022552	frameshift_insertion	c.2636_2637insA	p.N879Kfs*42	1
2	25234383	T	TG	DNMT3A	NM_022552	frameshift_insertion	c.2634_2635insC	p.N879Qfs*42	3
2	25234387	GA	G	DNMT3A	NM_022552	frameshift_deletion	c.2630delT	p.V877Afs*4	1
2	25234388	AC	A	DNMT3A	NM_022552	frameshift_deletion	c.2629delG	p.V877Sfs*4	1
2	25234389	CGTCA	C	DNMT3A	NM_022552	frameshift_deletion	c.2625_2628delTGAC	p.D876Sfs*4	1
2	25234389	CGTCAGTA	C	DNMT3A	NM_022552	frameshift_deletion	c.2622_2628delTACTGAC	p.Y874*	1
2	25234389	C	CGTCA	DNMT3A	NM_022552	frameshift_insertion	c.2628_2629insTGAC	p.V877*	1
2	25234390	GT	G	DNMT3A	NM_022552	frameshift_deletion	c.2627delA	p.D876Afs*5	1
2	25234390	G	GT	DNMT3A	NM_022552	frameshift_insertion	c.2627_2628insA	p.D876Efs*45	2
2	25234391	TC	T	DNMT3A	NM_022552	frameshift_deletion	c.2626delG	p.D876Tfs*5	1
2	25234391	T	TC	DNMT3A	NM_022552	frameshift_insertion	c.2626_2627insG	p.D876Gfs*45	1
2	25234394	GTA	G	DNMT3A	NM_022552	frameshift_deletion	c.2622_2623delTA	p.T875*	1
2	25234396	A	T	DNMT3A	NM_022552	stop_gained	c.2622T>A	p.Y874*	11
2	25234396	A	C	DNMT3A	NM_022552	stop_gained	c.2622T>G	p.Y874*	1
2	25234396	A	AT	DNMT3A	NM_022552	frameshift_insertion	c.2621_2622insA	p.Y874*	1
2	25234400	TGGACTGG	T	DNMT3A	NM_022552	frameshift_deletion	c.2611_2617delCCAGTCC	p.P871Tfs*8	1
2	25234403	AC	A	DNMT3A	NM_022552	frameshift_deletion	c.2614delG	p.V872Sfs*9	1
2	25234405	TG	T	DNMT3A	NM_022552	frameshift_deletion	c.2612delC	p.P871Qfs*10	1
2	25234407	GGA	G	DNMT3A	NM_022552	frameshift_deletion	c.2609_2610delTC	p.F870Sfs*6	1
2	25234408	GAA	G	DNMT3A	NM_022552	frameshift_deletion	c.2608_2609delTT	p.F870Pfs*6	1
2	25234409	AAACCAAAT	A	DNMT3A	NM_022552	frameshift_deletion	c.2601_2608delATTTGGTT	p.F868Pfs*6	1
2	25234409	AAACCAAATACCCT	A	DNMT3A	NM_022552	splice-site/frameshift	c.2598-2_2608del-		1
2	25234411	AC	A	DNMT3A	NM_022552	frameshift_deletion	c.2606delG	p.G869Vfs*12	1
2	25234412	C	A	DNMT3A	NM_022552	missense_variant	c.2606G>T	p.G869V	1
2	25234413	C	T	DNMT3A	NM_022552	missense_variant	c.2605G>A	p.G869S	2
2	25234413	CA	C	DNMT3A	NM_022552	frameshift_deletion	c.2604delT	p.F868Lfs*13	1
2	25234413	C	CAAAT	DNMT3A	NM_022552	frameshift_insertion	c.2604_2605insATTT	p.G869Ifs*9	1
2	25234415	A	G	DNMT3A	NM_022552	missense_variant	c.2603T>C	p.F868S	5
2	25234417	T	TA	DNMT3A	NM_022552	frameshift_insertion	c.2600_2601insT	p.F868Ifs*9	1
2	25234418	AC	A	DNMT3A	NM_022552	frameshift_deletion	c.2599delG	p.V867Yfs*14	7
2	25234420	CCTGGGG	C	DNMT3A	NM_022552	splice_acceptor_variant	c.2598-6_2598-1del-		1
2	25234421	C	G	DNMT3A	NM_022552	splice_acceptor_variant	c.2598-1G>C		3
2	25234421	C	T	DNMT3A	NM_022552	splice_acceptor_variant	c.2598-1G>A		16
2	25234421	C	A	DNMT3A	NM_022552	splice_acceptor_variant	c.2598-1G>T		6
2	25234421	CTGGGG	C	DNMT3A	NM_022552	splice_acceptor_variant	c.2598-6_2598-2del-		1
2	25234422	T	C	DNMT3A	NM_022552	splice_acceptor_variant	c.2598-2A>G		17
2	25234422	T	G	DNMT3A	NM_022552	splice_acceptor_variant	c.2598-2A>C		2
2	25235705	A	G	DNMT3A	NM_022552	splice_donor_variant	c.2597+2T>C		3
2	25235705	A	C	DNMT3A	NM_022552	splice_donor_variant	c.2597+2T>G		2
2	25235705	AC	A	DNMT3A	NM_022552	splice_donor_variant	c.2597+1del-		1
2	25235706	C	T	DNMT3A	NM_022552	splice_donor_variant	c.2597+1G>A		5
2	25235706	C	A	DNMT3A	NM_022552	splice_donor_variant	c.2597+1G>T		3
2	25235707	C	CT	DNMT3A	NM_022552	frameshift_insertion	c.2596_2597insA	p.R866Kfs*11	1
2	25235711	C	A	DNMT3A	NM_022552	stop_gained	c.2593G>T	p.E865*	1
2	25235711	C	CCATTT	DNMT3A	NM_022552	frameshift_insertion	c.2592_2593insAAATG	p.E865Kfs*18	1
2	25235712	CA	C	DNMT3A	NM_022552	frameshift_deletion	c.2591delT	p.M864Rfs*17	2
2	25235713	ATTTCAGTGCACCATAAGATGTCCTC	A	DNMT3A	NM_022552	frameshift_deletion	c.2566_2590delGAGGACATCTTATGGTGCACTGAAA	p.E856Wfs*17	1
2	25235713	AT	A	DNMT3A	NM_022552	frameshift_deletion	c.2590delA	p.M864Wfs*17	1
2	25235717	C	A	DNMT3A	NM_022552	stop_gained	c.2587G>T	p.E863*	3
2	25235718	AGT	A	DNMT3A	NM_022552	frameshift_deletion	c.2584_2585delAC	p.T862*	1
2	25235718	AG	A	DNMT3A	NM_022552	frameshift_deletion	c.2585delC	p.T862Mfs*19	2
2	25235718	A	AGT	DNMT3A	NM_022552	frameshift_insertion	c.2585_2586insAC	p.E863Lfs*19	1
2	25235719	GTGCACCA	G	DNMT3A	NM_022552	frameshift_deletion	c.2578_2584delTGGTGCA	p.W860Lfs*19	1
2	25235722	CACCA	C	DNMT3A	NM_022552	frameshift_deletion	c.2578_2581delTGGT	p.W860Afs*20	1
2	25235723	ACCATAAGATGTCCTCTTTCTCATTC	A	DNMT3A	NM_022552	frameshift_deletion	c.2556_2580delGAATGAGAAAGAGGACATCTTATGG	p.M852Ifs*21	1
2	25235723	A	AC	DNMT3A	NM_022552	frameshift_insertion	c.2580_2581insG	p.C861Vfs*3	1
2	25235724	C	T	DNMT3A	NM_022552	stop_gained	c.2580G>A	p.W860*	15
2	25235725	C	T	DNMT3A	NM_022552	stop_gained	c.2579G>A	p.W860*	6
2	25235725	CAT	C	DNMT3A	NM_022552	frameshift_deletion	c.2577_2578delAT	p.W860Vfs*3	2
2	25235725	C	CT	DNMT3A	NM_022552	frameshift_insertion	c.2578_2579insA	p.W860*	1
2	25235726	A	G	DNMT3A	NM_022552	missense_variant	c.2578T>C	p.W860R	74
2	25235726	AT	A	DNMT3A	NM_022552	frameshift_deletion	c.2577delA	p.L859Ffs*22	1
2	25235726	A	AT	DNMT3A	NM_022552	frameshift_insertion	c.2577_2578insA	p.W860Mfs*4	10
2	25235727	TA	T	DNMT3A	NM_022552	frameshift_deletion	c.2576delT	p.L859Yfs*22	1
2	25235728	A	C	DNMT3A	NM_022552	stop_gained	c.2576T>G	p.L859*	1
2	25235728	A	T	DNMT3A	NM_022552	stop_gained	c.2576T>A	p.L859*	1
2	25235734	T	TCC	DNMT3A	NM_022552	frameshift_insertion	c.2569_2570insGG	p.D857Gfs*25	1
2	25235735	C	T	DNMT3A	NM_022552	missense_variant	c.2569G>A	p.D857N	1
2	25235735	CCT	C	DNMT3A	NM_022552	frameshift_deletion	c.2567_2568delAG	p.E856Gfs*7	2
2	25235736	CTCTT	C	DNMT3A	NM_022552	frameshift_deletion	c.2564_2567delAAGA	p.K855Rfs*25	1
2	25235736	C	CT	DNMT3A	NM_022552	frameshift_insertion	c.2567_2568insA	p.D857Gfs*7	1
2	25235737	TCTTTCTCATTCATG	T	DNMT3A	NM_022552	frameshift_deletion	c.2553_2566delCATGAATGAGAAAG	p.F851Lfs*8	1
2	25235738	CTT	C	DNMT3A	NM_022552	frameshift_deletion	c.2564_2565delAA	p.K855Rfs*8	1
2	25235741	T	A	DNMT3A	NM_022552	stop_gained	c.2563A>T	p.K855*	1
2	25235741	TCTCA	T	DNMT3A	NM_022552	frameshift_deletion	c.2559_2562delTGAG	p.N853Kfs*27	1
2	25235744	C	A	DNMT3A	NM_022552	stop_gained	c.2560G>T	p.E854*	1
2	25235744	CATTCATG	C	DNMT3A	NM_022552	frameshift_deletion	c.2553_2559delCATGAAT	p.F851Lfs*28	1
2	25235747	TCA	T	DNMT3A	NM_022552	frameshift_deletion	c.2555_2556delTG	p.M852Kfs*2	1
2	25235748	C	CA	DNMT3A	NM_022552	frameshift_insertion	c.2555_2556insT	p.M852Ifs*3	1
2	25235749	ATG	A	DNMT3A	NM_022552	frameshift_deletion	c.2553_2554delCA	p.M852Efs*2	1
2	25235749	AT	A	DNMT3A	NM_022552	frameshift_deletion	c.2554delA	p.M852*	1
2	25235750	TG	T	DNMT3A	NM_022552	frameshift_deletion	c.2553delC	p.F851Lfs*2	1
2	25235750	T	TG	DNMT3A	NM_022552	frameshift_insertion	c.2553_2554insC	p.M852Hfs*3	1
2	25235751	GA	G	DNMT3A	NM_022552	frameshift_deletion	c.2552delT	p.F851Sfs*2	2
2	25235751	GAAGAC	G	DNMT3A	NM_022552	frameshift_deletion	c.2548_2552delGTCTT	p.V850Hfs*3	1
2	25235751	G	GA	DNMT3A	NM_022552	frameshift_insertion	c.2552_2553insT	p.M852Hfs*3	2
2	25235752	AAG	A	DNMT3A	NM_022552	frameshift_deletion	c.2550_2551delCT	p.F851Hfs*3	1
2	25235754	GAC	G	DNMT3A	NM_022552	frameshift_deletion	c.2548_2549delGT	p.V850Lfs*4	1
2	25235755	AC	A	DNMT3A	NM_022552	frameshift_deletion	c.2548delG	p.V850Sfs*3	2
2	25235757	AG	A	DNMT3A	NM_022552	frameshift_deletion	c.2546delC	p.P849Lfs*4	4
2	25235758	G	A	DNMT3A	NM_022552	missense_variant	c.2546C>T	p.P849L	8
2	25235758	G	GGA	DNMT3A	NM_022552	frameshift_insertion	c.2545_2546insTC	p.P849Lfs*5	1
2	25235759	GA	G	DNMT3A	NM_022552	frameshift_deletion	c.2544delT	p.P849Lfs*4	2
2	25235759	G	GA	DNMT3A	NM_022552	frameshift_insertion	c.2544_2545insT	p.P849Sfs*6	1
2	25235763	AT	A	DNMT3A	NM_022552	frameshift_deletion	c.2540delA	p.H847Lfs*6	1
2	25235764	TGCTGG	T	DNMT3A	NM_022552	frameshift_deletion	c.2535_2539delCCAGC	p.D845Efs*8	1
2	25235764	TGC	T	DNMT3A	NM_022552	frameshift_deletion	c.2538_2539delGC	p.H847Ffs*7	1
2	25235765	G	GGT	DNMT3A	NM_022552	frameshift_insertion	c.2538_2539insAC	p.H847Tfs*7	1
2	25235766	CT	C	DNMT3A	NM_022552	frameshift_deletion	c.2537delA	p.Q846Rfs*7	1
2	25235767	TG	T	DNMT3A	NM_022552	frameshift_deletion	c.2536delC	p.Q846Sfs*7	1
2	25235768	G	A	DNMT3A	NM_022552	stop_gained	c.2536C>T	p.Q846*	13
2	25235770	TC	T	DNMT3A	NM_022552	frameshift_deletion	c.2533delG	p.D845Tfs*8	3
2	25235771	CTT	C	DNMT3A	NM_022552	frameshift_deletion	c.2531_2532delAA	p.K844Rfs*10	1
2	25235775	GC	G	DNMT3A	NM_022552	frameshift_deletion	c.2528delG	p.G843Afs*10	2
2	25235776	C	CCCTG	DNMT3A	NM_022552	frameshift_insertion	c.2527_2528insCAGG	p.G843Afs*13	1
2	25235779	TGCTTTATGGA	T	DNMT3A	NM_022552	frameshift_deletion	c.2515_2524delTCCATAAAGC	p.S839Rfs*11	1
2	25235779	TGCTTTATG	T	DNMT3A	NM_022552	frameshift_deletion	c.2517_2524delCATAAAGC	p.I840Gfs*12	1
2	25235780	G	A	DNMT3A	NM_022552	stop_gained	c.2524C>T	p.Q842*	12
2	25235780	G	C	DNMT3A	NM_022552	missense_variant	c.2524C>G	p.Q842E	1
2	25235780	GC	G	DNMT3A	NM_022552	frameshift_deletion	c.2523delG	p.K841Nfs*12	1
2	25235781	CT	C	DNMT3A	NM_022552	frameshift_deletion	c.2522delA	p.K841Sfs*12	1
2	25235783	TTA	T	DNMT3A	NM_022552	frameshift_deletion	c.2519_2520delTA	p.I840Kfs*14	1
2	25235784	T	TAA	DNMT3A	NM_022552	frameshift_insertion	c.2519_2520insTT	p.K841*	1
2	25235785	AT	A	DNMT3A	NM_022552	frameshift_deletion	c.2518delA	p.I840*	1
2	25235786	T	TGG	DNMT3A	NM_022552	frameshift_insertion	c.2517_2518insCC	p.I840Pfs*2	1
2	25235786	T	TG	DNMT3A	NM_022552	frameshift_insertion	c.2517_2518insC	p.I840Hfs*15	1
2	25235787	GGAGTTTGA	G	DNMT3A	NM_022552	frameshift_deletion	c.2509_2516delTCAAACTC	p.S837Hfs*15	1
2	25235788	GA	G	DNMT3A	NM_022552	frameshift_deletion	c.2515delT	p.S839Pfs*2	1
2	25235789	AG	A	DNMT3A	NM_022552	frameshift_deletion	c.2514delC	p.S839Pfs*2	1
2	25235790	G	GT	DNMT3A	NM_022552	frameshift_insertion	c.2513_2514insA	p.N838Kfs*17	1
2	25235792	T	C	DNMT3A	NM_022552	missense_variant	c.2512A>G	p.N838D	16
2	25235794	G	T	DNMT3A	NM_022552	stop_gained	c.2510C>A	p.S837*	3
2	25235794	G	C	DNMT3A	NM_022552	stop_gained	c.2510C>G	p.S837*	3
2	25235794	G	GATCA	DNMT3A	NM_022552	frameshift_insertion	c.2509_2510insTGAT	p.S837Lfs*19	1
2	25235795	A	AC	DNMT3A	NM_022552	frameshift_insertion	c.2508_2509insG	p.S837Vfs*18	1
2	25235800	G	A	DNMT3A	NM_022552	missense_variant	c.2504C>T	p.T835M	5
2	25235802	A	AGTAATGG	DNMT3A	NM_022552	frameshift_insertion	c.2501_2502insCCATTAC	p.T835Hfs*22	1
2	25235803	G	GT	DNMT3A	NM_022552	frameshift_insertion	c.2500_2501insA	p.T834Nfs*21	2
2	25235819	T	A	DNMT3A	NM_022552	stop_gained	c.2485A>T	p.K829*	2
2	25235820	GCTGAACTAGATGAAGA	G	DNMT3A	NM_022552	splice-site/frameshift	c.2479-11_2483del-		1
2	25235822	TG	T	DNMT3A	NM_022552	frameshift_deletion	c.2481delC	p.F827Lfs*4	4
2	25235823	GA	G	DNMT3A	NM_022552	frameshift_deletion	c.2480delT	p.F827Sfs*4	2
2	25235823	G	GT	DNMT3A	NM_022552	frameshift_insertion	c.2480_2481insA	p.F827Lfs*28	1
2	25235826	C	T	DNMT3A	NM_022552	splice_acceptor_variant	c.2479-1G>A		15
2	25235826	C	G	DNMT3A	NM_022552	splice_acceptor_variant	c.2479-1G>C		3
2	25235826	C	A	DNMT3A	NM_022552	splice_acceptor_variant	c.2479-1G>T		2
2	25235826	CT	C	DNMT3A	NM_022552	splice_acceptor_variant	c.2479-2del-		1
2	25235827	T	G	DNMT3A	NM_022552	splice_acceptor_variant	c.2479-2A>C		3
2	25235827	T	C	DNMT3A	NM_022552	splice_acceptor_variant	c.2479-2A>G		22
2	25236934	A	G	DNMT3A	NM_022552	splice_donor_variant	c.2478+2T>C		2
2	25236934	A	C	DNMT3A	NM_022552	splice_donor_variant	c.2478+2T>G		6
2	25236934	A	T	DNMT3A	NM_022552	splice_donor_variant	c.2478+2T>A		1
2	25236935	C	T	DNMT3A	NM_022552	splice_donor_variant	c.2478+1G>A		34
2	25236935	C	G	DNMT3A	NM_022552	splice_donor_variant	c.2478+1G>C		1
2	25236935	C	A	DNMT3A	NM_022552	splice_donor_variant	c.2478+1G>T		4
2	25236937	T	C	DNMT3A	NM_022552	missense_variant	c.2477A>G	p.K826R	29
2	25236939	GGCTATCC	G	DNMT3A	NM_022552	frameshift_deletion	c.2468_2474delGGATAGC	p.R823Tfs*6	1
2	25236941	CT	C	DNMT3A	NM_022552	frameshift_deletion	c.2472delA	p.I824Mfs*7	1
2	25236943	AT	A	DNMT3A	NM_022552	frameshift_deletion	c.2470delA	p.I824*	2
2	25236944	T	TC	DNMT3A	NM_022552	frameshift_insertion	c.2469_2470insG	p.I824Dfs*31	3
2	25236948	G	GC	DNMT3A	NM_022552	frameshift_insertion	c.2465_2466insG	p.R823Qfs*32	1
2	25236951	AT	A	DNMT3A	NM_022552	frameshift_deletion	c.2462delA	p.H821Lfs*4	1
2	25236952	TGCTCCAG	T	DNMT3A	NM_022552	frameshift_deletion	c.2455_2461delCTGGAGC	p.L819Mfs*4	1
2	25236953	GC	G	DNMT3A	NM_022552	frameshift_deletion	c.2460delG	p.E820Dfs*5	1
2	25236955	TCCAG	T	DNMT3A	NM_022552	frameshift_deletion	c.2455_2458delCTGG	p.L819Sfs*5	1
2	25236956	C	A	DNMT3A	NM_022552	stop_gained	c.2458G>T	p.E820*	4
2	25236956	CCA	C	DNMT3A	NM_022552	frameshift_deletion	c.2456_2457delTG	p.L819Rfs*35	1
2	25236960	A	T	DNMT3A	NM_022552	stop_gained	c.2454T>A	p.C818*	3
2	25236960	AC	A	DNMT3A	NM_022552	frameshift_deletion	c.2453delG	p.C818Ffs*7	1
2	25236960	A	ACACT	DNMT3A	NM_022552	frameshift_insertion	c.2453_2454insAGTG	p.C818*	1
2	25236961	CA	C	DNMT3A	NM_022552	frameshift_deletion	c.2452delT	p.C818Vfs*7	1
2	25236963	C	CT	DNMT3A	NM_022552	frameshift_insertion	c.2450_2451insA	p.C818Vfs*37	1
2	25236965	CCT	C	DNMT3A	NM_022552	frameshift_deletion	c.2447_2448delAG	p.Q816Rfs*38	1
2	25236966	CT	C	DNMT3A	NM_022552	frameshift_deletion	c.2447delA	p.Q816Rfs*9	2
2	25236968	G	A	DNMT3A	NM_022552	stop_gained	c.2446C>T	p.Q816*	16
2	25236969	CA	C	DNMT3A	NM_022552	frameshift_deletion	c.2444delT	p.L815Rfs*10	1
2	25236969	C	CA	DNMT3A	NM_022552	frameshift_insertion	c.2444_2445insT	p.Q816Afs*39	1
2	25236972	CT	C	DNMT3A	NM_022552	frameshift_deletion	c.2441delA	p.E814Gfs*11	1
2	25236972	CTCCAGCT	C	DNMT3A	NM_022552	frameshift_deletion	c.2435_2441delAGCTGGA	p.K812Sfs*11	1
2	25236977	G	GCTTATCA	DNMT3A	NM_022552	frameshift_insertion	c.2436_2437insTGATAAG	p.L813*	1
2	25236978	CT	C	DNMT3A	NM_022552	frameshift_deletion	c.2435delA	p.K812Sfs*13	2
2	25236979	T	TTA	DNMT3A	NM_022552	frameshift_insertion	c.2434_2435insTA	p.K812Ifs*14	2
2	25236980	T	A	DNMT3A	NM_022552	stop_gained	c.2434A>T	p.K812*	5
2	25236981	ATCATT	A	DNMT3A	NM_022552	frameshift_deletion	c.2428_2432delAATGA	p.N810*	1
2	25236981	ATC	A	DNMT3A	NM_022552	frameshift_deletion	c.2431_2432delGA	p.D811*	1
2	25236981	ATCAT	A	DNMT3A	NM_022552	frameshift_deletion	c.2429_2432delATGA	p.N810Ifs*14	1
2	25236981	A	ATCAT	DNMT3A	NM_022552	frameshift_insertion	c.2432_2433insATGA	p.D811Efs*2	1
2	25236983	CA	C	DNMT3A	NM_022552	frameshift_deletion	c.2430delT	p.N810Kfs*15	1
2	25236984	AT	A	DNMT3A	NM_022552	frameshift_deletion	c.2429delA	p.N810Mfs*15	1
2	25236984	ATT	A	DNMT3A	NM_022552	frameshift_deletion	c.2428_2429delAA	p.N810*	1
2	25236986	TC	T	DNMT3A	NM_022552	frameshift_deletion	c.2427delG	p.N810Mfs*15	1
2	25236986	TCA	T	DNMT3A	NM_022552	frameshift_deletion	c.2426_2427delTG	p.V809Efs*2	1
2	25236990	AG	A	DNMT3A	NM_022552	frameshift_deletion	c.2423delC	p.T808Mfs*2	3
2	25236994	G	GATGC	DNMT3A	NM_022552	frameshift_insertion	c.2419_2420insGCAT	p.S807Cfs*6	1
2	25236997	GCCAA	G	DNMT3A	NM_022552	frameshift_deletion	c.2413_2416delTTGG	p.L805Hfs*4	1
2	25236997	GCCAAC	G	DNMT3A	NM_022552	frameshift_deletion	c.2412_2416delGTTGG	p.L805Ifs*5	1
2	25236999	CA	C	DNMT3A	NM_022552	frameshift_deletion	c.2414delT	p.L805Wfs*5	1
2	25236999	C	CA	DNMT3A	NM_022552	frameshift_insertion	c.2414_2415insT	p.L805Ffs*7	1
2	25237000	A	T	DNMT3A	NM_022552	stop_gained	c.2414T>A	p.L805*	3
2	25237002	CGGCCTAGGAGGCAGAAGA	C	DNMT3A	NM_022552	splice-site/frameshift	c.2409-15_2411del-		1
2	25237003	G	A	DNMT3A	NM_022552	missense_variant	c.2411C>T	p.P804L	7
2	25237004	G	A	DNMT3A	NM_022552	missense_variant	c.2410C>T	p.P804S	1
2	25237004	GC	G	DNMT3A	NM_022552	frameshift_deletion	c.2409delG	p.R803Sfs*7	1
2	25237006	C	T	DNMT3A	NM_022552	splice_acceptor_variant	c.2409-1G>A		13
2	25237006	C	A	DNMT3A	NM_022552	splice_acceptor_variant	c.2409-1G>T		2
2	25237006	C	G	DNMT3A	NM_022552	splice_acceptor_variant	c.2409-1G>C		4
2	25237006	CTAGGAGGCA	C	DNMT3A	NM_022552	splice_acceptor_variant	c.2409-10_2409-2del-		1
2	25237007	T	C	DNMT3A	NM_022552	splice_acceptor_variant	c.2409-2A>G		19
2	25237007	T	G	DNMT3A	NM_022552	splice_acceptor_variant	c.2409-2A>C		1
2	25237007	T	A	DNMT3A	NM_022552	splice_acceptor_variant	c.2409-2A>T		2
2	25239128	A	C	DNMT3A	NM_022552	splice_donor_variant	c.2408+2T>G		2
2	25239128	A	G	DNMT3A	NM_022552	splice_donor_variant	c.2408+2T>C		2
2	25239128	A	T	DNMT3A	NM_022552	splice_donor_variant	c.2408+2T>A		1
2	25239128	AC	A	DNMT3A	NM_022552	splice_donor_variant	c.2408+1del-		1
2	25239129	C	A	DNMT3A	NM_022552	splice_donor_variant	c.2408+1G>T		1
2	25239129	C	T	DNMT3A	NM_022552	splice_donor_variant	c.2408+1G>A		11
2	25239129	C	G	DNMT3A	NM_022552	splice_donor_variant	c.2408+1G>C		1
2	25239131	T	A	DNMT3A	NM_022552	missense_variant	c.2407A>T	p.R803W	2
2	25239131	TG	T	DNMT3A	NM_022552	frameshift_deletion	c.2406delC	p.N802Kfs*8	2
2	25239131	TGTTCATACCGGGAA	T	DNMT3A	NM_022552	frameshift_deletion	c.2393_2406delTTCCCGGTATGAAC	p.L798Qfs*9	1
2	25239133	TTCATACCGGGAAGG	T	DNMT3A	NM_022552	frameshift_deletion	c.2391_2404delCCTTCCCGGTATGA	p.N797Kfs*10	1
2	25239136	ATACCGGGAAGG	A	DNMT3A	NM_022552	frameshift_deletion	c.2391_2401delCCTTCCCGGTA	p.L798Efs*10	1
2	25239138	ACCGGGAAG	A	DNMT3A	NM_022552	frameshift_deletion	c.2392_2399delCTTCCCGG	p.L798Yfs*11	1
2	25239138	AC	A	DNMT3A	NM_022552	frameshift_deletion	c.2399delG	p.G800Vfs*2	1
2	25239139	CCGGGAAGGTTACCCCAGAA	C	DNMT3A	NM_022552	frameshift_deletion	c.2380_2398delTTCTGGGGTAACCTTCCCG	p.F794Vfs*2	1
2	25239140	CG	C	DNMT3A	NM_022552	frameshift_deletion	c.2397delC	p.G800Vfs*2	2
2	25239140	C	CG	DNMT3A	NM_022552	frameshift_insertion	c.2397_2398insC	p.G800Rfs*12	1
2	25239142	G	C	DNMT3A	NM_022552	missense_variant	c.2396C>G	p.P799R	6
2	25239142	G	T	DNMT3A	NM_022552	missense_variant	c.2396C>A	p.P799H	1
2	25239143	G	A	DNMT3A	NM_022552	missense_variant	c.2395C>T	p.P799S	9
2	25239144	AAGGT	A	DNMT3A	NM_022552	frameshift_deletion	c.2390_2393delACCT	p.N797Ifs*4	1
2	25239145	AG	A	DNMT3A	NM_022552	frameshift_deletion	c.2392delC	p.L798Ffs*4	1
2	25239146	G	GGTAAC	DNMT3A	NM_022552	frameshift_insertion	c.2391_2392insGTTAC	p.L798Vfs*6	1
2	25239147	GT	G	DNMT3A	NM_022552	frameshift_deletion	c.2390delA	p.N797Tfs*5	1
2	25239147	G	GC	DNMT3A	NM_022552	frameshift_insertion	c.2390_2391insG	p.N797Kfs*15	1
2	25239148	T	C	DNMT3A	NM_022552	missense_variant	c.2390A>G	p.N797S	12
2	25239148	TTACCCCA	T	DNMT3A	NM_022552	frameshift_deletion	c.2383_2389delTGGGGTA	p.W795Tfs*5	1
2	25239149	T	G	DNMT3A	NM_022552	missense_variant	c.2389A>C	p.N797H	3
2	25239149	T	A	DNMT3A	NM_022552	missense_variant	c.2389A>T	p.N797Y	5
2	25239149	TACCCCAGA	T	DNMT3A	NM_022552	frameshift_deletion	c.2381_2388delTCTGGGGT	p.F794*	1
2	25239149	TA	T	DNMT3A	NM_022552	frameshift_deletion	c.2388delT	p.N797Tfs*5	1
2	25239151	C	T	DNMT3A	NM_022552	missense_variant	c.2387G>A	p.G796D	17
2	25239151	C	A	DNMT3A	NM_022552	missense_variant	c.2387G>T	p.G796V	8
2	25239153	C	T	DNMT3A	NM_022552	stop_gained	c.2385G>A	p.W795*	15
2	25239153	C	G	DNMT3A	NM_022552	missense_variant	c.2385G>C	p.W795C	5
2	25239153	C	A	DNMT3A	NM_022552	missense_variant	c.2385G>T	p.W795C	4
2	25239154	C	T	DNMT3A	NM_022552	stop_gained	c.2384G>A	p.W795*	14
2	25239154	C	A	DNMT3A	NM_022552	missense_variant	c.2384G>T	p.W795L	6
2	25239154	CA	C	DNMT3A	NM_022552	frameshift_deletion	c.2383delT	p.W795Gfs*7	1
2	25239154	CAGAAGTAGCGGGCCCT	C	DNMT3A	NM_022552	frameshift_deletion	c.2368_2383delAGGGCCCGCTACTTCT	p.R790Gfs*7	1
2	25239155	AG	A	DNMT3A	NM_022552	frameshift_deletion	c.2382delC	p.W795Gfs*7	1
2	25239157	AAGTAGCGG	A	DNMT3A	NM_022552	frameshift_deletion	c.2373_2380delCCGCTACT	p.R792Lfs*3	1
2	25239158	AG	A	DNMT3A	NM_022552	frameshift_deletion	c.2379delC	p.F794Sfs*8	1
2	25239159	G	T	DNMT3A	NM_022552	stop_gained	c.2379C>A	p.Y793*	3
2	25239159	G	C	DNMT3A	NM_022552	stop_gained	c.2379C>G	p.Y793*	1
2	25239161	AG	A	DNMT3A	NM_022552	frameshift_deletion	c.2376delC	p.Y793Tfs*9	1
2	25239163	C	T	DNMT3A	NM_022552	missense_variant	c.2375G>A	p.R792H	6
2	25239163	CG	C	DNMT3A	NM_022552	frameshift_deletion	c.2374delC	p.R792Afs*10	3
2	25239166	GC	G	DNMT3A	NM_022552	frameshift_deletion	c.2371delG	p.A791Pfs*11	1
2	25239169	CTG	C	DNMT3A	NM_022552	frameshift_deletion	c.2367_2368delCA	p.H789Qfs*8	1
2	25239169	CT	C	DNMT3A	NM_022552	frameshift_deletion	c.2368delA	p.R790Gfs*12	1
2	25239169	C	CTG	DNMT3A	NM_022552	frameshift_insertion	c.2368_2369insCA	p.R790Tfs*13	1
2	25239171	GT	G	DNMT3A	NM_022552	frameshift_deletion	c.2366delA	p.H789Pfs*13	1
2	25239176	CA	C	DNMT3A	NM_022552	frameshift_deletion	c.2361delT	p.A788Hfs*14	1
2	25239177	AGC	A	DNMT3A	NM_022552	frameshift_deletion	c.2359_2360delGC	p.A787Cfs*10	1
2	25239178	G	GC	DNMT3A	NM_022552	frameshift_insertion	c.2359_2360insG	p.A787Gfs*11	1
2	25239181	G	T	DNMT3A	NM_022552	stop_gained	c.2357C>A	p.S786*	3
2	25239181	G	C	DNMT3A	NM_022552	stop_gained	c.2357C>G	p.S786*	4
2	25239181	GAC	G	DNMT3A	NM_022552	frameshift_deletion	c.2355_2356delGT	p.A787Cfs*10	2
2	25239186	TTC	T	DNMT3A	NM_022552	frameshift_deletion	c.2350_2351delGA	p.E784Sfs*13	1
2	25239188	C	A	DNMT3A	NM_022552	stop_gained	c.2350G>T	p.E784*	2
2	25239191	TG	T	DNMT3A	NM_022552	frameshift_deletion	c.2346delC	p.E784Kfs*18	1
2	25239193	GCATCAAT	G	DNMT3A	NM_022552	frameshift_deletion	c.2338_2344delATTGATG	p.I780Pfs*20	1
2	25239194	C	CATCAATCA	DNMT3A	NM_022552	frameshift_insertion	c.2343_2344insTGATTGAT	p.A782*	1
2	25239195	ATC	A	DNMT3A	NM_022552	frameshift_deletion	c.2341_2342delGA	p.D781Cfs*16	1
2	25239198	AATCATCACAG	A	DNMT3A	NM_022552	frameshift_deletion	c.2330_2339delCTGTGATGAT	p.P777Lfs*22	2
2	25239199	A	G	DNMT3A	NM_022552	missense_variant	c.2339T>C	p.I780T	67
2	25239201	CA	C	DNMT3A	NM_022552	frameshift_deletion	c.2336delT	p.M779Rfs*23	1
2	25239201	C	CATCA	DNMT3A	NM_022552	frameshift_insertion	c.2336_2337insTGAT	p.M779Ifs*4	1
2	25239202	AT	A	DNMT3A	NM_022552	frameshift_deletion	c.2335delA	p.M779*	1
2	25239203	TCA	T	DNMT3A	NM_022552	frameshift_deletion	c.2333_2334delTG	p.V778Dfs*3	1
2	25239203	TCACAGGGTTGGACTACAAAACAG	T	DNMT3A	NM_022552	splice-site/frameshift	c.2323-11_2334del-		1
2	25239203	T	TCA	DNMT3A	NM_022552	frameshift_insertion	c.2334_2335insTG	p.M779*	1
2	25239204	CA	C	DNMT3A	NM_022552	frameshift_deletion	c.2333delT	p.V778Gfs*2	1
2	25239204	CACAGGGTTGGACTACAAA	C	DNMT3A	NM_022552	splice-site/frameshift	c.2323-7_2333del-		1
2	25239204	CACAGGGTTGGACTACAA	C	DNMT3A	NM_022552	splice-site/frameshift	c.2323-6_2333del-		1
2	25239204	C	CA	DNMT3A	NM_022552	frameshift_insertion	c.2333_2334insT	p.M779Dfs*3	1
2	25239205	AC	A	DNMT3A	NM_022552	frameshift_deletion	c.2332delG	p.V778*	1
2	25239206	CAG	C	DNMT3A	NM_022552	frameshift_deletion	c.2330_2331delCT	p.P777Rfs*4	1
2	25239207	AG	A	DNMT3A	NM_022552	frameshift_deletion	c.2330delC	p.P777Lfs*2	1
2	25239210	GT	G	DNMT3A	NM_022552	frameshift_deletion	c.2327delA	p.N776Tfs*3	2
2	25239211	TTGGACTACAAA	T	DNMT3A	NM_022552	splice-site/frameshift	c.2323-7_2326del-		1
2	25239213	GGACTACAAAACAGGAGACGGTTTGAAGATGAGCCAAGGAGGAGCATGAAACAGCGC	G	DNMT3A	NM_022552	splice-site/frameshift	c.2323-54_2324del-		1
2	25239215	AC	A	DNMT3A	NM_022552	splice_acceptor_variant	c.2323-1del-		1
2	25239216	C	A	DNMT3A	NM_022552	splice_acceptor_variant	c.2323-1G>T		3
2	25239216	C	T	DNMT3A	NM_022552	splice_acceptor_variant	c.2323-1G>A		6
2	25239217	T	C	DNMT3A	NM_022552	splice_acceptor_variant	c.2323-2A>G		15
2	25239217	T	G	DNMT3A	NM_022552	splice_acceptor_variant	c.2323-2A>C		3
2	25239217	T	A	DNMT3A	NM_022552	splice_acceptor_variant	c.2323-2A>T		1
2	25240300	A	C	DNMT3A	NM_022552	splice_donor_variant	c.2322+2T>G		1
2	25240300	A	T	DNMT3A	NM_022552	splice_donor_variant	c.2322+2T>A		1
2	25240300	A	G	DNMT3A	NM_022552	splice_donor_variant	c.2322+2T>C		10
2	25240300	AC	A	DNMT3A	NM_022552	splice_donor_variant	c.2322+1del-		1
2	25240300	ACC	A	DNMT3A	NM_022552	splice-site/frameshift	c.2322_2322+1del-		1
2	25240300	ACCTCGAGAAATCGCGAGAT	A	DNMT3A	NM_022552	splice-site/frameshift	c.2305_2322+1del-		1
2	25240300	ACCTCGAGAAATCGCGAGATGTC	A	DNMT3A	NM_022552	splice-site/frameshift	c.2302_2322+1del-		1
2	25240301	C	T	DNMT3A	NM_022552	splice_donor_variant	c.2322+1G>A		19
2	25240301	C	A	DNMT3A	NM_022552	splice_donor_variant	c.2322+1G>T		10
2	25240301	C	G	DNMT3A	NM_022552	splice_donor_variant	c.2322+1G>C		4
2	25240301	CCTCGA	C	DNMT3A	NM_022552	frameshift_deletion	c.2318_2322delTCGAG	p.E774Qfs*6	1
2	25240302	C	G	DNMT3A	NM_022552	missense_variant	c.2322G>C	p.E774D	4
2	25240302	C	A	DNMT3A	NM_022552	missense_variant	c.2322G>T	p.E774D	3
2	25240302	CTCGAGAAA	C	DNMT3A	NM_022552	frameshift_deletion	c.2314_2321delTTTCTCGA	p.F772Vfs*7	1
2	25240303	T	C	DNMT3A	NM_022552	missense_variant	c.2321A>G	p.E774G	8
2	25240303	TC	T	DNMT3A	NM_022552	frameshift_deletion	c.2320delG	p.E774Sfs*5	1
2	25240304	C	A	DNMT3A	NM_022552	stop_gained	c.2320G>T	p.E774*	13
2	25240304	C	T	DNMT3A	NM_022552	missense_variant	c.2320G>A	p.E774K	9
2	25240304	CGAGAA	C	DNMT3A	NM_022552	frameshift_deletion	c.2315_2319delTTCTC	p.F772*	1
2	25240306	A	C	DNMT3A	NM_022552	missense_variant	c.2318T>G	p.L773R	3
2	25240306	AG	A	DNMT3A	NM_022552	frameshift_deletion	c.2317delC	p.L773Sfs*6	2
2	25240307	G	C	DNMT3A	NM_022552	missense_variant	c.2317C>G	p.L773V	9
2	25240307	GAA	G	DNMT3A	NM_022552	frameshift_deletion	c.2315_2316delTT	p.F772Sfs*9	1
2	25240307	GA	G	DNMT3A	NM_022552	frameshift_deletion	c.2316delT	p.L773Sfs*6	3
2	25240307	G	GAA	DNMT3A	NM_022552	frameshift_insertion	c.2316_2317insTT	p.L773Ffs*7	1
2	25240309	A	ATC	DNMT3A	NM_022552	frameshift_insertion	c.2314_2315insGA	p.F772*	1
2	25240310	A	T	DNMT3A	NM_022552	missense_variant	c.2314T>A	p.F772I	4
2	25240310	A	C	DNMT3A	NM_022552	missense_variant	c.2314T>G	p.F772V	1
2	25240310	AT	A	DNMT3A	NM_022552	frameshift_deletion	c.2313delA	p.L773Sfs*6	1
2	25240311	TCGCG	T	DNMT3A	NM_022552	frameshift_deletion	c.2309_2312delCGCG	p.S770Yfs*8	1
2	25240312	C	T	DNMT3A	NM_022552	missense_variant	c.2312G>A	p.R771Q	90
2	25240312	CG	C	DNMT3A	NM_022552	frameshift_deletion	c.2311delC	p.R771Dfs*8	1
2	25240312	C	CGG	DNMT3A	NM_022552	frameshift_insertion	c.2311_2312insCC	p.R771Pfs*9	1
2	25240313	G	A	DNMT3A	NM_022552	stop_gained	c.2311C>T	p.R771*	196
2	25240313	G	GC	DNMT3A	NM_022552	frameshift_insertion	c.2310_2311insG	p.R771Afs*11	1
2	25240314	CGA	C	DNMT3A	NM_022552	frameshift_deletion	c.2308_2309delTC	p.S770Afs*11	1
2	25240315	G	T	DNMT3A	NM_022552	stop_gained	c.2309C>A	p.S770*	9
2	25240315	G	A	DNMT3A	NM_022552	missense_variant	c.2309C>T	p.S770L	96
2	25240315	G	C	DNMT3A	NM_022552	missense_variant	c.2309C>G	p.S770W	15
2	25240315	GA	G	DNMT3A	NM_022552	frameshift_deletion	c.2308delT	p.S770Rfs*9	3
2	25240315	GAGATGTCCCT	G	DNMT3A	NM_022552	frameshift_deletion	c.2299_2308delAGGGACATCT	p.I769Ffs*7	1
2	25240316	A	G	DNMT3A	NM_022552	missense_variant	c.2308T>C	p.S770P	7
2	25240316	AG	A	DNMT3A	NM_022552	frameshift_deletion	c.2307delC	p.S770Rfs*9	1
2	25240317	GA	G	DNMT3A	NM_022552	frameshift_deletion	c.2306delT	p.I769Tfs*10	1
2	25240318	AT	A	DNMT3A	NM_022552	frameshift_deletion	c.2305delA	p.I769Sfs*10	1
2	25240319	T	TGTCC	DNMT3A	NM_022552	frameshift_insertion	c.2304_2305insGGAC	p.I769Gfs*14	1
2	25240320	GT	G	DNMT3A	NM_022552	frameshift_deletion	c.2303delA	p.D768Afs*11	1
2	25240321	TC	T	DNMT3A	NM_022552	frameshift_deletion	c.2302delG	p.D768Tfs*11	1
2	25240323	C	CCTCTTGT	DNMT3A	NM_022552	frameshift_insertion	c.2300_2301insACAAGAG	p.D768Qfs*16	1
2	25240323	C	CCT	DNMT3A	NM_022552	frameshift_insertion	c.2300_2301insAG	p.D768Gfs*12	1
2	25240324	CT	C	DNMT3A	NM_022552	frameshift_deletion	c.2299delA	p.R767Gfs*12	6
2	25240326	CTT	C	DNMT3A	NM_022552	frameshift_deletion	c.2296_2297delAA	p.K766Efs*15	28
2	25240326	CT	C	DNMT3A	NM_022552	frameshift_deletion	c.2297delA	p.K766Rfs*13	3
2	25240327	TTG	T	DNMT3A	NM_022552	frameshift_deletion	c.2295_2296delCA	p.D765Efs*16	1
2	25240331	C	CA	DNMT3A	NM_022552	frameshift_insertion	c.2292_2293insT	p.D765*	1
2	25240332	AC	A	DNMT3A	NM_022552	frameshift_deletion	c.2291delG	p.S764Mfs*15	1
2	25240334	TA	T	DNMT3A	NM_022552	frameshift_deletion	c.2289delT	p.S764Vfs*15	1
2	25240334	T	TA	DNMT3A	NM_022552	frameshift_insertion	c.2289_2290insT	p.S764*	1
2	25240336	AC	A	DNMT3A	NM_022552	frameshift_deletion	c.2287delG	p.V763Lfs*16	1
2	25240337	C	T	DNMT3A	NM_022552	missense_variant	c.2287G>A	p.V763I	2
2	25240337	C	CGTTA	DNMT3A	NM_022552	frameshift_insertion	c.2286_2287insTAAC	p.V763*	2
2	25240337	C	CA	DNMT3A	NM_022552	frameshift_insertion	c.2286_2287insT	p.V763Cfs*2	1
2	25240338	GC	G	DNMT3A	NM_022552	frameshift_deletion	c.2285delG	p.G762Afs*17	3
2	25240338	GCCCATGGCCA	G	DNMT3A	NM_022552	frameshift_deletion	c.2276_2285delTGGCCATGGG	p.V759Afs*17	1
2	25240343	T	C	DNMT3A	NM_022552	missense_variant	c.2281A>G	p.M761V	25
2	25240343	TG	T	DNMT3A	NM_022552	frameshift_deletion	c.2280delC	p.M761Wfs*18	2
2	25240343	T	TG	DNMT3A	NM_022552	frameshift_insertion	c.2280_2281insC	p.M761Hfs*4	1
2	25240345	GC	G	DNMT3A	NM_022552	frameshift_deletion	c.2278delG	p.A760Pfs*19	1
2	25240345	G	GC	DNMT3A	NM_022552	frameshift_insertion	c.2278_2279insG	p.A760Gfs*5	1
2	25240346	CCACCACATTCT	C	DNMT3A	NM_022552	frameshift_deletion	c.2267_2277delAGAATGTGGTG	p.E756Gfs*5	1
2	25240347	CA	C	DNMT3A	NM_022552	frameshift_deletion	c.2276delT	p.V759Gfs*20	1
2	25240349	CCA	C	DNMT3A	NM_022552	frameshift_deletion	c.2273_2274delTG	p.V758Gfs*6	2
2	25240349	C	CGAGATGTCCCTCTTGT	DNMT3A	NM_022552	frameshift_insertion	c.2274_2275insACAAGAGGGACATCTC	p.V759Tfs*11	1
2	25240351	A	ACTAACGCC	DNMT3A	NM_022552	frameshift_insertion	c.2272_2273insGGCGTTAG	p.V758Gfs*3	1
2	25240352	CA	C	DNMT3A	NM_022552	frameshift_deletion	c.2271delT	p.N757Kfs*22	3
2	25240352	CATTCTCAAAGAGCCAGA	C	DNMT3A	NM_022552	frameshift_deletion	c.2255_2271delTCTGGCTCTTTGAGAAT	p.F752Cfs*7	1
2	25240352	CATTCTCAAAGAGCCAG	C	DNMT3A	NM_022552	frameshift_deletion	c.2256_2271delCTGGCTCTTTGAGAAT	p.F752Lfs*22	1
2	25240353	AT	A	DNMT3A	NM_022552	frameshift_deletion	c.2270delA	p.N757Mfs*22	2
2	25240353	ATTCTCAAAGAGCCAGAAGAAGGG	A	DNMT3A	NM_022552	frameshift_deletion	c.2248_2270delCCCTTCTTCTGGCTCTTTGAGAA	p.P750Cfs*7	1
2	25240354	TTCTC	T	DNMT3A	NM_022552	frameshift_deletion	c.2266_2269delGAGA	p.E756Mfs*22	1
2	25240356	CTCAAAGAGCCAGAAGAA	C	DNMT3A	NM_022552	frameshift_deletion	c.2251_2267delTTCTTCTGGCTCTTTGA	p.F751Efs*8	1
2	25240358	C	A	DNMT3A	NM_022552	stop_gained	c.2266G>T	p.E756*	1
2	25240358	CAA	C	DNMT3A	NM_022552	frameshift_deletion	c.2264_2265delTT	p.F755*	3
2	25240358	CA	C	DNMT3A	NM_022552	frameshift_deletion	c.2265delT	p.F755Lfs*24	1
2	25240358	CAAAGA	C	DNMT3A	NM_022552	frameshift_deletion	c.2261_2265delTCTTT	p.L754Rfs*9	1
2	25240358	C	CA	DNMT3A	NM_022552	frameshift_insertion	c.2265_2266insT	p.E756*	3
2	25240358	C	CAG	DNMT3A	NM_022552	frameshift_insertion	c.2265_2266insCT	p.E756Lfs*24	1
2	25240359	A	T	DNMT3A	NM_022552	missense_variant	c.2265T>A	p.F755L	1
2	25240359	A	C	DNMT3A	NM_022552	missense_variant	c.2265T>G	p.F755L	8
2	25240359	A	AT	DNMT3A	NM_022552	frameshift_insertion	c.2264_2265insA	p.F755Lfs*2	1
2	25240360	A	G	DNMT3A	NM_022552	missense_variant	c.2264T>C	p.F755S	97
2	25240360	AAGAGCCAGAAGAAG	A	DNMT3A	NM_022552	frameshift_deletion	c.2250_2263delCTTCTTCTGGCTCT	p.F751*	1
2	25240361	A	G	DNMT3A	NM_022552	missense_variant	c.2263T>C	p.F755L	2
2	25240361	A	T	DNMT3A	NM_022552	missense_variant	c.2263T>A	p.F755I	6
2	25240361	AGAGCCAGAAGAAGGGGC	A	DNMT3A	NM_022552	frameshift_deletion	c.2246_2262delGCCCCTTCTTCTGGCTC	p.R749Lfs*2	1
2	25240362	GA	G	DNMT3A	NM_022552	frameshift_deletion	c.2261delT	p.L754Pfs*25	1
2	25240363	A	G	DNMT3A	NM_022552	missense_variant	c.2261T>C	p.L754P	11
2	25240363	A	C	DNMT3A	NM_022552	missense_variant	c.2261T>G	p.L754R	15
2	25240363	A	T	DNMT3A	NM_022552	missense_variant	c.2261T>A	p.L754H	7
2	25240364	GCCAGAAGAAGGGGCGAT	G	DNMT3A	NM_022552	frameshift_deletion	c.2243_2259delATCGCCCCTTCTTCTGG	p.D748Afs*3	1
2	25240365	C	T	DNMT3A	NM_022552	stop_gained	c.2259G>A	p.W753*	7
2	25240365	C	A	DNMT3A	NM_022552	missense_variant	c.2259G>T	p.W753C	8
2	25240365	C	G	DNMT3A	NM_022552	missense_variant	c.2259G>C	p.W753C	3
2	25240366	C	T	DNMT3A	NM_022552	stop_gained	c.2258G>A	p.W753*	9
2	25240366	CAG	C	DNMT3A	NM_022552	frameshift_deletion	c.2256_2257delCT	p.F752Lfs*4	5
2	25240367	A	T	DNMT3A	NM_022552	missense_variant	c.2257T>A	p.W753R	6
2	25240367	A	C	DNMT3A	NM_022552	missense_variant	c.2257T>G	p.W753G	2
2	25240367	A	G	DNMT3A	NM_022552	missense_variant	c.2257T>C	p.W753R	10
2	25240367	AGAAGAAGGGGC	A	DNMT3A	NM_022552	frameshift_deletion	c.2246_2256delGCCCCTTCTTC	p.R749Lfs*4	2
2	25240367	AGAAG	A	DNMT3A	NM_022552	frameshift_deletion	c.2253_2256delCTTC	p.F752Gfs*26	2
2	25240367	AG	A	DNMT3A	NM_022552	frameshift_deletion	c.2256delC	p.W753Gfs*26	2
2	25240368	G	C	DNMT3A	NM_022552	missense_variant	c.2256C>G	p.F752L	8
2	25240368	G	T	DNMT3A	NM_022552	missense_variant	c.2256C>A	p.F752L	5
2	25240368	GA	G	DNMT3A	NM_022552	frameshift_deletion	c.2255delT	p.F752Sfs*27	1
2	25240368	GAA	G	DNMT3A	NM_022552	frameshift_deletion	c.2254_2255delTT	p.F752Lfs*4	1
2	25240369	A	C	DNMT3A	NM_022552	missense_variant	c.2255T>G	p.F752C	11
2	25240369	AAGAAGGGG	A	DNMT3A	NM_022552	frameshift_deletion	c.2247_2254delCCCCTTCT	p.P750Lfs*4	2
2	25240369	AAG	A	DNMT3A	NM_022552	frameshift_deletion	c.2253_2254delCT	p.F752Lfs*4	4
2	25240370	A	T	DNMT3A	NM_022552	missense_variant	c.2254T>A	p.F752I	11
2	25240370	A	C	DNMT3A	NM_022552	missense_variant	c.2254T>G	p.F752V	10
2	25240370	A	G	DNMT3A	NM_022552	missense_variant	c.2254T>C	p.F752L	14
2	25240370	AG	A	DNMT3A	NM_022552	frameshift_deletion	c.2253delC	p.F752Sfs*27	2
2	25240370	AGAAGGGGC	A	DNMT3A	NM_022552	frameshift_deletion	c.2246_2253delGCCCCTTC	p.R749Lfs*5	1
2	25240370	A	AGAAGGGGCTTT	DNMT3A	NM_022552	frameshift_insertion	c.2253_2254insAAAGCCCCTTC	p.F752Kfs*31	1
2	25240371	G	C	DNMT3A	NM_022552	missense_variant	c.2253C>G	p.F751L	4
2	25240371	G	T	DNMT3A	NM_022552	missense_variant	c.2253C>A	p.F751L	4
2	25240371	GA	G	DNMT3A	NM_022552	frameshift_deletion	c.2252delT	p.F751Sfs*28	3
2	25240371	G	GA	DNMT3A	NM_022552	frameshift_insertion	c.2252_2253insT	p.F752Lfs*5	1
2	25240371	G	GT	DNMT3A	NM_022552	frameshift_insertion	c.2252_2253insA	p.F751Lfs*6	1
2	25240372	A	C	DNMT3A	NM_022552	missense_variant	c.2252T>G	p.F751C	3
2	25240373	A	G	DNMT3A	NM_022552	missense_variant	c.2251T>C	p.F751L	4
2	25240373	AG	A	DNMT3A	NM_022552	frameshift_deletion	c.2250delC	p.F751Sfs*28	6
2	25240373	A	AG	DNMT3A	NM_022552	frameshift_insertion	c.2250_2251insC	p.F751Lfs*6	1
2	25240374	GGGGC	G	DNMT3A	NM_022552	frameshift_deletion	c.2246_2249delGCCC	p.R749Pfs*29	1
2	25240376	GGC	G	DNMT3A	NM_022552	frameshift_deletion	c.2246_2247delGC	p.R749Pfs*7	1
2	25240376	GGCGA	G	DNMT3A	NM_022552	frameshift_deletion	c.2244_2247delTCGC	p.R749Pfs*29	1
2	25240377	GC	G	DNMT3A	NM_022552	frameshift_deletion	c.2246delG	p.R749Pfs*30	1
2	25240377	GCGAT	G	DNMT3A	NM_022552	frameshift_deletion	c.2243_2246delATCG	p.D748Afs*30	1
2	25240377	G	GC	DNMT3A	NM_022552	frameshift_insertion	c.2246_2247insG	p.F751Lfs*6	1
2	25240377	G	GCGATCATCTCCCTCCTTGGGCCTCTGGCT	DNMT3A	NM_022552	frameshift_insertion	c.2246_2247insAGCCAGAGGCCCAAGGAGGGAGATGATCG	p.P750Afs*39	1
2	25240378	C	A	DNMT3A	NM_022552	missense_variant	c.2246G>T	p.R749L	16
2	25240378	C	T	DNMT3A	NM_022552	missense_variant	c.2246G>A	p.R749H	50
2	25240378	CG	C	DNMT3A	NM_022552	frameshift_deletion	c.2245delC	p.R749Afs*30	2
2	25240378	CGATCA	C	DNMT3A	NM_022552	frameshift_deletion	c.2241_2245delTGATC	p.D747Efs*8	1
2	25240379	G	A	DNMT3A	NM_022552	missense_variant	c.2245C>T	p.R749C	81
2	25240379	G	C	DNMT3A	NM_022552	missense_variant	c.2245C>G	p.R749G	17
2	25240379	GA	G	DNMT3A	NM_022552	frameshift_deletion	c.2244delT	p.R749Afs*30	2
2	25240379	G	GT	DNMT3A	NM_022552	frameshift_insertion	c.2244_2245insA	p.R749Tfs*8	1
2	25240381	TC	T	DNMT3A	NM_022552	frameshift_deletion	c.2242delG	p.D748Ifs*31	1
2	25240381	T	TC	DNMT3A	NM_022552	frameshift_insertion	c.2242_2243insG	p.D748Gfs*9	1
2	25240383	ATCTCCCTC	A	DNMT3A	NM_022552	frameshift_deletion	c.2233_2240delGAGGGAGA	p.E745*	1
2	25240384	TCTCCCTC	T	DNMT3A	NM_022552	frameshift_deletion	c.2233_2239delGAGGGAG	p.E745Mfs*32	1
2	25240385	CT	C	DNMT3A	NM_022552	frameshift_deletion	c.2238delA	p.D747Mfs*32	2
2	25240385	CTCCCTCCTTGGGCCGCGCAT	C	DNMT3A	NM_022552	frameshift_deletion	c.2219_2238delATGCGCGGCCCAAGGAGGGA	p.D740Gfs*2	1
2	25240386	TC	T	DNMT3A	NM_022552	frameshift_deletion	c.2237delG	p.G746Efs*33	1
2	25240388	C	A	DNMT3A	NM_022552	stop_gained	c.2236G>T	p.G746*	5
2	25240390	T	TCC	DNMT3A	NM_022552	frameshift_insertion	c.2233_2234insGG	p.E745Gfs*35	1
2	25240390	T	TCCTTGGG	DNMT3A	NM_022552	frameshift_insertion	c.2233_2234insCCCAAGG	p.E745Afs*6	1
2	25240391	C	A	DNMT3A	NM_022552	stop_gained	c.2233G>T	p.E745*	9
2	25240392	CT	C	DNMT3A	NM_022552	frameshift_deletion	c.2231delA	p.K744Rfs*35	1
2	25240392	C	CT	DNMT3A	NM_022552	frameshift_insertion	c.2231_2232insA	p.E745Gfs*4	2
2	25240394	T	A	DNMT3A	NM_022552	stop_gained	c.2230A>T	p.K744*	3
2	25240394	TG	T	DNMT3A	NM_022552	frameshift_deletion	c.2229delC	p.K744Rfs*35	4
2	25240394	T	TTA	DNMT3A	NM_022552	frameshift_insertion	c.2229_2230insTA	p.K744*	1
2	25240394	T	TG	DNMT3A	NM_022552	frameshift_insertion	c.2229_2230insC	p.K744Qfs*5	1
2	25240396	G	A	DNMT3A	NM_022552	missense_variant	c.2228C>T	p.P743L	9
2	25240396	G	C	DNMT3A	NM_022552	missense_variant	c.2228C>G	p.P743R	13
2	25240396	GGCCGC	G	DNMT3A	NM_022552	frameshift_deletion	c.2223_2227delGCGGC	p.R742Qfs*5	1
2	25240396	G	GGCCGC	DNMT3A	NM_022552	frameshift_insertion	c.2227_2228insGCGGC	p.P743Rfs*38	1
2	25240397	GC	G	DNMT3A	NM_022552	frameshift_deletion	c.2226delG	p.K744Rfs*35	1
2	25240397	G	GC	DNMT3A	NM_022552	frameshift_insertion	c.2226_2227insG	p.P743Afs*6	2
2	25240398	CCG	C	DNMT3A	NM_022552	frameshift_deletion	c.2224_2225delCG	p.R742Afs*6	1
2	25240398	CCGCGCATCATG	C	DNMT3A	NM_022552	frameshift_deletion	c.2215_2225delCATGATGCGCG	p.H739Afs*6	1
2	25240398	CCGCG	C	DNMT3A	NM_022552	frameshift_deletion	c.2222_2225delCGCG	p.A741Gfs*37	1
2	25240399	CG	C	DNMT3A	NM_022552	frameshift_deletion	c.2224delC	p.R742Gfs*37	1
2	25240399	CGCGCATCATGCAGGAG	C	DNMT3A	NM_022552	frameshift_deletion	c.2209_2224delCTCCTGCATGATGCGC	p.L737Gfs*37	1
2	25240399	C	CG	DNMT3A	NM_022552	frameshift_insertion	c.2224_2225insC	p.R742Pfs*7	1
2	25240400	GC	G	DNMT3A	NM_022552	frameshift_deletion	c.2223delG	p.R742Gfs*37	1
2	25240402	G	A	DNMT3A	NM_022552	missense_variant	c.2222C>T	p.A741V	15
2	25240402	G	GC	DNMT3A	NM_022552	frameshift_insertion	c.2221_2222insG	p.A741Gfs*8	6
2	25240403	CATCA	C	DNMT3A	NM_022552	frameshift_deletion	c.2217_2220delTGAT	p.H739Qfs*39	1
2	25240403	C	CA	DNMT3A	NM_022552	frameshift_insertion	c.2220_2221insT	p.A741Cfs*8	1
2	25240406	C	CA	DNMT3A	NM_022552	frameshift_insertion	c.2217_2218insT	p.D740*	1
2	25240411	AG	A	DNMT3A	NM_022552	frameshift_deletion	c.2212delC	p.L738Cfs*41	2
2	25240411	A	AG	DNMT3A	NM_022552	frameshift_insertion	c.2212_2213insC	p.L738Pfs*3	2
2	25240413	GA	G	DNMT3A	NM_022552	frameshift_deletion	c.2210delT	p.L737Pfs*42	4
2	25240413	G	GA	DNMT3A	NM_022552	frameshift_insertion	c.2210_2211insT	p.L738Pfs*3	1
2	25240414	A	T	DNMT3A	NM_022552	missense_variant	c.2210T>A	p.L737H	6
2	25240414	A	C	DNMT3A	NM_022552	missense_variant	c.2210T>G	p.L737R	5
2	25240414	AG	A	DNMT3A	NM_022552	frameshift_deletion	c.2209delC	p.L737Sfs*42	3
2	25240415	G	A	DNMT3A	NM_022552	missense_variant	c.2209C>T	p.L737F	5
2	25240416	GCGGTAGAACT	G	DNMT3A	NM_022552	frameshift_deletion	c.2198_2207delAGTTCTACCG	p.E733Afs*43	1
2	25240417	C	T	DNMT3A	NM_022552	missense_variant	c.2207G>A	p.R736H	197
2	25240417	C	G	DNMT3A	NM_022552	missense_variant	c.2207G>C	p.R736P	5
2	25240417	CG	C	DNMT3A	NM_022552	frameshift_deletion	c.2206delC	p.R736Afs*43	1
2	25240418	G	A	DNMT3A	NM_022552	missense_variant	c.2206C>T	p.R736C	180
2	25240419	G	T	DNMT3A	NM_022552	stop_gained	c.2205C>A	p.Y735*	3
2	25240419	G	C	DNMT3A	NM_022552	stop_gained	c.2205C>G	p.Y735*	1
2	25240419	G	GT	DNMT3A	NM_022552	frameshift_insertion	c.2204_2205insA	p.Y735*	1
2	25240419	G	GTA	DNMT3A	NM_022552	frameshift_insertion	c.2204_2205insTA	p.R736Tfs*44	1
2	25240420	T	C	DNMT3A	NM_022552	missense_variant	c.2204A>G	p.Y735C	316
2	25240420	T	G	DNMT3A	NM_022552	missense_variant	c.2204A>C	p.Y735S	34
2	25240421	A	T	DNMT3A	NM_022552	missense_variant	c.2203T>A	p.Y735N	6
2	25240421	AG	A	DNMT3A	NM_022552	frameshift_deletion	c.2202delC	p.Y735Tfs*44	7
2	25240422	G	T	DNMT3A	NM_022552	missense_variant	c.2202C>A	p.F734L	5
2	25240422	G	C	DNMT3A	NM_022552	missense_variant	c.2202C>G	p.F734L	16
2	25240422	GA	G	DNMT3A	NM_022552	frameshift_deletion	c.2201delT	p.F734Sfs*45	1
2	25240422	G	GAT	DNMT3A	NM_022552	frameshift_insertion	c.2201_2202insAT	p.F734Lfs*46	2
2	25240423	A	C	DNMT3A	NM_022552	missense_variant	c.2201T>G	p.F734C	3
2	25240424	A	G	DNMT3A	NM_022552	missense_variant	c.2200T>C	p.F734L	5
2	25240425	CTCAAAGAAGAG	C	DNMT3A	NM_022552	frameshift_deletion	c.2188_2198delCTCTTCTTTGA	p.L730Vfs*7	1
2	25240425	C	CT	DNMT3A	NM_022552	frameshift_insertion	c.2198_2199insA	p.F734Vfs*7	1
2	25240426	T	C	DNMT3A	NM_022552	missense_variant	c.2198A>G	p.E733G	11
2	25240426	T	G	DNMT3A	NM_022552	missense_variant	c.2198A>C	p.E733A	4
2	25240426	TCAAAGAAGAGC	T	DNMT3A	NM_022552	frameshift_deletion	c.2187_2197delGCTCTTCTTTG	p.L730Vfs*7	1
2	25240426	TCAAAG	T	DNMT3A	NM_022552	frameshift_deletion	c.2193_2197delCTTTG	p.F731Lfs*8	1
2	25240426	T	TC	DNMT3A	NM_022552	frameshift_insertion	c.2197_2198insG	p.E733Gfs*8	1
2	25240427	C	A	DNMT3A	NM_022552	stop_gained	c.2197G>T	p.E733*	9
2	25240427	CA	C	DNMT3A	NM_022552	frameshift_deletion	c.2196delT	p.F732Lfs*47	1
2	25240427	CAAAG	C	DNMT3A	NM_022552	frameshift_deletion	c.2193_2196delCTTT	p.F731Lfs*47	7
2	25240427	CAAAGA	C	DNMT3A	NM_022552	frameshift_deletion	c.2192_2196delTCTTT	p.F731*	1
2	25240427	CAAA	C	DNMT3A	NM_022552	inframe_deletion	c.2194_2196delTTT-	p.F732del	4
2	25240427	C	CA	DNMT3A	NM_022552	frameshift_insertion	c.2196_2197insT	p.E733*	30
2	25240427	C	CAA	DNMT3A	NM_022552	frameshift_insertion	c.2196_2197insTT	p.E733Lfs*47	1
2	25240427	C	CCT	DNMT3A	NM_022552	frameshift_insertion	c.2196_2197insAG	p.E733Rfs*47	1
2	25240428	A	C	DNMT3A	NM_022552	missense_variant	c.2196T>G	p.F732L	7
2	25240428	A	T	DNMT3A	NM_022552	missense_variant	c.2196T>A	p.F732L	2
2	25240429	A	G	DNMT3A	NM_022552	missense_variant	c.2195T>C	p.F732S	40
2	25240429	A	C	DNMT3A	NM_022552	missense_variant	c.2195T>G	p.F732C	5
2	25240429	AAG	A	DNMT3A	NM_022552	frameshift_deletion	c.2193_2194delCT	p.F732*	2
2	25240429	AAGAAG	A	DNMT3A	NM_022552	frameshift_deletion	c.2190_2194delCTTCT	p.F731*	1
2	25240429	AAGAAGAGCCGGCC	A	DNMT3A	NM_022552	frameshift_deletion	c.2182_2194delGGCCGGCTCTTCT	p.G728Lfs*47	1
2	25240430	A	G	DNMT3A	NM_022552	missense_variant	c.2194T>C	p.F732L	8
2	25240430	AG	A	DNMT3A	NM_022552	frameshift_deletion	c.2193delC	p.F732Lfs*47	2
2	25240430	AGAAGAGCC	A	DNMT3A	NM_022552	frameshift_deletion	c.2186_2193delGGCTCTTC	p.R729Lfs*2	1
2	25240431	G	T	DNMT3A	NM_022552	missense_variant	c.2193C>A	p.F731L	7
2	25240431	G	C	DNMT3A	NM_022552	missense_variant	c.2193C>G	p.F731L	11
2	25240431	GAA	G	DNMT3A	NM_022552	frameshift_deletion	c.2191_2192delTT	p.F731Lfs*2	1
2	25240431	GA	G	DNMT3A	NM_022552	frameshift_deletion	c.2192delT	p.F731Sfs*48	2
2	25240431	G	GTT	DNMT3A	NM_022552	frameshift_insertion	c.2192_2193insAA	p.F731Lfs*49	1
2	25240431	G	GT	DNMT3A	NM_022552	frameshift_insertion	c.2192_2193insA	p.F731Lfs*3	2
2	25240432	A	T	DNMT3A	NM_022552	missense_variant	c.2192T>A	p.F731Y	3
2	25240432	A	C	DNMT3A	NM_022552	missense_variant	c.2192T>G	p.F731C	4
2	25240433	A	G	DNMT3A	NM_022552	missense_variant	c.2191T>C	p.F731L	7
2	25240433	A	T	DNMT3A	NM_022552	missense_variant	c.2191T>A	p.F731I	5
2	25240433	AGAGCC	A	DNMT3A	NM_022552	frameshift_deletion	c.2186_2190delGGCTC	p.R729Lfs*3	1
2	25240433	AG	A	DNMT3A	NM_022552	frameshift_deletion	c.2190delC	p.F731Sfs*48	1
2	25240433	A	AT	DNMT3A	NM_022552	frameshift_insertion	c.2190_2191insA	p.F731Ifs*3	1
2	25240434	GA	G	DNMT3A	NM_022552	frameshift_deletion	c.2189delT	p.L730Pfs*49	4
2	25240434	GAGCCGGCC	G	DNMT3A	NM_022552	frameshift_deletion	c.2182_2189delGGCCGGCT	p.G728Lfs*3	1
2	25240434	G	GAGCC	DNMT3A	NM_022552	frameshift_insertion	c.2189_2190insGGCT	p.F731Afs*4	1
2	25240435	AG	A	DNMT3A	NM_022552	frameshift_deletion	c.2188delC	p.L730Sfs*49	1
2	25240435	AGCCGGCCAGT	A	DNMT3A	NM_022552	frameshift_deletion	c.2179_2188delACTGGCCGGC	p.T727Sfs*49	1
2	25240435	A	AGC	DNMT3A	NM_022552	frameshift_insertion	c.2188_2189insGC	p.L730Rfs*50	1
2	25240437	CCG	C	DNMT3A	NM_022552	frameshift_deletion	c.2185_2186delCG	p.R729Afs*4	1
2	25240438	C	T	DNMT3A	NM_022552	missense_variant	c.2186G>A	p.R729Q	45
2	25240438	CG	C	DNMT3A	NM_022552	frameshift_deletion	c.2185delC	p.R729Gfs*50	2
2	25240438	C	CGGCCA	DNMT3A	NM_022552	frameshift_insertion	c.2185_2186insTGGCC	p.R729Lfs*52	1
2	25240439	G	A	DNMT3A	NM_022552	missense_variant	c.2185C>T	p.R729W	150
2	25240439	G	C	DNMT3A	NM_022552	missense_variant	c.2185C>G	p.R729G	39
2	25240439	GGCCA	G	DNMT3A	NM_022552	frameshift_deletion	c.2181_2184delTGGC	p.R729Sfs*49	1
2	25240440	GC	G	DNMT3A	NM_022552	frameshift_deletion	c.2183delG	p.G728Afs*51	2
2	25240441	C	CA	DNMT3A	NM_022552	frameshift_insertion	c.2182_2183insT	p.G728Vfs*6	1
2	25240443	AGTGCCCTCT	A	DNMT3A	NM_022552	splice-site/frameshift	c.2174-2_2180del-		1
2	25240444	G	GC	DNMT3A	NM_022552	frameshift_insertion	c.2179_2180insG	p.T727Sfs*7	1
2	25240445	TGCCCTCTGAGA	T	DNMT3A	NM_022552	splice-site/frameshift	c.2174-6_2178del-		1
2	25240445	TG	T	DNMT3A	NM_022552	frameshift_deletion	c.2178delC	p.T727Lfs*52	1
2	25240446	GC	G	DNMT3A	NM_022552	frameshift_deletion	c.2177delG	p.G726Afs*53	2
2	25240446	GCCCT	G	DNMT3A	NM_022552	frameshift_deletion	c.2174_2177delAGGG	p.E725Afs*53	1
2	25240446	GCCCTCTGAGAGGTC	G	DNMT3A	NM_022552	splice-site/frameshift	c.2174-10_2177del-		1
2	25240448	CCT	C	DNMT3A	NM_022552	frameshift_deletion	c.2174_2175delAG	p.E725Gfs*8	5
2	25240448	CCTCT	C	DNMT3A	NM_022552	splice-site/frameshift	c.2174-2_2175del-		2
2	25240449	CT	C	DNMT3A	NM_022552	frameshift_deletion	c.2174delA	p.E725Gfs*54	1
2	25240451	C	T	DNMT3A	NM_022552	splice_acceptor_variant	c.2174-1G>A		9
2	25240451	C	A	DNMT3A	NM_022552	splice_acceptor_variant	c.2174-1G>T		3
2	25240451	C	G	DNMT3A	NM_022552	splice_acceptor_variant	c.2174-1G>C		13
2	25240452	T	A	DNMT3A	NM_022552	splice_acceptor_variant	c.2174-2A>T		4
2	25240452	T	G	DNMT3A	NM_022552	splice_acceptor_variant	c.2174-2A>C		5
2	25240452	T	C	DNMT3A	NM_022552	splice_acceptor_variant	c.2174-2A>G		14
2	25240638	A	G	DNMT3A	NM_022552	splice_donor_variant	c.2173+2T>C		2
2	25240638	A	C	DNMT3A	NM_022552	splice_donor_variant	c.2173+2T>G		1
2	25240638	A	T	DNMT3A	NM_022552	splice_donor_variant	c.2173+2T>A		1
2	25240638	AC	A	DNMT3A	NM_022552	splice_donor_variant	c.2173+1del-		2
2	25240639	C	T	DNMT3A	NM_022552	splice_donor_variant	c.2173+1G>A		52
2	25240639	C	G	DNMT3A	NM_022552	splice_donor_variant	c.2173+1G>C		3
2	25240639	C	A	DNMT3A	NM_022552	splice_donor_variant	c.2173+1G>T		8
2	25240640	C	A	DNMT3A	NM_022552	stop_gained	c.2173G>T	p.E725*	5
2	25240641	G	T	DNMT3A	NM_022552	stop_gained	c.2172C>A	p.Y724*	7
2	25240641	G	C	DNMT3A	NM_022552	stop_gained	c.2172C>G	p.Y724*	3
2	25240642	T	C	DNMT3A	NM_022552	missense_variant	c.2171A>G	p.Y724C	4
2	25240642	T	TCTC	DNMT3A	NM_022552	stop_gained	c.2170_2171insGAG	p.Y724delins*	1
2	25240644	GA	G	DNMT3A	NM_022552	frameshift_deletion	c.2168delT	p.L723Pfs*56	1
2	25240645	AGG	A	DNMT3A	NM_022552	frameshift_deletion	c.2166_2167delCC	p.Y724Rfs*9	1
2	25240647	GC	G	DNMT3A	NM_022552	frameshift_deletion	c.2165delG	p.G722Afs*57	1
2	25240647	GCC	G	DNMT3A	NM_022552	frameshift_deletion	c.2164_2165delGG	p.G722Pfs*11	1
2	25240650	C	CTT	DNMT3A	NM_022552	frameshift_insertion	c.2162_2163insAA	p.G722Rfs*58	1
2	25240652	T	A	DNMT3A	NM_022552	stop_gained	c.2161A>T	p.K721*	1
2	25240654	C	T	DNMT3A	NM_022552	missense_variant	c.2159G>A	p.R720H	8
2	25240654	CGAGCAGG	C	DNMT3A	NM_022552	frameshift_deletion	c.2152_2158delCCTGCTC	p.P718Afs*59	2
2	25240654	CGAGCA	C	DNMT3A	NM_022552	frameshift_deletion	c.2154_2158delTGCTC	p.A719Qfs*13	1
2	25240654	CG	C	DNMT3A	NM_022552	frameshift_deletion	c.2158delC	p.R720Afs*59	1
2	25240655	G	C	DNMT3A	NM_022552	missense_variant	c.2158C>G	p.R720G	1
2	25240657	GCAGGGTT	G	DNMT3A	NM_022552	frameshift_deletion	c.2149_2155delAACCCTG	p.N717Lfs*60	1
2	25240659	AG	A	DNMT3A	NM_022552	frameshift_deletion	c.2153delC	p.P718Lfs*61	4
2	25240662	GT	G	DNMT3A	NM_022552	frameshift_deletion	c.2150delA	p.N717Tfs*62	1
2	25240662	G	GT	DNMT3A	NM_022552	frameshift_insertion	c.2150_2151insA	p.N717Kfs*17	2
2	25240663	T	C	DNMT3A	NM_022552	missense_variant	c.2150A>G	p.N717S	4
2	25240663	T	A	DNMT3A	NM_022552	missense_variant	c.2150A>T	p.N717I	1
2	25240663	T	TTG	DNMT3A	NM_022552	frameshift_insertion	c.2149_2150insCA	p.N717Tfs*63	1
2	25240664	TGA	T	DNMT3A	NM_022552	frameshift_deletion	c.2147_2148delTC	p.V716Efs*17	1
2	25240666	A	T	DNMT3A	NM_022552	missense_variant	c.2147T>A	p.V716D	13
2	25240666	ACGATGGAGAGGTC	A	DNMT3A	NM_022552	frameshift_deletion	c.2134_2146delGACCTCTCCATCG	p.D712Sfs*63	1
2	25240666	AC	A	DNMT3A	NM_022552	frameshift_deletion	c.2146delG	p.V716Sfs*63	1
2	25240667	C	A	DNMT3A	NM_022552	missense_variant	c.2146G>T	p.V716F	3
2	25240667	C	T	DNMT3A	NM_022552	missense_variant	c.2146G>A	p.V716I	13
2	25240667	CG	C	DNMT3A	NM_022552	frameshift_deletion	c.2145delC	p.I715Mfs*64	1
2	25240667	C	CA	DNMT3A	NM_022552	frameshift_insertion	c.2145_2146insT	p.V716Cfs*18	1
2	25240668	GAT	G	DNMT3A	NM_022552	frameshift_deletion	c.2143_2144delAT	p.I715Rfs*18	1
2	25240669	ATGGAGAGG	A	DNMT3A	NM_022552	frameshift_deletion	c.2136_2143delCCTCTCCA	p.L713Rfs*18	1
2	25240670	TG	T	DNMT3A	NM_022552	frameshift_deletion	c.2142delC	p.I715Sfs*64	1
2	25240670	T	TG	DNMT3A	NM_022552	frameshift_insertion	c.2142_2143insC	p.I715Hfs*19	4
2	25240671	GGA	G	DNMT3A	NM_022552	frameshift_deletion	c.2140_2141delTC	p.S714Hfs*19	1
2	25240671	G	GGA	DNMT3A	NM_022552	frameshift_insertion	c.2141_2142insTC	p.I715Pfs*65	1
2	25240671	G	GTC	DNMT3A	NM_022552	frameshift_insertion	c.2141_2142insGA	p.I715Tfs*65	1
2	25240671	G	GGAGA	DNMT3A	NM_022552	frameshift_insertion	c.2141_2142insTCTC	p.I715Lfs*20	1
2	25240672	G	C	DNMT3A	NM_022552	missense_variant	c.2141C>G	p.S714C	65
2	25240672	G	GA	DNMT3A	NM_022552	frameshift_insertion	c.2140_2141insT	p.S714Ffs*20	1
2	25240674	GAGGTC	G	DNMT3A	NM_022552	frameshift_deletion	c.2134_2138delGACCT	p.D712Lfs*20	1
2	25240675	AG	A	DNMT3A	NM_022552	frameshift_deletion	c.2137delC	p.L713Sfs*66	4
2	25240675	AGG	A	DNMT3A	NM_022552	frameshift_deletion	c.2136_2137delCC	p.S714Hfs*19	1
2	25240677	GT	G	DNMT3A	NM_022552	frameshift_deletion	c.2135delA	p.D712Afs*67	1
2	25240677	G	GT	DNMT3A	NM_022552	frameshift_insertion	c.2135_2136insA	p.D712Efs*22	1
2	25240677	G	GTCAT	DNMT3A	NM_022552	frameshift_insertion	c.2135_2136insATGA	p.D712Efs*2	1
2	25240678	TC	T	DNMT3A	NM_022552	frameshift_deletion	c.2134delG	p.D712Tfs*67	2
2	25240678	TCATTGCAGGGACTGCCC	T	DNMT3A	NM_022552	frameshift_deletion	c.2118_2134delGGGCAGTCCCTGCAATG	p.G707Pfs*21	1
2	25240679	CA	C	DNMT3A	NM_022552	frameshift_deletion	c.2133delT	p.N711Kfs*68	1
2	25240683	G	T	DNMT3A	NM_022552	stop_gained	c.2130C>A	p.C710*	5
2	25240683	GCAGGGACTGCCCC	G	DNMT3A	NM_022552	frameshift_deletion	c.2117_2129delGGGGCAGTCCCTG	p.G706Afs*69	1
2	25240684	C	T	DNMT3A	NM_022552	missense_variant	c.2129G>A	p.C710Y	2
2	25240684	C	G	DNMT3A	NM_022552	missense_variant	c.2129G>C	p.C710S	8
2	25240684	CA	C	DNMT3A	NM_022552	frameshift_deletion	c.2128delT	p.C710Afs*69	2
2	25240684	CAGGGA	C	DNMT3A	NM_022552	frameshift_deletion	c.2124_2128delTCCCT	p.S708Rfs*3	1
2	25240685	A	T	DNMT3A	NM_022552	missense_variant	c.2128T>A	p.C710S	12
2	25240685	AG	A	DNMT3A	NM_022552	frameshift_deletion	c.2127delC	p.C710Afs*69	2
2	25240687	GGACTGCCCCCAATC	G	DNMT3A	NM_022552	frameshift_deletion	c.2112_2125delGATTGGGGGCAGTC	p.I705Lfs*3	1
2	25240688	GA	G	DNMT3A	NM_022552	frameshift_deletion	c.2124delT	p.C710Afs*69	1
2	25240689	AC	A	DNMT3A	NM_022552	frameshift_deletion	c.2123delG	p.S708Ifs*71	1
2	25240690	CTGCCCCCAAT	C	DNMT3A	NM_022552	frameshift_deletion	c.2113_2122delATTGGGGGCA	p.I705Vfs*71	1
2	25240690	CT	C	DNMT3A	NM_022552	frameshift_deletion	c.2122delA	p.S708Vfs*71	2
2	25240691	TGC	T	DNMT3A	NM_022552	frameshift_deletion	c.2120_2121delGC	p.G707Efs*5	1
2	25240692	GC	G	DNMT3A	NM_022552	frameshift_deletion	c.2120delG	p.G707Afs*72	11
2	25240692	GCC	G	DNMT3A	NM_022552	frameshift_deletion	c.2119_2120delGG	p.G707Qfs*5	1
2	25240693	C	T	DNMT3A	NM_022552	missense_variant	c.2120G>A	p.G707D	21
2	25240694	CCCCAA	C	DNMT3A	NM_022552	frameshift_deletion	c.2114_2118delTTGGG	p.I705Rfs*6	1
2	25240695	C	CCCAATCA	DNMT3A	NM_022552	frameshift_insertion	c.2117_2118insTGATTGG	p.G707Dfs*8	1
2	25240697	CA	C	DNMT3A	NM_022552	frameshift_deletion	c.2115delT	p.I705Mfs*74	17
2	25240698	AATCACCAG	A	DNMT3A	NM_022552	frameshift_deletion	c.2107_2114delCTGGTGAT	p.L703Wfs*7	1
2	25240699	A	G	DNMT3A	NM_022552	missense_variant	c.2114T>C	p.I705T	40
2	25240699	A	T	DNMT3A	NM_022552	missense_variant	c.2114T>A	p.I705N	5
2	25240699	A	C	DNMT3A	NM_022552	missense_variant	c.2114T>G	p.I705S	6
2	25240700	T	A	DNMT3A	NM_022552	missense_variant	c.2113A>T	p.I705F	1
2	25240702	A	C	DNMT3A	NM_022552	missense_variant	c.2111T>G	p.V704G	1
2	25240704	CA	C	DNMT3A	NM_022552	frameshift_deletion	c.2108delT	p.L703Rfs*2	1
2	25240704	CAG	C	DNMT3A	NM_022552	frameshift_deletion	c.2107_2108delCT	p.L703Gfs*9	1
2	25240706	GAT	G	DNMT3A	NM_022552	frameshift_deletion	c.2105_2106delAT	p.D702Afs*10	1
2	25240708	TC	T	DNMT3A	NM_022552	frameshift_deletion	c.2104delG	p.D702Ifs*3	1
2	25240709	C	A	DNMT3A	NM_022552	missense_variant	c.2104G>T	p.D702Y	11
2	25240709	C	T	DNMT3A	NM_022552	missense_variant	c.2104G>A	p.D702N	6
2	25240710	GA	G	DNMT3A	NM_022552	frameshift_deletion	c.2102delT	p.F701Sfs*4	1
2	25240712	ATGGGCCCCACTCC	A	DNMT3A	NM_022552	frameshift_deletion	c.2088_2100delGGAGTGGGGCCCA	p.Q696Hfs*5	1
2	25240712	AT	A	DNMT3A	NM_022552	frameshift_deletion	c.2100delA	p.F701Sfs*4	1
2	25240712	ATG	A	DNMT3A	NM_022552	frameshift_deletion	c.2099_2100delCA	p.P700Lfs*12	1
2	25240713	TG	T	DNMT3A	NM_022552	frameshift_deletion	c.2099delC	p.P700Hfs*5	1
2	25240714	G	A	DNMT3A	NM_022552	missense_variant	c.2099C>T	p.P700L	20
2	25240714	G	C	DNMT3A	NM_022552	missense_variant	c.2099C>G	p.P700R	2
2	25240714	G	T	DNMT3A	NM_022552	missense_variant	c.2099C>A	p.P700Q	1
2	25240715	G	T	DNMT3A	NM_022552	missense_variant	c.2098C>A	p.P700T	3
2	25240715	G	C	DNMT3A	NM_022552	missense_variant	c.2098C>G	p.P700A	6
2	25240715	G	A	DNMT3A	NM_022552	missense_variant	c.2098C>T	p.P700S	5
2	25240716	GC	G	DNMT3A	NM_022552	frameshift_deletion	c.2096delG	p.G699Afs*6	1
2	25240716	GCCCCACT	G	DNMT3A	NM_022552	frameshift_deletion	c.2090_2096delAGTGGGG	p.E697Afs*6	1
2	25240716	GCCCCA	G	DNMT3A	NM_022552	frameshift_deletion	c.2092_2096delTGGGG	p.W698Pfs*13	1
2	25240716	G	GCCCCACT	DNMT3A	NM_022552	frameshift_insertion	c.2096_2097insAGTGGGG	p.P700Vfs*15	1
2	25240717	C	T	DNMT3A	NM_022552	missense_variant	c.2096G>A	p.G699D	17
2	25240718	C	G	DNMT3A	NM_022552	missense_variant	c.2095G>C	p.G699R	5
2	25240718	C	T	DNMT3A	NM_022552	missense_variant	c.2095G>A	p.G699S	10
2	25240718	CCCACT	C	DNMT3A	NM_022552	frameshift_deletion	c.2090_2094delAGTGG	p.E697Gfs*14	1
2	25240719	C	T	DNMT3A	NM_022552	stop_gained	c.2094G>A	p.W698*	4
2	25240720	C	T	DNMT3A	NM_022552	stop_gained	c.2093G>A	p.W698*	8
2	25240723	TCC	T	DNMT3A	NM_022552	frameshift_deletion	c.2088_2089delGG	p.E697Vfs*15	1
2	25240723	T	TC	DNMT3A	NM_022552	frameshift_insertion	c.2089_2090insG	p.E697Gfs*16	1
2	25240724	C	A	DNMT3A	NM_022552	stop_gained	c.2089G>T	p.E697*	6
2	25240726	TG	T	DNMT3A	NM_022552	frameshift_deletion	c.2086delC	p.Q696Rfs*9	14
2	25240726	TGGATCTGGGAGGATAAAG	T	DNMT3A	NM_022552	splice-site/frameshift	c.2083-14_2086del-		1
2	25240726	TGG	T	DNMT3A	NM_022552	frameshift_deletion	c.2085_2086delCC	p.Q696Gfs*16	1
2	25240727	G	A	DNMT3A	NM_022552	stop_gained	c.2086C>T	p.Q696*	7
2	25240728	GA	G	DNMT3A	NM_022552	frameshift_deletion	c.2084delT	p.I695Tfs*10	1
2	25240731	C	T	DNMT3A	NM_022552	splice_acceptor_variant	c.2083-1G>A		2
2	25240731	C	G	DNMT3A	NM_022552	splice_acceptor_variant	c.2083-1G>C		4
2	25240731	C	A	DNMT3A	NM_022552	splice_acceptor_variant	c.2083-1G>T		4
2	25240732	T	C	DNMT3A	NM_022552	splice_acceptor_variant	c.2083-2A>G		6
2	25240732	T	G	DNMT3A	NM_022552	splice_acceptor_variant	c.2083-2A>C		1
2	25240732	T	A	DNMT3A	NM_022552	splice_acceptor_variant	c.2083-2A>T		2
2	25241560	A	C	DNMT3A	NM_022552	splice_donor_variant	c.2082+2T>G		3
2	25241560	A	G	DNMT3A	NM_022552	splice_donor_variant	c.2082+2T>C		1
2	25241560	A	T	DNMT3A	NM_022552	splice_donor_variant	c.2082+2T>A		3
2	25241561	C	T	DNMT3A	NM_022552	splice_donor_variant	c.2082+1G>A		32
2	25241561	C	G	DNMT3A	NM_022552	splice_donor_variant	c.2082+1G>C		2
2	25241561	C	A	DNMT3A	NM_022552	splice_donor_variant	c.2082+1G>T		4
2	25241561	C	CATGCT	DNMT3A	NM_022552	frameshift_insertion	c.2082_2082+1insAGCAT	p.I695Sfs*12	1
2	25241561	C	CA	DNMT3A	NM_022552	frameshift_insertion	c.2082_2082+1insT	p.I695Yfs*18	1
2	25241566	T	TTC	DNMT3A	NM_022552	frameshift_insertion	c.2077_2078insGA	p.K693Rfs*13	1
2	25241567	T	A	DNMT3A	NM_022552	stop_gained	c.2077A>T	p.K693*	5
2	25241568	CTG	C	DNMT3A	NM_022552	frameshift_deletion	c.2074_2075delCA	p.Q692Efs*20	2
2	25241568	CTGTGTGA	C	DNMT3A	NM_022552	frameshift_deletion	c.2069_2075delTCACACA	p.V690Gfs*13	1
2	25241568	C	CT	DNMT3A	NM_022552	frameshift_insertion	c.2075_2076insA	p.K693Efs*20	1
2	25241570	G	A	DNMT3A	NM_022552	stop_gained	c.2074C>T	p.Q692*	18
2	25241570	GT	G	DNMT3A	NM_022552	frameshift_deletion	c.2073delA	p.Q692Rfs*13	2
2	25241571	TG	T	DNMT3A	NM_022552	frameshift_deletion	c.2072delC	p.T691Nfs*14	1
2	25241572	G	GT	DNMT3A	NM_022552	frameshift_insertion	c.2071_2072insA	p.T691Nfs*22	3
2	25241572	G	GTGAC	DNMT3A	NM_022552	frameshift_insertion	c.2071_2072insGTCA	p.T691Sfs*23	1
2	25241574	GA	G	DNMT3A	NM_022552	frameshift_deletion	c.2069delT	p.V690Afs*15	1
2	25241575	AC	A	DNMT3A	NM_022552	frameshift_deletion	c.2068delG	p.V690Sfs*15	1
2	25241575	A	ACC	DNMT3A	NM_022552	frameshift_insertion	c.2068_2069insGG	p.V690Gfs*16	1
2	25241576	CG	C	DNMT3A	NM_022552	frameshift_deletion	c.2067delC	p.S689Rfs*16	1
2	25241578	CT	C	DNMT3A	NM_022552	frameshift_deletion	c.2065delA	p.S689Afs*16	1
2	25241579	TGCGG	T	DNMT3A	NM_022552	frameshift_deletion	c.2061_2064delCCGC	p.R688Afs*16	1
2	25241579	TG	T	DNMT3A	NM_022552	frameshift_deletion	c.2064delC	p.S689Afs*16	1
2	25241579	T	TTC	DNMT3A	NM_022552	frameshift_insertion	c.2064_2065insGA	p.S689Efs*17	1
2	25241580	GC	G	DNMT3A	NM_022552	frameshift_deletion	c.2063delG	p.R688Pfs*17	1
2	25241580	GCGGA	G	DNMT3A	NM_022552	frameshift_deletion	c.2060_2063delTCCG	p.V687Afs*17	1
2	25241580	GCGGAC	G	DNMT3A	NM_022552	frameshift_deletion	c.2059_2063delGTCCG	p.V687Qfs*24	1
2	25241580	GCGGACGTCCC	G	DNMT3A	NM_022552	frameshift_deletion	c.2054_2063delGGGACGTCCG	p.G685Afs*17	1
2	25241581	C	T	DNMT3A	NM_022552	missense_variant	c.2063G>A	p.R688H	81
2	25241581	CG	C	DNMT3A	NM_022552	frameshift_deletion	c.2062delC	p.R688Afs*17	1
2	25241586	GT	G	DNMT3A	NM_022552	frameshift_deletion	c.2057delA	p.D686Afs*19	1
2	25241586	GTCCCC	G	DNMT3A	NM_022552	frameshift_deletion	c.2053_2057delGGGGA	p.G685Rfs*26	1
2	25241587	T	C	DNMT3A	NM_022552	missense_variant	c.2057A>G	p.D686G	3
2	25241587	TC	T	DNMT3A	NM_022552	frameshift_deletion	c.2056delG	p.D686Tfs*19	5
2	25241587	TCC	T	DNMT3A	NM_022552	frameshift_deletion	c.2055_2056delGG	p.D686Rfs*26	1
2	25241588	C	A	DNMT3A	NM_022552	missense_variant	c.2056G>T	p.D686Y	10
2	25241589	CCCGACGTACATGATCTT	C	DNMT3A	NM_022552	frameshift_deletion	c.2038_2054delAAGATCATGTACGTCGG	p.K680Gfs*27	1
2	25241590	C	T	DNMT3A	NM_022552	missense_variant	c.2054G>A	p.G685E	5
2	25241590	C	G	DNMT3A	NM_022552	missense_variant	c.2054G>C	p.G685A	4
2	25241591	C	T	DNMT3A	NM_022552	missense_variant	c.2053G>A	p.G685R	31
2	25241591	C	G	DNMT3A	NM_022552	missense_variant	c.2053G>C	p.G685R	2
2	25241591	CGACG	C	DNMT3A	NM_022552	frameshift_deletion	c.2049_2052delCGTC	p.Y683*	1
2	25241591	CGACGT	C	DNMT3A	NM_022552	frameshift_deletion	c.2048_2052delACGTC	p.Y683Wfs*28	1
2	25241592	GA	G	DNMT3A	NM_022552	frameshift_deletion	c.2051delT	p.V684Afs*21	1
2	25241592	G	GC	DNMT3A	NM_022552	frameshift_insertion	c.2051_2052insG	p.G685Rfs*28	1
2	25241592	G	GT	DNMT3A	NM_022552	frameshift_insertion	c.2051_2052insA	p.G685Rfs*28	1
2	25241593	ACGTACATGATCTTCCC	A	DNMT3A	NM_022552	frameshift_deletion	c.2035_2050delGGGAAGATCATGTACG	p.G679Sfs*21	1
2	25241594	CGTACATG	C	DNMT3A	NM_022552	frameshift_deletion	c.2043_2049delCATGTAC	p.I681Mfs*22	1
2	25241595	G	T	DNMT3A	NM_022552	stop_gained	c.2049C>A	p.Y683*	16
2	25241595	G	C	DNMT3A	NM_022552	stop_gained	c.2049C>G	p.Y683*	1
2	25241596	TA	T	DNMT3A	NM_022552	frameshift_deletion	c.2047delT	p.Y683Tfs*22	1
2	25241596	TACATG	T	DNMT3A	NM_022552	frameshift_deletion	c.2043_2047delCATGT	p.M682Rfs*29	1
2	25241598	CATGATCT	C	DNMT3A	NM_022552	frameshift_deletion	c.2039_2045delAGATCAT	p.K680Sfs*23	1
2	25241598	CAT	C	DNMT3A	NM_022552	frameshift_deletion	c.2044_2045delAT	p.M682Vfs*30	1
2	25241598	CA	C	DNMT3A	NM_022552	frameshift_deletion	c.2045delT	p.M682Sfs*23	1
2	25241599	A	AT	DNMT3A	NM_022552	frameshift_insertion	c.2044_2045insA	p.M682Nfs*31	1
2	25241600	TG	T	DNMT3A	NM_022552	frameshift_deletion	c.2043delC	p.M682Cfs*23	19
2	25241601	G	GT	DNMT3A	NM_022552	frameshift_insertion	c.2042_2043insA	p.M682Hfs*31	1
2	25241606	T	A	DNMT3A	NM_022552	stop_gained	c.2038A>T	p.K680*	2
2	25241606	TC	T	DNMT3A	NM_022552	frameshift_deletion	c.2037delG	p.K680Rfs*25	5
2	25241610	CT	C	DNMT3A	NM_022552	frameshift_deletion	c.2033delA	p.Q678Rfs*27	2
2	25241611	TG	T	DNMT3A	NM_022552	frameshift_deletion	c.2032delC	p.Q678Rfs*27	2
2	25241611	T	TG	DNMT3A	NM_022552	frameshift_insertion	c.2032_2033insC	p.Q678Pfs*35	1
2	25241612	G	A	DNMT3A	NM_022552	stop_gained	c.2032C>T	p.Q678*	14
2	25241614	T	TGCCG	DNMT3A	NM_022552	frameshift_insertion	c.2029_2030insCGGC	p.H677Pfs*37	1
2	25241615	GCCGCA	G	DNMT3A	NM_022552	frameshift_deletion	c.2024_2028delTGCGG	p.V675Afs*36	1
2	25241616	C	CCG	DNMT3A	NM_022552	frameshift_insertion	c.2027_2028insCG	p.H677Gfs*29	1
2	25241617	C	T	DNMT3A	NM_022552	missense_variant	c.2027G>A	p.R676Q	2
2	25241617	CG	C	DNMT3A	NM_022552	frameshift_deletion	c.2026delC	p.R676Gfs*29	2
2	25241618	G	A	DNMT3A	NM_022552	missense_variant	c.2026C>T	p.R676W	23
2	25241618	G	GCACCA	DNMT3A	NM_022552	frameshift_insertion	c.2025_2026insTGGTG	p.R676Wfs*31	1
2	25241619	CA	C	DNMT3A	NM_022552	frameshift_deletion	c.2024delT	p.V675Gfs*30	1
2	25241623	AT	A	DNMT3A	NM_022552	frameshift_deletion	c.2020delA	p.M674Wfs*31	1
2	25241624	T	C	DNMT3A	NM_022552	missense_variant	c.2020A>G	p.M674V	1
2	25241624	TGCCC	T	DNMT3A	NM_022552	frameshift_deletion	c.2016_2019delGGGC	p.G673Wfs*31	1
2	25241625	GCCCA	G	DNMT3A	NM_022552	frameshift_deletion	c.2015_2018delTGGG	p.V672Afs*32	4
2	25241625	GC	G	DNMT3A	NM_022552	frameshift_deletion	c.2018delG	p.G673Afs*32	3
2	25241625	G	GCC	DNMT3A	NM_022552	frameshift_insertion	c.2018_2019insGG	p.M674Afs*32	1
2	25241629	AC	A	DNMT3A	NM_022552	frameshift_deletion	c.2014delG	p.V672Wfs*33	1
2	25241629	ACCGTG	A	DNMT3A	NM_022552	frameshift_deletion	c.2010_2014delCACGG	p.T671Gfs*40	1
2	25241629	A	ACCGT	DNMT3A	NM_022552	frameshift_insertion	c.2014_2015insACGG	p.V672Dfs*42	1
2	25241631	CGTGATGGA	C	DNMT3A	NM_022552	frameshift_deletion	c.2005_2012delTCCATCAC	p.S669Gfs*41	2
2	25241632	GT	G	DNMT3A	NM_022552	frameshift_deletion	c.2011delA	p.T671Rfs*34	1
2	25241632	G	GT	DNMT3A	NM_022552	frameshift_insertion	c.2011_2012insA	p.T671Nfs*42	1
2	25241633	TGATG	T	DNMT3A	NM_022552	frameshift_deletion	c.2007_2010delCATC	p.I670Rfs*34	1
2	25241634	GAT	G	DNMT3A	NM_022552	frameshift_deletion	c.2008_2009delAT	p.I670Hfs*42	1
2	25241635	AT	A	DNMT3A	NM_022552	frameshift_deletion	c.2008delA	p.I670Sfs*35	1
2	25241635	ATG	A	DNMT3A	NM_022552	frameshift_deletion	c.2007_2008delCA	p.I670Hfs*42	1
2	25241635	ATGGAG	A	DNMT3A	NM_022552	frameshift_deletion	c.2004_2008delCTCCA	p.S669Hfs*42	1
2	25241636	TGGAGTCCTCACACACCTCCGAGGCAATGTAGCGGTCCACCTGAATGCCCAAGTCCTTCAGCACCA	T	DNMT3A	NM_022552	frameshift_deletion	c.1943_2007delTGGTGCTGAAGGACTTGGGCATTCAGGTGGACCGCTACATTGCCTCGGAGGTGTGTGAGGACTCC	p.L648Hfs*43	1
2	25241636	T	TG	DNMT3A	NM_022552	frameshift_insertion	c.2007_2008insC	p.I670Hfs*43	14
2	25241639	AG	A	DNMT3A	NM_022552	frameshift_deletion	c.2004delC	p.S669Pfs*36	1
2	25241641	TC	T	DNMT3A	NM_022552	frameshift_deletion	c.2002delG	p.D668Tfs*37	1
2	25241642	CCT	C	DNMT3A	NM_022552	frameshift_deletion	c.2000_2001delAG	p.E667Gfs*45	1
2	25241642	C	CCTCA	DNMT3A	NM_022552	frameshift_insertion	c.2001_2002insTGAG	p.D668*	1
2	25241644	TCA	T	DNMT3A	NM_022552	frameshift_deletion	c.1998_1999delTG	p.C666*	6
2	25241644	TCACA	T	DNMT3A	NM_022552	frameshift_deletion	c.1996_1999delTGTG	p.C666Rfs*38	1
2	25241645	C	A	DNMT3A	NM_022552	stop_gained	c.1999G>T	p.E667*	2
2	25241645	C	CA	DNMT3A	NM_022552	frameshift_insertion	c.1998_1999insT	p.E667*	2
2	25241646	A	T	DNMT3A	NM_022552	stop_gained	c.1998T>A	p.C666*	1
2	25241650	A	C	DNMT3A	NM_022552	missense_variant	c.1994T>G	p.V665G	1
2	25241651	C	A	DNMT3A	NM_022552	missense_variant	c.1993G>T	p.V665L	3
2	25241652	CTCCG	C	DNMT3A	NM_022552	frameshift_deletion	c.1988_1991delCGGA	p.S663Wfs*41	2
2	25241654	C	A	DNMT3A	NM_022552	stop_gained	c.1990G>T	p.E664*	3
2	25241656	G	T	DNMT3A	NM_022552	stop_gained	c.1988C>A	p.S663*	8
2	25241657	AG	A	DNMT3A	NM_022552	frameshift_deletion	c.1986delC	p.S663Rfs*42	1
2	25241657	AGG	A	DNMT3A	NM_022552	frameshift_deletion	c.1985_1986delCC	p.A662Vfs*5	1
2	25241658	GGCAATGTA	G	DNMT3A	NM_022552	frameshift_deletion	c.1978_1985delTACATTGC	p.Y660Lfs*5	2
2	25241660	CAA	C	DNMT3A	NM_022552	frameshift_deletion	c.1982_1983delTT	p.I661Sfs*6	1
2	25241661	AATGT	A	DNMT3A	NM_022552	frameshift_deletion	c.1979_1982delACAT	p.Y660Lfs*44	1
2	25241663	TGTAGC	T	DNMT3A	NM_022552	frameshift_deletion	c.1976_1980delGCTAC	p.R659Hfs*7	1
2	25241664	G	T	DNMT3A	NM_022552	stop_gained	c.1980C>A	p.Y660*	1
2	25241664	G	GT	DNMT3A	NM_022552	frameshift_insertion	c.1979_1980insA	p.Y660*	1
2	25241665	T	C	DNMT3A	NM_022552	missense_variant	c.1979A>G	p.Y660C	36
2	25241665	TAGCGGTCCACCTG	T	DNMT3A	NM_022552	frameshift_deletion	c.1966_1978delCAGGTGGACCGCT	p.Q656Tfs*45	1
2	25241668	C	T	DNMT3A	NM_022552	missense_variant	c.1976G>A	p.R659H	38
2	25241668	CG	C	DNMT3A	NM_022552	frameshift_deletion	c.1975delC	p.R659Afs*46	2
2	25241668	C	CG	DNMT3A	NM_022552	frameshift_insertion	c.1975_1976insC	p.R659Pfs*9	1
2	25241671	TC	T	DNMT3A	NM_022552	frameshift_deletion	c.1972delG	p.D658Tfs*47	1
2	25241671	T	TC	DNMT3A	NM_022552	frameshift_insertion	c.1972_1973insG	p.D658Gfs*10	1
2	25241672	CCA	C	DNMT3A	NM_022552	frameshift_deletion	c.1970_1971delTG	p.V657Gfs*10	1
2	25241672	CCACCTGAA	C	DNMT3A	NM_022552	frameshift_deletion	c.1964_1971delTTCAGGTG	p.I655Rfs*10	1
2	25241672	C	CCA	DNMT3A	NM_022552	frameshift_insertion	c.1971_1972insTG	p.D658Wfs*48	1
2	25241674	A	G	DNMT3A	NM_022552	missense_variant	c.1970T>C	p.V657A	2
2	25241674	ACCTGAATGCC	A	DNMT3A	NM_022552	frameshift_deletion	c.1960_1969delGGCATTCAGG	p.G654Wfs*48	1
2	25241674	AC	A	DNMT3A	NM_022552	frameshift_deletion	c.1969delG	p.V657Wfs*48	5
2	25241675	C	T	DNMT3A	NM_022552	missense_variant	c.1969G>A	p.V657M	113
2	25241678	G	A	DNMT3A	NM_022552	stop_gained	c.1966C>T	p.Q656*	18
2	25241679	AATGC	A	DNMT3A	NM_022552	frameshift_deletion	c.1961_1964delGCAT	p.G654Vfs*50	1
2	25241680	A	T	DNMT3A	NM_022552	missense_variant	c.1964T>A	p.I655N	1
2	25241680	A	AT	DNMT3A	NM_022552	frameshift_insertion	c.1963_1964insA	p.I655Nfs*13	1
2	25241681	TG	T	DNMT3A	NM_022552	frameshift_deletion	c.1962delC	p.I655Ffs*50	1
2	25241681	T	TGC	DNMT3A	NM_022552	frameshift_insertion	c.1962_1963insGC	p.I655Afs*51	1
2	25241682	GCCCAA	G	DNMT3A	NM_022552	frameshift_deletion	c.1957_1961delTTGGG	p.L653Hfs*13	1
2	25241682	GC	G	DNMT3A	NM_022552	frameshift_deletion	c.1961delG	p.G654Afs*51	2
2	25241682	GCCCAAGTCCTTCAGCA	G	DNMT3A	NM_022552	frameshift_deletion	c.1946_1961delTGCTGAAGGACTTGGG	p.V649Afs*51	1
2	25241682	G	GC	DNMT3A	NM_022552	frameshift_insertion	c.1961_1962insG	p.I655Hfs*13	2
2	25241684	C	CCT	DNMT3A	NM_022552	frameshift_insertion	c.1959_1960insAG	p.G654Rfs*52	1
2	25241685	C	G	DNMT3A	NM_022552	missense_variant	c.1959G>C	p.L653F	11
2	25241685	CAA	C	DNMT3A	NM_022552	frameshift_deletion	c.1957_1958delTT	p.L653Gfs*14	1
2	25241686	A	T	DNMT3A	NM_022552	stop_gained	c.1958T>A	p.L653*	8
2	25241686	A	C	DNMT3A	NM_022552	missense_variant	c.1958T>G	p.L653W	6
2	25241686	AAGTCCTTCAG	A	DNMT3A	NM_022552	frameshift_deletion	c.1948_1957delCTGAAGGACT	p.L650Wfs*52	1
2	25241687	AG	A	DNMT3A	NM_022552	frameshift_deletion	c.1956delC	p.L653Wfs*52	1
2	25241688	GT	G	DNMT3A	NM_022552	frameshift_deletion	c.1955delA	p.D652Afs*53	1
2	25241688	GTCCT	G	DNMT3A	NM_022552	frameshift_deletion	c.1952_1955delAGGA	p.K651Tfs*53	1
2	25241688	GTCCTT	G	DNMT3A	NM_022552	frameshift_deletion	c.1951_1955delAAGGA	p.K651Lfs*15	1
2	25241688	G	GTCCT	DNMT3A	NM_022552	frameshift_insertion	c.1955_1956insAGGA	p.D652Efs*17	1
2	25241689	TC	T	DNMT3A	NM_022552	frameshift_deletion	c.1954delG	p.D652Tfs*53	1
2	25241689	TCCTTCAGCAC	T	DNMT3A	NM_022552	frameshift_deletion	c.1945_1954delGTGCTGAAGG	p.V649Tfs*53	1
2	25241693	T	A	DNMT3A	NM_022552	stop_gained	c.1951A>T	p.K651*	1
2	25241693	TCA	T	DNMT3A	NM_022552	frameshift_deletion	c.1949_1950delTG	p.L650Qfs*17	1
2	25241694	CAG	C	DNMT3A	NM_022552	frameshift_deletion	c.1948_1949delCT	p.L650Efs*17	1
2	25241694	C	CA	DNMT3A	NM_022552	frameshift_insertion	c.1949_1950insT	p.K651Efs*17	1
2	25241695	AGCACCAGGAG	A	DNMT3A	NM_022552	frameshift_deletion	c.1939_1948delCTCCTGGTGC	p.L647*	1
2	25241697	CA	C	DNMT3A	NM_022552	frameshift_deletion	c.1946delT	p.V649Gfs*2	1
2	25241697	CACCAG	C	DNMT3A	NM_022552	frameshift_deletion	c.1942_1946delCTGGT	p.L648Afs*18	1
2	25241699	C	CA	DNMT3A	NM_022552	frameshift_insertion	c.1944_1945insT	p.V649Cfs*19	1
2	25241701	AG	A	DNMT3A	NM_022552	frameshift_deletion	c.1942delC	p.L648Wfs*3	2
2	25241701	AGGAGCCCTGCACCAGCC	A	DNMT3A	NM_022552	splice-site/frameshift	c.1937-11_1942del-		1
2	25241702	GGA	G	DNMT3A	NM_022552	frameshift_deletion	c.1940_1941delTC	p.L647Pfs*20	1
2	25241705	GC	G	DNMT3A	NM_022552	frameshift_deletion	c.1938delG	p.L647Sfs*4	1
2	25241707	C	A	DNMT3A	NM_022552	missense_variant	c.1937G>T	p.G646V	1
2	25241707	C	T	DNMT3A	NM_022552	missense_variant	c.1937G>A	p.G646E	7
2	25241708	C	T	DNMT3A	NM_022552	splice_acceptor_variant	c.1937-1G>A		18
2	25241708	C	A	DNMT3A	NM_022552	splice_acceptor_variant	c.1937-1G>T		3
2	25241708	C	G	DNMT3A	NM_022552	splice_acceptor_variant	c.1937-1G>C		4
2	25241708	CT	C	DNMT3A	NM_022552	splice_acceptor_variant	c.1937-2del-		1
2	25241709	T	A	DNMT3A	NM_022552	splice_acceptor_variant	c.1937-2A>T		2
2	25241709	T	C	DNMT3A	NM_022552	splice_acceptor_variant	c.1937-2A>G		21
2	25241709	T	G	DNMT3A	NM_022552	splice_acceptor_variant	c.1937-2A>C		3
2	25243896	A	T	DNMT3A	NM_022552	splice_donor_variant	c.1936+2T>A		1
2	25243896	A	G	DNMT3A	NM_022552	splice_donor_variant	c.1936+2T>C		2
2	25243897	C	T	DNMT3A	NM_022552	splice_donor_variant	c.1936+1G>A		19
2	25243897	C	A	DNMT3A	NM_022552	splice_donor_variant	c.1936+1G>T		4
2	25243897	C	G	DNMT3A	NM_022552	splice_donor_variant	c.1936+1G>C		4
2	25243903	GC	G	DNMT3A	NM_022552	frameshift_deletion	c.1930delG	p.A644Lfs*7	1
2	25243904	CG	C	DNMT3A	NM_022552	frameshift_deletion	c.1929delC	p.I643Mfs*8	1
2	25243905	G	GA	DNMT3A	NM_022552	frameshift_insertion	c.1928_1929insT	p.A644Rfs*24	1
2	25243907	T	TTCCA	DNMT3A	NM_022552	frameshift_insertion	c.1926_1927insTGGA	p.I643Wfs*26	1
2	25243909	C	CCA	DNMT3A	NM_022552	frameshift_insertion	c.1924_1925insTG	p.G642Vfs*10	1
2	25243910	C	A	DNMT3A	NM_022552	stop_gained	c.1924G>T	p.G642*	1
2	25243910	CA	C	DNMT3A	NM_022552	frameshift_deletion	c.1923delT	p.D641Efs*10	1
2	25243911	AT	A	DNMT3A	NM_022552	frameshift_deletion	c.1922delA	p.D641Vfs*10	2
2	25243912	TCAAAGAGAGACAG	T	DNMT3A	NM_022552	frameshift_deletion	c.1909_1921delCTGTCTCTCTTTG	p.L637Mfs*10	1
2	25243913	CAAAG	C	DNMT3A	NM_022552	frameshift_deletion	c.1917_1920delCTTT	p.F640Mfs*10	3
2	25243913	CAA	C	DNMT3A	NM_022552	frameshift_deletion	c.1919_1920delTT	p.F640*	8
2	25243913	CA	C	DNMT3A	NM_022552	frameshift_deletion	c.1920delT	p.F640Lfs*11	2
2	25243915	AAGAG	A	DNMT3A	NM_022552	frameshift_deletion	c.1915_1918delCTCT	p.F640Mfs*10	1
2	25243915	AAG	A	DNMT3A	NM_022552	frameshift_deletion	c.1917_1918delCT	p.F640*	5
2	25243917	GA	G	DNMT3A	NM_022552	frameshift_deletion	c.1916delT	p.L639Pfs*12	3
2	25243919	GAGAC	G	DNMT3A	NM_022552	frameshift_deletion	c.1911_1914delGTCT	p.F640Mfs*10	1
2	25243921	G	A	DNMT3A	NM_022552	missense_variant	c.1913C>T	p.S638F	14
2	25243921	GAC	G	DNMT3A	NM_022552	frameshift_deletion	c.1911_1912delGT	p.F640*	1
2	25243922	AC	A	DNMT3A	NM_022552	frameshift_deletion	c.1911delG	p.S638Lfs*13	1
2	25243923	C	CAGCA	DNMT3A	NM_022552	frameshift_insertion	c.1910_1911insTGCT	p.S638Afs*5	1
2	25243925	G	GCA	DNMT3A	NM_022552	frameshift_insertion	c.1908_1909insTG	p.L637Cfs*15	1
2	25243926	CA	C	DNMT3A	NM_022552	frameshift_deletion	c.1907delT	p.V636Gfs*15	1
2	25243926	CACCCGGAT	C	DNMT3A	NM_022552	frameshift_deletion	c.1900_1907delATCCGGGT	p.I634Afs*5	1
2	25243927	AC	A	DNMT3A	NM_022552	frameshift_deletion	c.1906delG	p.V636Cfs*15	4
2	25243927	ACCCGG	A	DNMT3A	NM_022552	frameshift_deletion	c.1902_1906delCCGGG	p.R635Afs*5	1
2	25243928	C	CA	DNMT3A	NM_022552	frameshift_insertion	c.1905_1906insT	p.V636Cfs*6	1
2	25243930	C	T	DNMT3A	NM_022552	missense_variant	c.1904G>A	p.R635Q	92
2	25243931	G	A	DNMT3A	NM_022552	missense_variant	c.1903C>T	p.R635W	207
2	25243933	AT	A	DNMT3A	NM_022552	frameshift_deletion	c.1900delA	p.I634Sfs*17	2
2	25243933	A	ATG	DNMT3A	NM_022552	frameshift_insertion	c.1900_1901insCA	p.I634Tfs*18	1
2	25243934	TG	T	DNMT3A	NM_022552	frameshift_deletion	c.1899delC	p.I634Sfs*17	1
2	25243936	G	GGCTT	DNMT3A	NM_022552	frameshift_insertion	c.1897_1898insAAGC	p.P633Qfs*10	1
2	25243938	CT	C	DNMT3A	NM_022552	frameshift_deletion	c.1895delA	p.K632Sfs*19	2
2	25243940	T	A	DNMT3A	NM_022552	stop_gained	c.1894A>T	p.K632*	1
2	25243941	CCTCTTCTCAGCTG	C	DNMT3A	NM_022552	frameshift_deletion	c.1880_1892delCAGCTGAGAAGAG	p.P627Rfs*20	1
2	25243944	CTTCTCAGCTGGGACAGGTGG	C	DNMT3A	NM_022552	frameshift_deletion	c.1870_1889delCCACCTGTCCCAGCTGAGAA	p.P624Efs*11	1
2	25243944	CT	C	DNMT3A	NM_022552	frameshift_deletion	c.1889delA	p.K630Rfs*21	2
2	25243945	TTC	T	DNMT3A	NM_022552	frameshift_deletion	c.1887_1888delGA	p.K630Efs*11	1
2	25243945	T	TTC	DNMT3A	NM_022552	frameshift_insertion	c.1888_1889insGA	p.K630Rfs*22	1
2	25243946	T	A	DNMT3A	NM_022552	stop_gained	c.1888A>T	p.K630*	2
2	25243947	CT	C	DNMT3A	NM_022552	frameshift_deletion	c.1886delA	p.E629Gfs*22	1
2	25243947	CTCAGCTGGGACAGGTGGGTAAA	C	DNMT3A	NM_022552	frameshift_deletion	c.1865_1886delTTTACCCACCTGTCCCAGCTGA	p.V622Gfs*22	1
2	25243949	CAG	C	DNMT3A	NM_022552	frameshift_deletion	c.1883_1884delCT	p.A628Gfs*13	1
2	25243949	C	CA	DNMT3A	NM_022552	frameshift_insertion	c.1884_1885insT	p.E629*	1
2	25243950	AG	A	DNMT3A	NM_022552	frameshift_deletion	c.1883delC	p.A628Vfs*23	1
2	25243951	GC	G	DNMT3A	NM_022552	frameshift_deletion	c.1882delG	p.A628Lfs*23	1
2	25243952	CTGGGA	C	DNMT3A	NM_022552	frameshift_deletion	c.1877_1881delTCCCA	p.V626Gfs*2	1
2	25243953	TG	T	DNMT3A	NM_022552	frameshift_deletion	c.1880delC	p.P627Qfs*24	6
2	25243953	T	TG	DNMT3A	NM_022552	frameshift_insertion	c.1880_1881insC	p.A628Sfs*2	1
2	25243956	GA	G	DNMT3A	NM_022552	frameshift_deletion	c.1877delT	p.V626Afs*25	1
2	25243957	AC	A	DNMT3A	NM_022552	frameshift_deletion	c.1876delG	p.V626Sfs*25	1
2	25243958	CA	C	DNMT3A	NM_022552	frameshift_deletion	c.1875delT	p.V626Sfs*25	1
2	25243959	AG	A	DNMT3A	NM_022552	frameshift_deletion	c.1874delC	p.P625Lfs*26	3
2	25243959	A	AGGTGG	DNMT3A	NM_022552	frameshift_insertion	c.1874_1875insCCACC	p.V626Hfs*27	1
2	25243960	G	GGT	DNMT3A	NM_022552	frameshift_insertion	c.1873_1874insAC	p.P625Hfs*27	1
2	25243961	GT	G	DNMT3A	NM_022552	frameshift_deletion	c.1872delA	p.P625Lfs*26	1
2	25243961	G	GT	DNMT3A	NM_022552	frameshift_insertion	c.1872_1873insA	p.P625Tfs*5	1
2	25243962	TG	T	DNMT3A	NM_022552	frameshift_deletion	c.1871delC	p.P624Hfs*27	2
2	25243963	GGGTAA	G	DNMT3A	NM_022552	frameshift_deletion	c.1866_1870delTTACC	p.Y623Tfs*5	1
2	25243964	GGTAAACCT	G	DNMT3A	NM_022552	frameshift_deletion	c.1862_1869delAGGTTTAC	p.K621Tfs*6	1
2	25243964	G	GGTAAACCTTTGGAGGGTCCTAAGCAT	DNMT3A	NM_022552	frameshift_insertion	c.1869_1870insATGCTTAGGACCCTCCAAAGGTTTAC	p.P624Mfs*36	1
2	25243964	G	GGTTTA	DNMT3A	NM_022552	frameshift_insertion	c.1869_1870insTAAAC	p.P624*	1
2	25243965	G	T	DNMT3A	NM_022552	stop_gained	c.1869C>A	p.Y623*	3
2	25243965	G	C	DNMT3A	NM_022552	stop_gained	c.1869C>G	p.Y623*	3
2	25243965	G	GTT	DNMT3A	NM_022552	frameshift_insertion	c.1868_1869insAA	p.Y623*	1
2	25243966	TA	T	DNMT3A	NM_022552	frameshift_deletion	c.1867delT	p.Y623Tfs*28	7
2	25243966	TAAACC	T	DNMT3A	NM_022552	frameshift_deletion	c.1863_1867delGGTTT	p.V622Pfs*6	1
2	25243966	TAA	T	DNMT3A	NM_022552	frameshift_deletion	c.1866_1867delTT	p.Y623Pfs*6	1
2	25243966	T	TA	DNMT3A	NM_022552	frameshift_insertion	c.1867_1868insT	p.Y623Lfs*7	1
2	25243968	A	AAC	DNMT3A	NM_022552	frameshift_insertion	c.1865_1866insGT	p.Y623Ffs*29	2
2	25243968	A	ATTAC	DNMT3A	NM_022552	frameshift_insertion	c.1865_1866insGTAA	p.Y623*	1
2	25243969	AC	A	DNMT3A	NM_022552	frameshift_deletion	c.1864delG	p.V622Ffs*29	3
2	25243971	CT	C	DNMT3A	NM_022552	frameshift_deletion	c.1862delA	p.K621Rfs*30	2
2	25243973	T	A	DNMT3A	NM_022552	stop_gained	c.1861A>T	p.K621*	2
2	25243974	TG	T	DNMT3A	NM_022552	frameshift_deletion	c.1859delC	p.P620Qfs*31	1
2	25243977	AG	A	DNMT3A	NM_022552	frameshift_deletion	c.1856delC	p.P619Lfs*32	1
2	25243980	GT	G	DNMT3A	NM_022552	frameshift_deletion	c.1853delA	p.D618Afs*33	1
2	25243981	TC	T	DNMT3A	NM_022552	frameshift_deletion	c.1852delG	p.D618Tfs*33	1
2	25243982	C	CAAATTCCTGGTCGTGGTTATTAGCGAAGAACAT	DNMT3A	NM_022552	splice-site/inframe	c.1852-1_1852insATGTTCTTCGCTAATAACCACGACCAGGAATTT	p.M607_F617dup	1
2	25243983	C	T	DNMT3A	NM_022552	splice_acceptor_variant	c.1852-1G>A		15
2	25244153	A	T	DNMT3A	NM_022552	splice_donor_variant	c.1851+2T>A		3
2	25244153	A	G	DNMT3A	NM_022552	splice_donor_variant	c.1851+2T>C		2
2	25244153	A	C	DNMT3A	NM_022552	splice_donor_variant	c.1851+2T>G		3
2	25244153	AC	A	DNMT3A	NM_022552	splice_donor_variant	c.1851+1del-		1
2	25244153	ACAAAT	A	DNMT3A	NM_022552	splice-site/frameshift	c.1848_1851+1del-		1
2	25244154	C	A	DNMT3A	NM_022552	splice_donor_variant	c.1851+1G>T		11
2	25244154	C	T	DNMT3A	NM_022552	splice_donor_variant	c.1851+1G>A		75
2	25244154	C	G	DNMT3A	NM_022552	splice_donor_variant	c.1851+1G>C		3
2	25244154	CA	C	DNMT3A	NM_022552	frameshift_deletion	c.1851delT	p.F617Lfs*34	3
2	25244158	T	TG	DNMT3A	NM_022552	frameshift_insertion	c.1847_1848insC	p.E616Dfs*3	1
2	25244160	C	A	DNMT3A	NM_022552	stop_gained	c.1846G>T	p.E616*	6
2	25244161	CT	C	DNMT3A	NM_022552	frameshift_deletion	c.1844delA	p.Q615Rfs*36	1
2	25244162	TG	T	DNMT3A	NM_022552	frameshift_deletion	c.1843delC	p.Q615Rfs*36	1
2	25244163	G	A	DNMT3A	NM_022552	stop_gained	c.1843C>T	p.Q615*	25
2	25244164	GT	G	DNMT3A	NM_022552	frameshift_deletion	c.1841delA	p.D614Afs*37	1
2	25244165	TC	T	DNMT3A	NM_022552	frameshift_deletion	c.1840delG	p.D614Tfs*37	1
2	25244166	CG	C	DNMT3A	NM_022552	frameshift_deletion	c.1839delC	p.H613Qfs*38	1
2	25244167	GTGGT	G	DNMT3A	NM_022552	frameshift_deletion	c.1835_1838delACCA	p.N612Tfs*38	1
2	25244167	GT	G	DNMT3A	NM_022552	frameshift_deletion	c.1838delA	p.H613Pfs*38	1
2	25244168	TG	T	DNMT3A	NM_022552	frameshift_deletion	c.1837delC	p.H613Tfs*38	1
2	25244172	TA	T	DNMT3A	NM_022552	frameshift_deletion	c.1833delT	p.N611Kfs*40	2
2	25244172	TATTAGCGA	T	DNMT3A	NM_022552	frameshift_deletion	c.1826_1833delTCGCTAAT	p.F609*	1
2	25244172	TATTAGCG	T	DNMT3A	NM_022552	frameshift_deletion	c.1827_1833delCGCTAAT	p.F609Lfs*40	1
2	25244173	AT	A	DNMT3A	NM_022552	frameshift_deletion	c.1832delA	p.N611Ifs*40	1
2	25244174	TTAGCG	T	DNMT3A	NM_022552	frameshift_deletion	c.1827_1831delCGCTA	p.F609Lfs*2	3
2	25244175	T	TAGCGA	DNMT3A	NM_022552	frameshift_insertion	c.1830_1831insTCGCT	p.N611Sfs*42	1
2	25244175	T	TCG	DNMT3A	NM_022552	frameshift_insertion	c.1830_1831insCG	p.N611Rfs*41	1
2	25244176	AG	A	DNMT3A	NM_022552	frameshift_deletion	c.1829delC	p.A610Vfs*41	1
2	25244178	CG	C	DNMT3A	NM_022552	frameshift_deletion	c.1827delC	p.F609Lfs*42	3
2	25244178	C	CG	DNMT3A	NM_022552	frameshift_insertion	c.1827_1828insC	p.A610Rfs*2	1
2	25244179	GAA	G	DNMT3A	NM_022552	frameshift_deletion	c.1825_1826delTT	p.F609Rfs*2	1
2	25244181	AG	A	DNMT3A	NM_022552	frameshift_deletion	c.1824delC	p.F609Sfs*42	1
2	25244182	GA	G	DNMT3A	NM_022552	frameshift_deletion	c.1823delT	p.F608Sfs*43	1
2	25244182	G	GT	DNMT3A	NM_022552	frameshift_insertion	c.1823_1824insA	p.F608Lfs*4	1
2	25244182	G	GC	DNMT3A	NM_022552	frameshift_insertion	c.1823_1824insG	p.F608Lfs*4	1
2	25244185	CATCTG	C	DNMT3A	NM_022552	frameshift_deletion	c.1816_1820delCAGAT	p.Q606Vfs*4	1
2	25244188	CTG	C	DNMT3A	NM_022552	frameshift_deletion	c.1816_1817delCA	p.Q606Dfs*5	1
2	25244189	TG	T	DNMT3A	NM_022552	frameshift_deletion	c.1816delC	p.Q606Rfs*45	1
2	25244189	TGGAGCCG	T	DNMT3A	NM_022552	frameshift_deletion	c.1810_1816delCGGCTCC	p.L605Cfs*44	1
2	25244190	G	A	DNMT3A	NM_022552	stop_gained	c.1816C>T	p.Q606*	27
2	25244193	GC	G	DNMT3A	NM_022552	frameshift_deletion	c.1812delG	p.L605Sfs*46	1
2	25244195	C	T	DNMT3A	NM_022552	missense_variant	c.1811G>A	p.R604Q	1
2	25244195	CG	C	DNMT3A	NM_022552	frameshift_deletion	c.1810delC	p.R604Gfs*47	3
2	25244195	CGGGA	C	DNMT3A	NM_022552	frameshift_deletion	c.1807_1810delTCCC	p.S603Gfs*47	3
2	25244195	CGG	C	DNMT3A	NM_022552	frameshift_deletion	c.1809_1810delCC	p.R604Afs*7	1
2	25244195	C	CGGGA	DNMT3A	NM_022552	frameshift_insertion	c.1810_1811insTCCC	p.R604Lfs*9	1
2	25244196	G	A	DNMT3A	NM_022552	missense_variant	c.1810C>T	p.R604W	1
2	25244198	GA	G	DNMT3A	NM_022552	frameshift_deletion	c.1807delT	p.S603Pfs*48	1
2	25244199	AG	A	DNMT3A	NM_022552	frameshift_deletion	c.1806delC	p.S603Pfs*48	4
2	25244199	AGG	A	DNMT3A	NM_022552	frameshift_deletion	c.1805_1806delCC	p.P602Lfs*9	1
2	25244202	GC	G	DNMT3A	NM_022552	frameshift_deletion	c.1803delG	p.W601Cfs*50	1
2	25244202	GCCAGT	G	DNMT3A	NM_022552	frameshift_deletion	c.1799_1803delACTGG	p.D600Afs*10	1
2	25244203	C	T	DNMT3A	NM_022552	stop_gained	c.1803G>A	p.W601*	24
2	25244203	CCA	C	DNMT3A	NM_022552	frameshift_deletion	c.1801_1802delTG	p.W601Afs*10	1
2	25244204	C	T	DNMT3A	NM_022552	stop_gained	c.1802G>A	p.W601*	21
2	25244204	CA	C	DNMT3A	NM_022552	frameshift_deletion	c.1801delT	p.W601Gfs*50	1
2	25244205	AG	A	DNMT3A	NM_022552	frameshift_deletion	c.1800delC	p.W601Gfs*50	1
2	25244206	G	GTCCTC	DNMT3A	NM_022552	frameshift_insertion	c.1799_1800insGAGGA	p.D600Efs*53	1
2	25244208	C	CCT	DNMT3A	NM_022552	frameshift_insertion	c.1797_1798insAG	p.D600Rfs*52	1
2	25244209	CT	C	DNMT3A	NM_022552	frameshift_deletion	c.1796delA	p.E599Gfs*52	1
2	25244211	C	A	DNMT3A	NM_022552	stop_gained	c.1795G>T	p.E599*	3
2	25244211	C	CT	DNMT3A	NM_022552	frameshift_insertion	c.1794_1795insA	p.E599Rfs*13	1
2	25244214	G	A	DNMT3A	NM_022552	stop_gained	c.1792C>T	p.R598*	155
2	25244216	CG	C	DNMT3A	NM_022552	frameshift_deletion	c.1789delC	p.R597Gfs*54	1
2	25244217	GC	G	DNMT3A	NM_022552	frameshift_deletion	c.1788delG	p.R597Gfs*54	2
2	25244218	C	CCGCAG	DNMT3A	NM_022552	frameshift_insertion	c.1787_1788insCTGCG	p.R597Cfs*56	1
2	25244218	C	CCGCAGCAGCCCGTAGT	DNMT3A	NM_022552	frameshift_insertion	c.1787_1788insACTACGGGCTGCTGCG	p.R597Lfs*20	1
2	25244219	CGCAGCAGCCCGTAG	C	DNMT3A	NM_022552	frameshift_deletion	c.1773_1786delCTACGGGCTGCTGC	p.Y592Afs*15	1
2	25244220	GC	G	DNMT3A	NM_022552	frameshift_deletion	c.1785delG	p.R596Gfs*55	1
2	25244220	G	GC	DNMT3A	NM_022552	frameshift_insertion	c.1785_1786insG	p.R596Afs*16	2
2	25244221	CAGCAGCCCGTAGGT	C	DNMT3A	NM_022552	frameshift_deletion	c.1771_1784delACCTACGGGCTGCT	p.T591Afs*16	1
2	25244221	CA	C	DNMT3A	NM_022552	frameshift_deletion	c.1784delT	p.L595Rfs*56	1
2	25244223	G	GCAGC	DNMT3A	NM_022552	frameshift_insertion	c.1782_1783insGCTG	p.L595Afs*18	1
2	25244224	CA	C	DNMT3A	NM_022552	frameshift_deletion	c.1781delT	p.L594Rfs*57	1
2	25244225	AGCCCGTAGGTACCCTTGTGCCC	A	DNMT3A	NM_022552	frameshift_deletion	c.1759_1780delGGGCACAAGGGTACCTACGGGC	p.G587Cfs*57	1
2	25244226	GC	G	DNMT3A	NM_022552	frameshift_deletion	c.1779delG	p.L594Cfs*57	2
2	25244229	CGTAG	C	DNMT3A	NM_022552	frameshift_deletion	c.1773_1776delCTAC	p.Y592Gfs*58	1
2	25244229	CG	C	DNMT3A	NM_022552	frameshift_deletion	c.1776delC	p.Y592*	1
2	25244229	C	CGTAG	DNMT3A	NM_022552	frameshift_insertion	c.1776_1777insCTAC	p.G593Lfs*20	2
2	25244230	G	C	DNMT3A	NM_022552	stop_gained	c.1776C>G	p.Y592*	8
2	25244230	G	T	DNMT3A	NM_022552	stop_gained	c.1776C>A	p.Y592*	5
2	25244231	TA	T	DNMT3A	NM_022552	frameshift_deletion	c.1774delT	p.Y592Tfs*59	1
2	25244231	TAG	T	DNMT3A	NM_022552	frameshift_deletion	c.1773_1774delCT	p.Y592Rfs*19	1
2	25244231	TAGGTACCCTTGTGCCCGCAC	T	DNMT3A	NM_022552	frameshift_deletion	c.1755_1774delGTGCGGGCACAAGGGTACCT	p.M585Ifs*20	1
2	25244235	TACCCTTGTGCCCGC	T	DNMT3A	NM_022552	frameshift_deletion	c.1757_1770delGCGGGCACAAGGGT	p.C586Yfs*21	1
2	25244236	AC	A	DNMT3A	NM_022552	frameshift_deletion	c.1769delG	p.G590Vfs*61	2
2	25244236	ACCCTTGT	A	DNMT3A	NM_022552	frameshift_deletion	c.1763_1769delACAAGGG	p.H588Lfs*61	1
2	25244239	CT	C	DNMT3A	NM_022552	frameshift_deletion	c.1766delA	p.K589Rfs*62	2
2	25244240	TTGTGC	T	DNMT3A	NM_022552	frameshift_deletion	c.1761_1765delGCACA	p.H588Gfs*22	1
2	25244240	TTG	T	DNMT3A	NM_022552	frameshift_deletion	c.1764_1765delCA	p.H588Qfs*23	1
2	25244240	T	TTGTGCCC	DNMT3A	NM_022552	frameshift_insertion	c.1765_1766insGGGCACA	p.K589Rfs*25	1
2	25244241	T	A	DNMT3A	NM_022552	stop_gained	c.1765A>T	p.K589*	1
2	25244242	GT	G	DNMT3A	NM_022552	frameshift_deletion	c.1763delA	p.H588Pfs*63	1
2	25244243	TG	T	DNMT3A	NM_022552	frameshift_deletion	c.1762delC	p.H588Tfs*63	1
2	25244243	TGC	T	DNMT3A	NM_022552	frameshift_deletion	c.1761_1762delGC	p.H588Qfs*23	1
2	25244243	T	TGCCC	DNMT3A	NM_022552	frameshift_insertion	c.1762_1763insGGGC	p.H588Rfs*25	1
2	25244244	GCC	G	DNMT3A	NM_022552	frameshift_deletion	c.1760_1761delGG	p.G587Afs*24	1
2	25244247	CGCACATG	C	DNMT3A	NM_022552	frameshift_deletion	c.1752_1758delCATGTGC	p.Y584*	1
2	25244248	G	T	DNMT3A	NM_022552	stop_gained	c.1758C>A	p.C586*	18
2	25244248	GCA	G	DNMT3A	NM_022552	frameshift_deletion	c.1756_1757delTG	p.C586Rfs*25	2
2	25244249	C	CA	DNMT3A	NM_022552	frameshift_insertion	c.1756_1757insT	p.C586Lfs*26	1
2	25244250	AC	A	DNMT3A	NM_022552	frameshift_deletion	c.1755delG	p.M585Ifs*66	3
2	25244250	ACATGTAGCAGTTC	A	DNMT3A	NM_022552	frameshift_deletion	c.1743_1755delGAACTGCTACATG	p.W581Cfs*66	1
2	25244250	A	AC	DNMT3A	NM_022552	frameshift_insertion	c.1755_1756insG	p.C586Vfs*26	3
2	25244251	CA	C	DNMT3A	NM_022552	frameshift_deletion	c.1754delT	p.M585Sfs*66	1
2	25244252	AT	A	DNMT3A	NM_022552	frameshift_deletion	c.1753delA	p.M585Cfs*66	1
2	25244252	ATG	A	DNMT3A	NM_022552	frameshift_deletion	c.1752_1753delCA	p.M585Vfs*26	1
2	25244252	ATGTAGCAG	A	DNMT3A	NM_022552	frameshift_deletion	c.1746_1753delCTGCTACA	p.C583Vfs*26	1
2	25244253	TG	T	DNMT3A	NM_022552	frameshift_deletion	c.1752delC	p.Y584*	1
2	25244253	TGTAGCAGTTCCAG	T	DNMT3A	NM_022552	frameshift_deletion	c.1740_1752delCTGGAACTGCTAC	p.W581Cfs*66	1
2	25244254	G	T	DNMT3A	NM_022552	stop_gained	c.1752C>A	p.Y584*	5
2	25244254	G	C	DNMT3A	NM_022552	stop_gained	c.1752C>G	p.Y584*	2
2	25244254	GT	G	DNMT3A	NM_022552	frameshift_deletion	c.1751delA	p.Y584Sfs*67	1
2	25244254	G	GT	DNMT3A	NM_022552	frameshift_insertion	c.1751_1752insA	p.Y584*	1
2	25244256	AGCAGTTC	A	DNMT3A	NM_022552	frameshift_deletion	c.1743_1749delGAACTGC	p.W581Cfs*68	1
2	25244257	G	T	DNMT3A	NM_022552	stop_gained	c.1749C>A	p.C583*	4
2	25244259	AG	A	DNMT3A	NM_022552	frameshift_deletion	c.1746delC	p.C583Afs*68	3
2	25244260	GT	G	DNMT3A	NM_022552	frameshift_deletion	c.1745delA	p.N582Tfs*69	2
2	25244262	TC	T	DNMT3A	NM_022552	frameshift_deletion	c.1743delG	p.W581*	6
2	25244262	TCC	T	DNMT3A	NM_022552	frameshift_deletion	c.1742_1743delGG	p.W581*	1
2	25244263	C	T	DNMT3A	NM_022552	stop_gained	c.1743G>A	p.W581*	12
2	25244263	C	A	DNMT3A	NM_022552	missense_variant	c.1743G>T	p.W581C	5
2	25244263	C	G	DNMT3A	NM_022552	missense_variant	c.1743G>C	p.W581C	10
2	25244263	CCA	C	DNMT3A	NM_022552	frameshift_deletion	c.1741_1742delTG	p.W581Efs*30	1
2	25244263	C	CCA	DNMT3A	NM_022552	frameshift_insertion	c.1742_1743insTG	p.W581Cfs*71	1
2	25244264	C	T	DNMT3A	NM_022552	stop_gained	c.1742G>A	p.W581*	13
2	25244264	CA	C	DNMT3A	NM_022552	frameshift_deletion	c.1741delT	p.W581Gfs*70	11
2	25244264	CAGGG	C	DNMT3A	NM_022552	frameshift_deletion	c.1738_1741delCCCT	p.P580Gfs*70	1
2	25244265	A	C	DNMT3A	NM_022552	missense_variant	c.1741T>G	p.W581G	10
2	25244265	A	T	DNMT3A	NM_022552	missense_variant	c.1741T>A	p.W581R	4
2	25244265	A	G	DNMT3A	NM_022552	missense_variant	c.1741T>C	p.W581R	4
2	25244265	AG	A	DNMT3A	NM_022552	frameshift_deletion	c.1740delC	p.W581Gfs*70	26
2	25244266	GGGGTCTTCCTTAATGGCTGCCT	G	DNMT3A	NM_022552	frameshift_deletion	c.1718_1739delAGGCAGCCATTAAGGAAGACCC	p.Q573Pfs*71	1
2	25244266	GGGGTCTTCCT	G	DNMT3A	NM_022552	frameshift_deletion	c.1730_1739delAGGAAGACCC	p.K577Tfs*71	1
2	25244266	G	GT	DNMT3A	NM_022552	frameshift_insertion	c.1739_1740insA	p.W581Lfs*31	1
2	25244267	GGGTC	G	DNMT3A	NM_022552	frameshift_deletion	c.1735_1738delGACC	p.D579Pfs*71	1
2	25244268	GGTCT	G	DNMT3A	NM_022552	frameshift_deletion	c.1734_1737delAGAC	p.E578Dfs*72	1
2	25244268	GGT	G	DNMT3A	NM_022552	frameshift_deletion	c.1736_1737delAC	p.D579Afs*32	1
2	25244269	GTC	G	DNMT3A	NM_022552	frameshift_deletion	c.1735_1736delGA	p.D579Pfs*32	1
2	25244270	TCTTC	T	DNMT3A	NM_022552	frameshift_deletion	c.1732_1735delGAAG	p.E578Tfs*72	6
2	25244270	TCTTCCTTAATGGCTGC	T	DNMT3A	NM_022552	frameshift_deletion	c.1720_1735delGCAGCCATTAAGGAAG	p.A574Tfs*72	1
2	25244271	CT	C	DNMT3A	NM_022552	frameshift_deletion	c.1734delA	p.D579Tfs*72	4
2	25244271	CTTCCTTA	C	DNMT3A	NM_022552	frameshift_deletion	c.1728_1734delTAAGGAA	p.I576Mfs*73	1
2	25244272	T	TAGAC	DNMT3A	NM_022552	frameshift_insertion	c.1733_1734insGTCT	p.D579Sfs*34	1
2	25244273	TC	T	DNMT3A	NM_022552	frameshift_deletion	c.1732delG	p.E578Kfs*73	3
2	25244273	TCC	T	DNMT3A	NM_022552	frameshift_deletion	c.1731_1732delGG	p.E578Rfs*33	1
2	25244273	T	TAAG	DNMT3A	NM_022552	frameshift_insertion	c.1732_1733insCTT	p.E578delinsA*	1
2	25244274	C	A	DNMT3A	NM_022552	stop_gained	c.1732G>T	p.E578*	9
2	25244275	CTTAATGGCTGCCTGGG	C	DNMT3A	NM_022552	frameshift_deletion	c.1715_1730delCCCAGGCAGCCATTAA	p.A572Gfs*74	1
2	25244277	T	A	DNMT3A	NM_022552	stop_gained	c.1729A>T	p.K577*	3
2	25244277	TA	T	DNMT3A	NM_022552	frameshift_deletion	c.1728delT	p.K577Rfs*74	2
2	25244277	TAA	T	DNMT3A	NM_022552	frameshift_deletion	c.1727_1728delTT	p.I576Kfs*35	1
2	25244279	ATGGCTGCC	A	DNMT3A	NM_022552	frameshift_deletion	c.1719_1726delGGCAGCCA	p.Q573Hfs*2	1
2	25244279	AT	A	DNMT3A	NM_022552	frameshift_deletion	c.1726delA	p.I576Lfs*75	2
2	25244279	ATGGCTGCCTGGGCAGC	A	DNMT3A	NM_022552	frameshift_deletion	c.1711_1726delGCTGCCCAGGCAGCCA	p.A571Lfs*75	1
2	25244280	TG	T	DNMT3A	NM_022552	frameshift_deletion	c.1725delC	p.I576Lfs*75	1
2	25244280	TGGCTGCCTGGGCAGCCC	T	DNMT3A	NM_022552	frameshift_deletion	c.1709_1725delGGGCTGCCCAGGCAGCC	p.G570Dfs*2	1
2	25244281	GGCTGCCTGGGCAGCCCCCGGCCCCA	G	DNMT3A	NM_022552	frameshift_deletion	c.1700_1724delTGGGGCCGGGGGCTGCCCAGGCAGC	p.V567Afs*76	1
2	25244282	GCTGCCTGGGCAGC	G	DNMT3A	NM_022552	frameshift_deletion	c.1711_1723delGCTGCCCAGGCAG	p.A571Pfs*76	3
2	25244282	GCTGCCTGGGCAGCCCCCGGCCCCACC	G	DNMT3A	NM_022552	frameshift_deletion	c.1698_1723delGGTGGGGCCGGGGGCTGCCCAGGCAG	p.L566Ffs*3	1
2	25244282	GCTGCCTGGGCAGCC	G	DNMT3A	NM_022552	frameshift_deletion	c.1710_1723delGGCTGCCCAGGCAG	p.A571Hfs*2	1
2	25244283	CT	C	DNMT3A	NM_022552	frameshift_deletion	c.1722delA	p.A575Pfs*76	1
2	25244284	TG	T	DNMT3A	NM_022552	frameshift_deletion	c.1721delC	p.A574Efs*77	1
2	25244285	GCCTGGGCA	G	DNMT3A	NM_022552	frameshift_deletion	c.1713_1720delTGCCCAGG	p.A572Sfs*3	1
2	25244285	GCCTGGGCAGC	G	DNMT3A	NM_022552	frameshift_deletion	c.1711_1720delGCTGCCCAGG	p.A571Qfs*77	4
2	25244285	GC	G	DNMT3A	NM_022552	frameshift_deletion	c.1720delG	p.A574Qfs*77	2
2	25244285	GCCTGGGCAGCC	G	DNMT3A	NM_022552	frameshift_deletion	c.1710_1720delGGCTGCCCAGG	p.A571Sfs*3	1
2	25244286	CCTGGGCAG	C	DNMT3A	NM_022552	frameshift_deletion	c.1712_1719delCTGCCCAG	p.A571Gfs*4	2
2	25244286	CCTGGGCAGCCCCCG	C	DNMT3A	NM_022552	frameshift_deletion	c.1706_1719delCGGGGGCTGCCCAG	p.P569Rfs*4	1
2	25244286	CCT	C	DNMT3A	NM_022552	frameshift_deletion	c.1718_1719delAG	p.Q573Rfs*4	1
2	25244286	CCTGGGCA	C	DNMT3A	NM_022552	frameshift_deletion	c.1713_1719delTGCCCAG	p.A572Qfs*77	1
2	25244287	CTGGGCAG	C	DNMT3A	NM_022552	frameshift_deletion	c.1712_1718delCTGCCCA	p.A571Gfs*78	1
2	25244287	C	CCA	DNMT3A	NM_022552	frameshift_insertion	c.1718_1719insTG	p.Q573Hfs*79	1
2	25244288	TGGGCAGCCCCC	T	DNMT3A	NM_022552	frameshift_deletion	c.1707_1717delGGGGGCTGCCC	p.A571Sfs*3	1
2	25244288	TG	T	DNMT3A	NM_022552	frameshift_deletion	c.1717delC	p.Q573Rfs*78	2
2	25244288	TGGGCAGCCCC	T	DNMT3A	NM_022552	frameshift_deletion	c.1708_1717delGGGGCTGCCC	p.G570Rfs*78	1
2	25244289	G	A	DNMT3A	NM_022552	stop_gained	c.1717C>T	p.Q573*	31
2	25244289	GGGCAGCCCCC	G	DNMT3A	NM_022552	frameshift_deletion	c.1707_1716delGGGGGCTGCC	p.G570Rfs*78	2
2	25244289	GGGCAGCC	G	DNMT3A	NM_022552	frameshift_deletion	c.1710_1716delGGCTGCC	p.A571Rfs*78	1
2	25244290	GGCAGC	G	DNMT3A	NM_022552	frameshift_deletion	c.1711_1715delGCTGC	p.A571Pfs*5	1
2	25244291	GCAGCCCC	G	DNMT3A	NM_022552	frameshift_deletion	c.1708_1714delGGGGCTG	p.G570Pfs*79	1
2	25244292	CA	C	DNMT3A	NM_022552	frameshift_deletion	c.1713delT	p.A572Pfs*79	2
2	25244293	AG	A	DNMT3A	NM_022552	frameshift_deletion	c.1712delC	p.A571Vfs*80	2
2	25244294	GC	G	DNMT3A	NM_022552	frameshift_deletion	c.1711delG	p.A571Lfs*80	18
2	25244294	GCC	G	DNMT3A	NM_022552	frameshift_deletion	c.1710_1711delGG	p.A571Cfs*6	1
2	25244294	G	GC	DNMT3A	NM_022552	frameshift_insertion	c.1711_1712insG	p.A571Gfs*7	1
2	25244298	CCGGCCCCA	C	DNMT3A	NM_022552	frameshift_deletion	c.1700_1707delTGGGGCCG	p.V567Gfs*8	1
2	25244299	CG	C	DNMT3A	NM_022552	frameshift_deletion	c.1706delC	p.P569Rfs*82	3
2	25244301	GC	G	DNMT3A	NM_022552	frameshift_deletion	c.1704delG	p.P569Rfs*82	3
2	25244301	GCCCCACCAAGAGGTCCACACACT	G	DNMT3A	NM_022552	frameshift_deletion	c.1682_1704delAGTGTGTGGACCTCTTGGTGGGG	p.E561Afs*9	1
2	25244301	G	GCA	DNMT3A	NM_022552	frameshift_insertion	c.1704_1705insTG	p.P569Cfs*83	1
2	25244302	CCCCA	C	DNMT3A	NM_022552	frameshift_deletion	c.1700_1703delTGGG	p.V567Gfs*83	1
2	25244304	CCACCAAGAGGTCCA	C	DNMT3A	NM_022552	frameshift_deletion	c.1688_1701delTGGACCTCTTGGTG	p.V563Gfs*10	1
2	25244305	CA	C	DNMT3A	NM_022552	frameshift_deletion	c.1700delT	p.V567Gfs*84	2
2	25244305	CACCAA	C	DNMT3A	NM_022552	frameshift_deletion	c.1696_1700delTTGGT	p.L566Gfs*10	2
2	25244306	AC	A	DNMT3A	NM_022552	frameshift_deletion	c.1699delG	p.V567Wfs*84	2
2	25244307	CCAAGAGGTCCA	C	DNMT3A	NM_022552	frameshift_deletion	c.1688_1698delTGGACCTCTTG	p.V563Gfs*11	1
2	25244307	CCAAG	C	DNMT3A	NM_022552	frameshift_deletion	c.1695_1698delCTTG	p.L566Wfs*84	1
2	25244308	CAAGAGGTCCACACA	C	DNMT3A	NM_022552	frameshift_deletion	c.1684_1697delTGTGTGGACCTCTT	p.C562Gfs*11	1
2	25244308	C	CAAGA	DNMT3A	NM_022552	frameshift_insertion	c.1697_1698insTCTT	p.L566Ffs*13	1
2	25244309	A	T	DNMT3A	NM_022552	stop_gained	c.1697T>A	p.L566*	2
2	25244312	AG	A	DNMT3A	NM_022552	frameshift_deletion	c.1693delC	p.L565Sfs*86	2
2	25244312	AGGTC	A	DNMT3A	NM_022552	frameshift_deletion	c.1690_1693delGACC	p.D564Sfs*86	1
2	25244314	GT	G	DNMT3A	NM_022552	frameshift_deletion	c.1691delA	p.D564Afs*87	1
2	25244314	G	GTCCAC	DNMT3A	NM_022552	frameshift_insertion	c.1691_1692insGTGGA	p.D564Efs*89	1
2	25244315	TCC	T	DNMT3A	NM_022552	frameshift_deletion	c.1689_1690delGG	p.D564Pfs*13	1
2	25244315	TCCACACACTCCACGCAAAAGCA	T	DNMT3A	NM_022552	frameshift_deletion	c.1669_1690delTGCTTTTGCGTGGAGTGTGTGG	p.C557Tfs*87	1
2	25244316	CCA	C	DNMT3A	NM_022552	frameshift_deletion	c.1688_1689delTG	p.V563Gfs*14	1
2	25244317	C	CAAAA	DNMT3A	NM_022552	frameshift_insertion	c.1688_1689insTTTT	p.D564Ffs*15	1
2	25244317	C	CA	DNMT3A	NM_022552	frameshift_insertion	c.1688_1689insT	p.D564Gfs*14	1
2	25244318	A	ACACACTC	DNMT3A	NM_022552	frameshift_insertion	c.1687_1688insGAGTGTG	p.V563Gfs*17	1
2	25244320	A	T	DNMT3A	NM_022552	stop_gained	c.1686T>A	p.C562*	1
2	25244320	ACACTCCAC	A	DNMT3A	NM_022552	frameshift_deletion	c.1678_1685delGTGGAGTG	p.V560Cfs*15	1
2	25244321	CA	C	DNMT3A	NM_022552	frameshift_deletion	c.1684delT	p.C562Vfs*89	1
2	25244322	AC	A	DNMT3A	NM_022552	frameshift_deletion	c.1683delG	p.E561Dfs*90	1
2	25244322	ACTCCACGCAAAAG	A	DNMT3A	NM_022552	frameshift_deletion	c.1671_1683delCTTTTGCGTGGAG	p.F558Vfs*89	1
2	25244324	TCCACGCAAAAG	T	DNMT3A	NM_022552	frameshift_deletion	c.1671_1681delCTTTTGCGTGG	p.C557*	1
2	25244324	TC	T	DNMT3A	NM_022552	frameshift_deletion	c.1681delG	p.E561Sfs*90	1
2	25244324	TCCACG	T	DNMT3A	NM_022552	frameshift_deletion	c.1677_1681delCGTGG	p.C559*	1
2	25244325	C	A	DNMT3A	NM_022552	stop_gained	c.1681G>T	p.E561*	4
2	25244325	CCACGCAAAAG	C	DNMT3A	NM_022552	frameshift_deletion	c.1671_1680delCTTTTGCGTG	p.C557Wfs*91	1
2	25244325	CCA	C	DNMT3A	NM_022552	frameshift_deletion	c.1679_1680delTG	p.V560Gfs*17	1
2	25244326	CACGCAAAA	C	DNMT3A	NM_022552	frameshift_deletion	c.1672_1679delTTTTGCGT	p.F558Gfs*17	1
2	25244327	ACGCAAAAG	A	DNMT3A	NM_022552	frameshift_deletion	c.1671_1678delCTTTTGCG	p.F558Gfs*17	1
2	25244327	AC	A	DNMT3A	NM_022552	frameshift_deletion	c.1678delG	p.V560Wfs*91	1
2	25244328	CG	C	DNMT3A	NM_022552	frameshift_deletion	c.1677delC	p.C559Wfs*92	1
2	25244329	G	T	DNMT3A	NM_022552	stop_gained	c.1677C>A	p.C559*	22
2	25244329	GCAAAAGCA	G	DNMT3A	NM_022552	frameshift_deletion	c.1669_1676delTGCTTTTG	p.C557Rfs*18	1
2	25244329	GCAAAAGCAC	G	DNMT3A	NM_022552	splice-site/inframe	c.1668_1676delGTGCTTTTG	p.R556_C559delinsS	1
2	25244329	G	GC	DNMT3A	NM_022552	frameshift_insertion	c.1676_1677insG	p.C559Wfs*19	1
2	25244330	CA	C	DNMT3A	NM_022552	frameshift_deletion	c.1675delT	p.C559Afs*92	3
2	25244330	C	CA	DNMT3A	NM_022552	frameshift_insertion	c.1675_1676insT	p.C559Lfs*19	1
2	25244333	AAGCACCTGGAAGGAGACCCAGTGAGCAGAGG	A	DNMT3A	NM_022552	splice-site/frameshift	c.1668-26_1672del-		1
2	25244335	G	T	DNMT3A	NM_022552	stop_gained	c.1671C>A	p.C557*	11
2	25244336	CACCTGGAA	C	DNMT3A	NM_022552	splice-site/frameshift	c.1668-6_1669del-		1
2	25244337	AC	A	DNMT3A	NM_022552	frameshift_deletion	c.1668delG	p.R556Sfs*95	4
2	25244337	ACCTGGAAGGAGAC	A	DNMT3A	NM_022552	splice-site/frameshift	c.1668-12_1668del-		1
2	25244337	ACCTGG	A	DNMT3A	NM_022552	splice-site/frameshift	c.1668-4_1668del-		1
2	25244337	ACCTGGAAG	A	DNMT3A	NM_022552	splice-site/frameshift	c.1668-7_1668del-		1
2	25244337	ACC	A	DNMT3A	NM_022552	splice-site/frameshift	c.1668-1_1668del-		1
2	25244338	C	CCTGG	DNMT3A	NM_022552	frameshift_insertion	c.1668-1_1668insCCAG	p.R556Sfs*23	1
2	25244339	C	G	DNMT3A	NM_022552	splice_acceptor_variant	c.1668-1G>C		3
2	25244339	C	T	DNMT3A	NM_022552	splice_acceptor_variant	c.1668-1G>A		10
2	25244339	C	A	DNMT3A	NM_022552	splice_acceptor_variant	c.1668-1G>T		4
2	25244339	CT	C	DNMT3A	NM_022552	splice_acceptor_variant	c.1668-2del-		2
2	25244339	CTGGAA	C	DNMT3A	NM_022552	splice_acceptor_variant	c.1668-6_1668-2del-		1
2	25244340	T	C	DNMT3A	NM_022552	splice_acceptor_variant	c.1668-2A>G		20
2	25244340	T	A	DNMT3A	NM_022552	splice_acceptor_variant	c.1668-2A>T		3
2	25244340	T	G	DNMT3A	NM_022552	splice_acceptor_variant	c.1668-2A>C		3
2	25244538	A	G	DNMT3A	NM_022552	splice_donor_variant	c.1667+2T>C		1
2	25244538	A	C	DNMT3A	NM_022552	splice_donor_variant	c.1667+2T>G		6
2	25244538	A	T	DNMT3A	NM_022552	splice_donor_variant	c.1667+2T>A		3
2	25244538	ACC	A	DNMT3A	NM_022552	splice-site/frameshift	c.1667_1667+1del-		1
2	25244539	C	A	DNMT3A	NM_022552	splice_donor_variant	c.1667+1G>T		13
2	25244539	C	T	DNMT3A	NM_022552	splice_donor_variant	c.1667+1G>A		49
2	25244539	C	G	DNMT3A	NM_022552	splice_donor_variant	c.1667+1G>C		5
2	25244540	C	CTGCA	DNMT3A	NM_022552	frameshift_insertion	c.1666_1667insTGCA	p.R556Mfs*23	1
2	25244542	G	T	DNMT3A	NM_022552	stop_gained	c.1665C>A	p.C555*	4
2	25244545	G	T	DNMT3A	NM_022552	stop_gained	c.1662C>A	p.C554*	3
2	25244546	CAG	C	DNMT3A	NM_022552	frameshift_deletion	c.1659_1660delCT	p.N553Kfs*24	1
2	25244547	AGTTG	A	DNMT3A	NM_022552	frameshift_deletion	c.1656_1659delCAAC	p.N553Afs*97	1
2	25244548	GTT	G	DNMT3A	NM_022552	frameshift_deletion	c.1657_1658delAA	p.N553Lfs*24	1
2	25244550	TG	T	DNMT3A	NM_022552	frameshift_deletion	c.1656delC	p.N552Kfs*99	11
2	25244551	GT	G	DNMT3A	NM_022552	frameshift_deletion	c.1655delA	p.N552Tfs*99	1
2	25244551	GTTGT	G	DNMT3A	NM_022552	frameshift_deletion	c.1652_1655delACAA	p.N551Tfs*99	1
2	25244559	C	A	DNMT3A	NM_022552	stop_gained	c.1648G>T	p.G550*	2
2	25244559	C	T	DNMT3A	NM_022552	missense_variant	c.1648G>A	p.G550R	18
2	25244559	C	G	DNMT3A	NM_022552	missense_variant	c.1648G>C	p.G550R	1
2	25244560	G	T	DNMT3A	NM_022552	stop_gained	c.1647C>A	p.C549*	7
2	25244561	CA	C	DNMT3A	NM_022552	frameshift_deletion	c.1645delT	p.C549Afs*102	1
2	25244562	A	AC	DNMT3A	NM_022552	frameshift_insertion	c.1644_1645insG	p.C549Vfs*29	1
2	25244563	C	T	DNMT3A	NM_022552	missense_variant	c.1644G>A	p.M548I	4
2	25244563	CAT	C	DNMT3A	NM_022552	frameshift_deletion	c.1642_1643delAT	p.M548Vfs*29	9
2	25244567	A	T	DNMT3A	NM_022552	missense_variant	c.1640T>A	p.L547H	10
2	25244567	A	G	DNMT3A	NM_022552	missense_variant	c.1640T>C	p.L547P	1
2	25244568	G	A	DNMT3A	NM_022552	missense_variant	c.1639C>T	p.L547F	14
2	25244569	C	CACCT	DNMT3A	NM_022552	frameshift_insertion	c.1637_1638insAGGT	p.L547Gfs*32	1
2	25244570	AC	A	DNMT3A	NM_022552	frameshift_deletion	c.1636delG	p.V546Cfs*105	5
2	25244574	C	A	DNMT3A	NM_022552	stop_gained	c.1633G>T	p.E545*	6
2	25244576	CG	C	DNMT3A	NM_022552	frameshift_deletion	c.1630delC	p.R544Vfs*107	2
2	25244577	GGCCCC	G	DNMT3A	NM_022552	frameshift_deletion	c.1625_1629delGGGGC	p.G542Afs*2	1
2	25244578	GC	G	DNMT3A	NM_022552	frameshift_deletion	c.1628delG	p.G543Afs*108	3
2	25244578	G	GC	DNMT3A	NM_022552	frameshift_insertion	c.1628_1629insG	p.R544Pfs*2	1
2	25244578	G	GCC	DNMT3A	NM_022552	frameshift_insertion	c.1628_1629insGG	p.R544Afs*108	2
2	25244579	C	G	DNMT3A	NM_022552	missense_variant	c.1628G>C	p.G543A	26
2	25244580	C	A	DNMT3A	NM_022552	missense_variant	c.1627G>T	p.G543C	40
2	25244580	C	T	DNMT3A	NM_022552	missense_variant	c.1627G>A	p.G543S	6
2	25244583	CA	C	DNMT3A	NM_022552	frameshift_deletion	c.1623delT	p.C541Wfs*110	1
2	25244584	A	T	DNMT3A	NM_022552	stop_gained	c.1623T>A	p.C541*	2
2	25244585	C	CA	DNMT3A	NM_022552	frameshift_insertion	c.1621_1622insT	p.C541Lfs*5	1
2	25244586	AGCAGATGGTGC	A	DNMT3A	NM_022552	frameshift_deletion	c.1610_1620delGCACCATCTGC	p.C537Lfs*5	1
2	25244586	AG	A	DNMT3A	NM_022552	frameshift_deletion	c.1620delC	p.C541Vfs*110	1
2	25244586	A	AG	DNMT3A	NM_022552	frameshift_insertion	c.1620_1621insC	p.C541Lfs*5	1
2	25244587	G	T	DNMT3A	NM_022552	stop_gained	c.1620C>A	p.C540*	6
2	25244588	CAGAT	C	DNMT3A	NM_022552	frameshift_deletion	c.1615_1618delATCT	p.I539Afs*111	1
2	25244588	CAGATGGTGCAG	C	DNMT3A	NM_022552	frameshift_deletion	c.1608_1618delCTGCACCATCT	p.Y536*	1
2	25244588	CA	C	DNMT3A	NM_022552	frameshift_deletion	c.1618delT	p.C540Afs*111	1
2	25244588	C	CA	DNMT3A	NM_022552	frameshift_insertion	c.1618_1619insT	p.C540Lfs*6	2
2	25244589	AG	A	DNMT3A	NM_022552	frameshift_deletion	c.1617delC	p.C540Afs*111	4
2	25244589	AGATG	A	DNMT3A	NM_022552	frameshift_deletion	c.1614_1617delCATC	p.I539Afs*111	1
2	25244592	TG	T	DNMT3A	NM_022552	frameshift_deletion	c.1614delC	p.I539Sfs*112	1
2	25244592	T	TG	DNMT3A	NM_022552	frameshift_insertion	c.1614_1615insC	p.I539Hfs*7	1
2	25244593	G	GTGCAC	DNMT3A	NM_022552	frameshift_insertion	c.1613_1614insGTGCA	p.I539Cfs*114	1
2	25244596	G	T	DNMT3A	NM_022552	stop_gained	c.1611C>A	p.C537*	3
2	25244598	A	C	DNMT3A	NM_022552	missense_variant	c.1609T>G	p.C537G	3
2	25244598	A	G	DNMT3A	NM_022552	missense_variant	c.1609T>C	p.C537R	4
2	25244599	G	T	DNMT3A	NM_022552	stop_gained	c.1608C>A	p.Y536*	2
2	25244599	G	C	DNMT3A	NM_022552	stop_gained	c.1608C>G	p.Y536*	8
2	25244599	G	GT	DNMT3A	NM_022552	frameshift_insertion	c.1607_1608insA	p.Y536*	1
2	25244600	TAG	T	DNMT3A	NM_022552	frameshift_deletion	c.1605_1606delCT	p.Y536Lfs*9	1
2	25244601	AG	A	DNMT3A	NM_022552	frameshift_deletion	c.1605delC	p.Y536Tfs*115	1
2	25244602	G	GGA	DNMT3A	NM_022552	frameshift_insertion	c.1604_1605insTC	p.Y536Pfs*116	1
2	25244602	G	GGACT	DNMT3A	NM_022552	frameshift_insertion	c.1604_1605insAGTC	p.Y536Vfs*11	1
2	25244603	G	A	DNMT3A	NM_022552	missense_variant	c.1604C>T	p.S535F	1
2	25244604	AC	A	DNMT3A	NM_022552	frameshift_deletion	c.1602delG	p.Q534Hfs*117	1
2	25244606	TG	T	DNMT3A	NM_022552	frameshift_deletion	c.1600delC	p.Q534Sfs*117	4
2	25244607	G	A	DNMT3A	NM_022552	stop_gained	c.1600C>T	p.Q534*	15
2	25244608	G	C	DNMT3A	NM_022552	stop_gained	c.1599C>G	p.Y533*	4
2	25244608	G	T	DNMT3A	NM_022552	stop_gained	c.1599C>A	p.Y533*	3
2	25244608	GT	G	DNMT3A	NM_022552	frameshift_deletion	c.1598delA	p.Y533Sfs*118	1
2	25244609	T	C	DNMT3A	NM_022552	missense_variant	c.1598A>G	p.Y533C	13
2	25244609	TA	T	DNMT3A	NM_022552	frameshift_deletion	c.1597delT	p.Y533Tfs*118	1
2	25244613	CG	C	DNMT3A	NM_022552	frameshift_deletion	c.1593delC	p.D531Efs*120	2
2	25244614	GT	G	DNMT3A	NM_022552	frameshift_deletion	c.1592delA	p.D531Afs*120	1
2	25244616	CG	C	DNMT3A	NM_022552	frameshift_deletion	c.1590delC	p.D530Efs*121	1
2	25244617	GT	G	DNMT3A	NM_022552	frameshift_deletion	c.1589delA	p.D530Afs*121	1
2	25244617	GTCGTCGTA	G	DNMT3A	NM_022552	frameshift_deletion	c.1582_1589delTACGACGA	p.Y528Rfs*15	1
2	25244621	TCGTACTGGTACGCACACTC	T	DNMT3A	NM_022552	frameshift_deletion	c.1567_1585delGAGTGTGCGTACCAGTACG	p.E523Tfs*122	1
2	25244622	C	CGT	DNMT3A	NM_022552	frameshift_insertion	c.1584_1585insAC	p.D529Tfs*123	1
2	25244622	C	CG	DNMT3A	NM_022552	frameshift_insertion	c.1584_1585insC	p.D529Rfs*17	1
2	25244623	G	C	DNMT3A	NM_022552	stop_gained	c.1584C>G	p.Y528*	10
2	25244623	G	T	DNMT3A	NM_022552	stop_gained	c.1584C>A	p.Y528*	6
2	25244623	G	GTAC	DNMT3A	NM_022552	stop_gained	c.1583_1584insGTA	p.Q527_Y528ins*	1
2	25244624	T	TACTGGTA	DNMT3A	NM_022552	frameshift_insertion	c.1582_1583insTACCAGT	p.Y528Lfs*20	1
2	25244625	AC	A	DNMT3A	NM_022552	frameshift_deletion	c.1581delG	p.Q527Hfs*124	1
2	25244625	ACTGG	A	DNMT3A	NM_022552	frameshift_deletion	c.1578_1581delCCAG	p.Q527Tfs*123	1
2	25244625	A	AC	DNMT3A	NM_022552	frameshift_insertion	c.1581_1582insG	p.Y528Vfs*18	1
2	25244626	C	A	DNMT3A	NM_022552	missense_variant	c.1581G>T	p.Q527H	2
2	25244626	C	G	DNMT3A	NM_022552	missense_variant	c.1581G>C	p.Q527H	1
2	25244626	CT	C	DNMT3A	NM_022552	frameshift_deletion	c.1580delA	p.Q527Rfs*124	1
2	25244627	T	G	DNMT3A	NM_022552	missense_variant	c.1580A>C	p.Q527P	3
2	25244627	TG	T	DNMT3A	NM_022552	frameshift_deletion	c.1579delC	p.Q527Sfs*124	2
2	25244628	G	A	DNMT3A	NM_022552	stop_gained	c.1579C>T	p.Q527*	12
2	25244628	GGTACGCACACTCCAGAAAGCAGTTCTA	G	DNMT3A	NM_022552	splice-site/frameshift	c.1555-3_1578del-		1
2	25244629	G	C	DNMT3A	NM_022552	stop_gained	c.1578C>G	p.Y526*	2
2	25244629	G	T	DNMT3A	NM_022552	stop_gained	c.1578C>A	p.Y526*	1
2	25244631	AC	A	DNMT3A	NM_022552	frameshift_deletion	c.1575delG	p.Y526Tfs*125	1
2	25244633	GCA	G	DNMT3A	NM_022552	frameshift_deletion	c.1572_1573delTG	p.A525Vfs*20	1
2	25244635	A	T	DNMT3A	NM_022552	stop_gained	c.1572T>A	p.C524*	1
2	25244637	AC	A	DNMT3A	NM_022552	frameshift_deletion	c.1569delG	p.E523Dfs*128	2
2	25244640	C	A	DNMT3A	NM_022552	stop_gained	c.1567G>T	p.E523*	9
2	25244643	GA	G	DNMT3A	NM_022552	frameshift_deletion	c.1563delT	p.L522Wfs*129	1
2	25244643	G	GA	DNMT3A	NM_022552	frameshift_insertion	c.1563_1564insT	p.L522Sfs*24	1
2	25244647	G	T	DNMT3A	NM_022552	stop_gained	c.1560C>A	p.C520*	4
2	25244647	GC	G	DNMT3A	NM_022552	frameshift_deletion	c.1559delG	p.C520Sfs*131	1
2	25244648	CA	C	DNMT3A	NM_022552	frameshift_deletion	c.1558delT	p.C520Afs*131	1
2	25244648	CAGTTCTAGACAGCAGCGGGAAGGGTCAG	C	DNMT3A	NM_022552	splice-site/frameshift	c.1555-24_1558del-		1
2	25244648	C	CA	DNMT3A	NM_022552	frameshift_insertion	c.1558_1559insT	p.C520Lfs*26	1
2	25244650	GT	G	DNMT3A	NM_022552	frameshift_deletion	c.1556delA	p.N519Tfs*132	1
2	25244650	GTT	G	DNMT3A	NM_022552	frameshift_deletion	c.1555_1556delAA	p.N519Lfs*26	1
2	25244652	TCTAGACAGC	T	DNMT3A	NM_022552	splice_acceptor_variant	c.1555-9_1555-1del-		1
2	25244652	TCTAGACAGCAGCG	T	DNMT3A	NM_022552	splice_acceptor_variant	c.1555-13_1555-1del-		1
2	25244652	T	TC	DNMT3A	NM_022552	frameshift_insertion	c.1555-1_1555insG	p.N519Efs*27	1
2	25244653	C	T	DNMT3A	NM_022552	splice_acceptor_variant	c.1555-1G>A		5
2	25244653	C	G	DNMT3A	NM_022552	splice_acceptor_variant	c.1555-1G>C		2
2	25244653	CTA	C	DNMT3A	NM_022552	splice_acceptor_variant	c.1555-3_1555-2del-		1
2	25244654	T	C	DNMT3A	NM_022552	splice_acceptor_variant	c.1555-2A>G		18
2	25244654	T	A	DNMT3A	NM_022552	splice_acceptor_variant	c.1555-2A>T		2
2	25244654	T	G	DNMT3A	NM_022552	splice_acceptor_variant	c.1555-2A>C		2
2	25245251	A	C	DNMT3A	NM_022552	splice_donor_variant	c.1554+2T>G		4
2	25245251	A	G	DNMT3A	NM_022552	splice_donor_variant	c.1554+2T>C		2
2	25245251	AC	A	DNMT3A	NM_022552	splice_donor_variant	c.1554+1del-		1
2	25245252	C	T	DNMT3A	NM_022552	splice_donor_variant	c.1554+1G>A		31
2	25245252	C	G	DNMT3A	NM_022552	splice_donor_variant	c.1554+1G>C		3
2	25245252	C	A	DNMT3A	NM_022552	splice_donor_variant	c.1554+1G>T		4
2	25245253	C	CTTGCAGT	DNMT3A	NM_022552	frameshift_insertion	c.1553_1554insACTGCAA	p.N519Lfs*29	1
2	25245255	TG	T	DNMT3A	NM_022552	frameshift_deletion	c.1551delC	p.C517*	1
2	25245255	T	TGC	DNMT3A	NM_022552	frameshift_insertion	c.1551_1552insGC	p.K518Afs*134	1
2	25245256	G	T	DNMT3A	NM_022552	stop_gained	c.1551C>A	p.C517*	3
2	25245259	GT	G	DNMT3A	NM_022552	frameshift_deletion	c.1547delA	p.N516Tfs*135	3
2	25245261	TTTGGCACA	T	DNMT3A	NM_022552	frameshift_deletion	c.1538_1545delTGTGCCAA	p.M513Kfs*30	1
2	25245262	T	TTGGCACATTCCTCCAACGAG	DNMT3A	NM_022552	frameshift_insertion	c.1544_1545insCTCGTTGGAGGAATGTGCCA	p.Q515Hfs*143	1
2	25245263	TGGCACATTCCTCC	T	DNMT3A	NM_022552	frameshift_deletion	c.1531_1543delGGAGGAATGTGCC	p.G511Kfs*136	1
2	25245264	G	A	DNMT3A	NM_022552	stop_gained	c.1543C>T	p.Q515*	5
2	25245265	G	T	DNMT3A	NM_022552	stop_gained	c.1542C>A	p.C514*	1
2	25245266	CA	C	DNMT3A	NM_022552	frameshift_deletion	c.1540delT	p.C514Afs*137	4
2	25245267	AC	A	DNMT3A	NM_022552	frameshift_deletion	c.1539delG	p.M513Ifs*138	1
2	25245268	CA	C	DNMT3A	NM_022552	frameshift_deletion	c.1538delT	p.M513Sfs*138	1
2	25245269	AT	A	DNMT3A	NM_022552	frameshift_deletion	c.1537delA	p.M513Cfs*138	2
2	25245269	ATTCCTCCAACGAAG	A	DNMT3A	NM_022552	frameshift_deletion	c.1524_1537delCTTCGTTGGAGGAA	p.F509Vfs*32	1
2	25245269	A	AT	DNMT3A	NM_022552	frameshift_insertion	c.1537_1538insA	p.M513Nfs*33	2
2	25245270	TTCCTC	T	DNMT3A	NM_022552	frameshift_deletion	c.1532_1536delGAGGA	p.G511Dfs*33	1
2	25245271	TCCTC	T	DNMT3A	NM_022552	frameshift_deletion	c.1532_1535delGAGG	p.G511Efs*139	1
2	25245273	C	A	DNMT3A	NM_022552	stop_gained	c.1534G>T	p.G512*	1
2	25245274	TC	T	DNMT3A	NM_022552	frameshift_deletion	c.1532delG	p.G511Efs*140	1
2	25245276	C	A	DNMT3A	NM_022552	stop_gained	c.1531G>T	p.G511*	2
2	25245276	CAACG	C	DNMT3A	NM_022552	frameshift_deletion	c.1527_1530delCGTT	p.F509Lfs*141	2
2	25245278	AC	A	DNMT3A	NM_022552	frameshift_deletion	c.1528delG	p.V510Lfs*141	1
2	25245279	CG	C	DNMT3A	NM_022552	frameshift_deletion	c.1527delC	p.F509Lfs*142	1
2	25245279	CGAAGA	C	DNMT3A	NM_022552	frameshift_deletion	c.1523_1527delTCTTC	p.L508Rfs*36	1
2	25245281	AAG	A	DNMT3A	NM_022552	frameshift_deletion	c.1524_1525delCT	p.F509Rfs*36	2
2	25245283	GA	G	DNMT3A	NM_022552	frameshift_deletion	c.1523delT	p.L508Pfs*143	2
2	25245284	AG	A	DNMT3A	NM_022552	frameshift_deletion	c.1522delC	p.L508Sfs*143	8
2	25245284	AGG	A	DNMT3A	NM_022552	frameshift_deletion	c.1521_1522delCC	p.F509Rfs*36	1
2	25245284	A	AC	DNMT3A	NM_022552	frameshift_insertion	c.1522_1523insG	p.L508Rfs*38	1
2	25245284	A	AG	DNMT3A	NM_022552	frameshift_insertion	c.1522_1523insC	p.L508Pfs*38	3
2	25245285	GGGGGT	G	DNMT3A	NM_022552	frameshift_deletion	c.1517_1521delACCCC	p.H506Pfs*38	1
2	25245288	G	GA	DNMT3A	NM_022552	frameshift_insertion	c.1518_1519insT	p.P507Sfs*39	1
2	25245288	G	GGTGTT	DNMT3A	NM_022552	frameshift_insertion	c.1518_1519insAACAC	p.P507Nfs*146	1
2	25245288	G	GT	DNMT3A	NM_022552	frameshift_insertion	c.1518_1519insA	p.P507Tfs*39	1
2	25245289	GT	G	DNMT3A	NM_022552	frameshift_deletion	c.1517delA	p.H506Pfs*145	1
2	25245289	GTGTTCCAGGGTAA	G	DNMT3A	NM_022552	frameshift_deletion	c.1505_1517delTTACCCTGGAACA	p.V502Afs*145	1
2	25245290	TGTTCC	T	DNMT3A	NM_022552	frameshift_deletion	c.1512_1516delGGAAC	p.E505Pfs*39	1
2	25245290	TGTTCCAG	T	DNMT3A	NM_022552	frameshift_deletion	c.1510_1516delCTGGAAC	p.L504Tfs*145	1
2	25245290	T	TACCCC	DNMT3A	NM_022552	frameshift_insertion	c.1516_1517insGGGGT	p.H506Rfs*147	2
2	25245290	T	TCC	DNMT3A	NM_022552	frameshift_insertion	c.1516_1517insGG	p.H506Rfs*146	1
2	25245291	GT	G	DNMT3A	NM_022552	frameshift_deletion	c.1515delA	p.E505Dfs*146	1
2	25245293	TC	T	DNMT3A	NM_022552	frameshift_deletion	c.1513delG	p.E505Nfs*146	3
2	25245293	TCCAGGGTAACATTGAGGCTCCCACA	T	DNMT3A	NM_022552	frameshift_deletion	c.1489_1513delTGTGGGAGCCTCAATGTTACCCTGG	p.C497Nfs*146	1
2	25245294	C	A	DNMT3A	NM_022552	stop_gained	c.1513G>T	p.E505*	6
2	25245295	CA	C	DNMT3A	NM_022552	frameshift_deletion	c.1511delT	p.L504Rfs*147	2
2	25245296	AG	A	DNMT3A	NM_022552	frameshift_deletion	c.1510delC	p.L504Wfs*147	3
2	25245296	AGG	A	DNMT3A	NM_022552	frameshift_deletion	c.1509_1510delCC	p.L504Gfs*41	1
2	25245298	GGT	G	DNMT3A	NM_022552	frameshift_deletion	c.1507_1508delAC	p.T503Pfs*42	1
2	25245298	G	GGT	DNMT3A	NM_022552	frameshift_insertion	c.1508_1509insAC	p.L504Pfs*148	1
2	25245299	GT	G	DNMT3A	NM_022552	frameshift_deletion	c.1507delA	p.T503Pfs*148	1
2	25245299	G	GT	DNMT3A	NM_022552	frameshift_insertion	c.1507_1508insA	p.T503Nfs*43	13
2	25245300	TA	T	DNMT3A	NM_022552	frameshift_deletion	c.1506delT	p.T503Pfs*148	3
2	25245300	TAA	T	DNMT3A	NM_022552	frameshift_deletion	c.1505_1506delTT	p.V502Dfs*43	1
2	25245300	TAACATTGAGG	T	DNMT3A	NM_022552	frameshift_deletion	c.1497_1506delCCTCAATGTT	p.S499Rfs*149	1
2	25245300	T	TA	DNMT3A	NM_022552	frameshift_insertion	c.1506_1507insT	p.T503Yfs*43	2
2	25245303	CA	C	DNMT3A	NM_022552	frameshift_deletion	c.1503delT	p.N501Kfs*150	1
2	25245303	CAT	C	DNMT3A	NM_022552	frameshift_deletion	c.1502_1503delAT	p.N501Sfs*44	1
2	25245303	CATTGAGGCTCCCACAGGAGATGCAGATGTCTGGAAAGCAGAGGGAGGGGATGGGGTGAGTACCACCGAAGGGCCT	C	DNMT3A	NM_022552	splice-site/frameshift	c.1475-46_1503del-		1
2	25245303	C	CA	DNMT3A	NM_022552	frameshift_insertion	c.1503_1504insT	p.V502Cfs*44	3
2	25245304	AT	A	DNMT3A	NM_022552	frameshift_deletion	c.1502delA	p.N501Mfs*150	1
2	25245304	A	ATT	DNMT3A	NM_022552	frameshift_insertion	c.1502_1503insAA	p.N501Kfs*151	1
2	25245306	TGA	T	DNMT3A	NM_022552	frameshift_deletion	c.1499_1500delTC	p.L500Qfs*45	1
2	25245309	G	GGCTC	DNMT3A	NM_022552	frameshift_insertion	c.1497_1498insGAGC	p.L500Efs*47	1
2	25245312	TC	T	DNMT3A	NM_022552	frameshift_deletion	c.1494delG	p.S499Afs*152	2
2	25245314	C	CCA	DNMT3A	NM_022552	frameshift_insertion	c.1492_1493insTG	p.G498Vfs*154	1
2	25245315	C	CA	DNMT3A	NM_022552	frameshift_insertion	c.1491_1492insT	p.G498Wfs*48	1
2	25245316	AC	A	DNMT3A	NM_022552	frameshift_deletion	c.1490delG	p.C497Lfs*154	1
2	25245317	C	T	DNMT3A	NM_022552	missense_variant	c.1490G>A	p.C497Y	10
2	25245317	CAGGAGATGCAGATGTCTGGAA	C	DNMT3A	NM_022552	splice-site/frameshift	c.1475-6_1489del-		1
2	25245317	CA	C	DNMT3A	NM_022552	frameshift_deletion	c.1489delT	p.C497Vfs*154	1
2	25245318	AG	A	DNMT3A	NM_022552	frameshift_deletion	c.1488delC	p.C497Vfs*154	3
2	25245319	GGAGATGCA	G	DNMT3A	NM_022552	frameshift_deletion	c.1480_1487delTGCATCTC	p.C494Lfs*49	1
2	25245325	G	T	DNMT3A	NM_022552	stop_gained	c.1482C>A	p.C494*	4
2	25245329	AT	A	DNMT3A	NM_022552	frameshift_deletion	c.1477delA	p.I493Sfs*158	1
2	25245330	TG	T	DNMT3A	NM_022552	frameshift_deletion	c.1476delC	p.D492Efs*159	1
2	25245330	TGTCTGGAAAGCA	T	DNMT3A	NM_022552	splice-site/frameshift	c.1475-10_1476del-		1
2	25245331	GT	G	DNMT3A	NM_022552	frameshift_deletion	c.1475delA	p.D492Afs*159	1
2	25245333	C	A	DNMT3A	NM_022552	splice_acceptor_variant	c.1475-1G>T		3
2	25245333	C	G	DNMT3A	NM_022552	splice_acceptor_variant	c.1475-1G>C		1
2	25245333	C	T	DNMT3A	NM_022552	splice_acceptor_variant	c.1475-1G>A		2
2	25245333	CTGGAAAGCAGAGGGAGGGGA	C	DNMT3A	NM_022552	splice_acceptor_variant	c.1475-21_1475-2del-		1
2	25245333	CT	C	DNMT3A	NM_022552	splice_acceptor_variant	c.1475-2del-		1
2	25245334	T	C	DNMT3A	NM_022552	splice_acceptor_variant	c.1475-2A>G		1
2	25245334	T	A	DNMT3A	NM_022552	splice_acceptor_variant	c.1475-2A>T		1
2	25245334	T	G	DNMT3A	NM_022552	splice_acceptor_variant	c.1475-2A>C		1
2	25246018	A	C	DNMT3A	NM_022552	splice_donor_variant	c.1474+2T>G		1
2	25246018	AC	A	DNMT3A	NM_022552	splice_donor_variant	c.1474+1del-		2
2	25246018	ACCCT	A	DNMT3A	NM_022552	splice-site/frameshift	c.1472_1474+1del-		1
2	25246019	C	T	DNMT3A	NM_022552	splice_donor_variant	c.1474+1G>A		24
2	25246019	C	A	DNMT3A	NM_022552	splice_donor_variant	c.1474+1G>T		5
2	25246019	C	G	DNMT3A	NM_022552	splice_donor_variant	c.1474+1G>C		6
2	25246022	T	TCA	DNMT3A	NM_022552	frameshift_insertion	c.1471_1472insTG	p.E491Vfs*161	1
2	25246023	C	A	DNMT3A	NM_022552	stop_gained	c.1471G>T	p.E491*	3
2	25246023	CA	C	DNMT3A	NM_022552	frameshift_deletion	c.1470delT	p.I490Mfs*161	1
2	25246023	C	CA	DNMT3A	NM_022552	frameshift_insertion	c.1470_1471insT	p.E491*	1
2	25246025	A	AT	DNMT3A	NM_022552	frameshift_insertion	c.1468_1469insA	p.I490Nfs*2	1
2	25246026	TG	T	DNMT3A	NM_022552	frameshift_deletion	c.1467delC	p.N489Kfs*162	2
2	25246027	GT	G	DNMT3A	NM_022552	frameshift_deletion	c.1466delA	p.N489Tfs*162	1
2	25246029	TC	T	DNMT3A	NM_022552	frameshift_deletion	c.1464delG	p.N489Tfs*162	7
2	25246029	T	TC	DNMT3A	NM_022552	frameshift_insertion	c.1464_1465insG	p.N489Efs*3	1
2	25246030	CCGGCA	C	DNMT3A	NM_022552	frameshift_deletion	c.1459_1463delTGCCG	p.C487Efs*3	1
2	25246033	G	T	DNMT3A	NM_022552	stop_gained	c.1461C>A	p.C487*	2
2	25246034	CA	C	DNMT3A	NM_022552	frameshift_deletion	c.1459delT	p.C487Afs*164	1
2	25246035	AC	A	DNMT3A	NM_022552	frameshift_deletion	c.1458delG	p.K486Nfs*165	1
2	25246038	T	A	DNMT3A	NM_022552	stop_gained	c.1456A>T	p.K486*	2
2	25246040	TGCCGCACCTCG	T	DNMT3A	NM_022552	frameshift_deletion	c.1443_1453delCGAGGTGCGGC	p.Y481*	1
2	25246040	T	TTC	DNMT3A	NM_022552	frameshift_insertion	c.1453_1454insGA	p.Q485Rfs*167	1
2	25246041	G	A	DNMT3A	NM_022552	stop_gained	c.1453C>T	p.Q485*	16
2	25246041	GCCGCA	G	DNMT3A	NM_022552	frameshift_deletion	c.1448_1452delTGCGG	p.V483Afs*7	1
2	25246042	C	CCG	DNMT3A	NM_022552	frameshift_insertion	c.1451_1452insCG	p.Q485Gfs*167	1
2	25246044	G	GC	DNMT3A	NM_022552	frameshift_insertion	c.1449_1450insG	p.R484Afs*8	1
2	25246045	CACCTCGT	C	DNMT3A	NM_022552	frameshift_deletion	c.1442_1448delACGAGGT	p.Y481Cfs*168	1
2	25246046	AC	A	DNMT3A	NM_022552	frameshift_deletion	c.1447delG	p.V483Cfs*168	3
2	25246047	CCTCGTACACCAGCCGCT	C	DNMT3A	NM_022552	frameshift_deletion	c.1430_1446delAGCGGCTGGTGTACGAG	p.E477Gfs*9	1
2	25246050	C	A	DNMT3A	NM_022552	stop_gained	c.1444G>T	p.E482*	6
2	25246050	CG	C	DNMT3A	NM_022552	frameshift_deletion	c.1443delC	p.Y481*	1
2	25246051	G	T	DNMT3A	NM_022552	stop_gained	c.1443C>A	p.Y481*	3
2	25246051	G	C	DNMT3A	NM_022552	stop_gained	c.1443C>G	p.Y481*	4
2	25246054	CACCA	C	DNMT3A	NM_022552	frameshift_deletion	c.1436_1439delTGGT	p.L479Rfs*171	1
2	25246054	CACCAGCCGCTCTGCAAGGGGAGGAGAGCTGGCGTCAGAGGAGGCCGCGCCTGCTCCTCGGATGCAGGCCTCCTGGTGCCACCCTCTCCAG	C	DNMT3A	NM_022552	splice-site/frameshift	c.1429+16_1439del-		1
2	25246055	AC	A	DNMT3A	NM_022552	frameshift_deletion	c.1438delG	p.V480Cfs*171	1
2	25246057	CA	C	DNMT3A	NM_022552	frameshift_deletion	c.1436delT	p.L479Rfs*172	1
2	25246058	AGCCG	A	DNMT3A	NM_022552	frameshift_deletion	c.1432_1435delCGGC	p.R478Wfs*172	1
2	25246058	AG	A	DNMT3A	NM_022552	frameshift_deletion	c.1435delC	p.L479Wfs*172	1
2	25246058	AGCCGCTCTGCAAG	A	DNMT3A	NM_022552	splice-site/frameshift	c.1430-7_1435del-		1
2	25246059	GCCGCT	G	DNMT3A	NM_022552	frameshift_deletion	c.1430_1434delAGCGG	p.E477Afs*13	1
2	25246059	GC	G	DNMT3A	NM_022552	frameshift_deletion	c.1434delG	p.L479Wfs*172	2
2	25246061	CG	C	DNMT3A	NM_022552	frameshift_deletion	c.1432delC	p.R478Gfs*173	1
2	25246061	CGCTCTGCAAGGGGAGGAGAGCT	C	DNMT3A	NM_022552	splice-site/frameshift	c.1430-19_1432del-		1
2	25246064	T	TC	DNMT3A	NM_022552	frameshift_insertion	c.1430-1_1430insG	p.E477Gfs*15	1
2	25246065	C	A	DNMT3A	NM_022552	splice_acceptor_variant	c.1430-1G>T		3
2	25246065	C	T	DNMT3A	NM_022552	splice_acceptor_variant	c.1430-1G>A		6
2	25246065	C	G	DNMT3A	NM_022552	splice_acceptor_variant	c.1430-1G>C		3
2	25246066	T	C	DNMT3A	NM_022552	splice_acceptor_variant	c.1430-2A>G		16
2	25246066	T	G	DNMT3A	NM_022552	splice_acceptor_variant	c.1430-2A>C		3
2	25246066	T	A	DNMT3A	NM_022552	splice_acceptor_variant	c.1430-2A>T		3
2	25246158	A	G	DNMT3A	NM_022552	splice_donor_variant	c.1429+2T>C		5
2	25246158	A	C	DNMT3A	NM_022552	splice_donor_variant	c.1429+2T>G		1
2	25246158	A	T	DNMT3A	NM_022552	splice_donor_variant	c.1429+2T>A		2
2	25246158	AC	A	DNMT3A	NM_022552	splice_donor_variant	c.1429+1del-		2
2	25246159	C	A	DNMT3A	NM_022552	splice_donor_variant	c.1429+1G>T		15
2	25246159	C	T	DNMT3A	NM_022552	splice_donor_variant	c.1429+1G>A		96
2	25246159	C	G	DNMT3A	NM_022552	splice_donor_variant	c.1429+1G>C		4
2	25246159	CCT	C	DNMT3A	NM_022552	frameshift_deletion	c.1428_1429delAG	p.E477Afs*14	1
2	25246159	CCTCTTGTG	C	DNMT3A	NM_022552	frameshift_deletion	c.1422_1429delCACAAGAG	p.T475Afs*14	1
2	25246159	C	CCT	DNMT3A	NM_022552	frameshift_insertion	c.1429_1429+1insAG	p.R478Sfs*174	1
2	25246160	C	A	DNMT3A	NM_022552	stop_gained	c.1429G>T	p.E477*	5
2	25246160	CT	C	DNMT3A	NM_022552	frameshift_deletion	c.1428delA	p.E477Sfs*174	1
2	25246162	CT	C	DNMT3A	NM_022552	frameshift_deletion	c.1426delA	p.R476Efs*175	1
2	25246162	C	CT	DNMT3A	NM_022552	frameshift_insertion	c.1426_1427insA	p.R476Kfs*16	2
2	25246163	T	A	DNMT3A	NM_022552	stop_gained	c.1426A>T	p.R476*	4
2	25246164	TG	T	DNMT3A	NM_022552	frameshift_deletion	c.1424delC	p.T475Kfs*176	1
2	25246165	G	GTGCGCTT	DNMT3A	NM_022552	frameshift_insertion	c.1423_1424insAAGCGCA	p.T475Kfs*19	1
2	25246166	TGC	T	DNMT3A	NM_022552	frameshift_deletion	c.1421_1422delGC	p.R474Hfs*17	1
2	25246167	GCGCT	G	DNMT3A	NM_022552	frameshift_deletion	c.1418_1421delAGCG	p.E473Afs*177	1
2	25246167	GC	G	DNMT3A	NM_022552	frameshift_deletion	c.1421delG	p.R474Pfs*177	1
2	25246168	CG	C	DNMT3A	NM_022552	frameshift_deletion	c.1420delC	p.R474Afs*177	1
2	25246168	C	CT	DNMT3A	NM_022552	frameshift_insertion	c.1420_1421insA	p.R474Qfs*18	1
2	25246169	G	GCTCA	DNMT3A	NM_022552	frameshift_insertion	c.1419_1420insTGAG	p.R474*	2
2	25246170	CT	C	DNMT3A	NM_022552	frameshift_deletion	c.1418delA	p.E473Gfs*178	1
2	25246171	TCATCA	T	DNMT3A	NM_022552	frameshift_deletion	c.1413_1417delTGATG	p.D472Afs*18	1
2	25246171	TCATCAATAATCTCC	T	DNMT3A	NM_022552	frameshift_deletion	c.1404_1417delGGAGATTATTGATG	p.E469Afs*18	1
2	25246172	C	A	DNMT3A	NM_022552	stop_gained	c.1417G>T	p.E473*	2
2	25246172	CATCA	C	DNMT3A	NM_022552	frameshift_deletion	c.1413_1416delTGAT	p.I471Mfs*179	1
2	25246172	CATCAA	C	DNMT3A	NM_022552	frameshift_deletion	c.1412_1416delTTGAT	p.I471Rfs*19	1
2	25246173	AT	A	DNMT3A	NM_022552	frameshift_deletion	c.1415delA	p.D472Vfs*179	1
2	25246174	TC	T	DNMT3A	NM_022552	frameshift_deletion	c.1414delG	p.D472Mfs*179	1
2	25246174	T	TA	DNMT3A	NM_022552	frameshift_insertion	c.1414_1415insT	p.D472Vfs*2	1
2	25246175	CA	C	DNMT3A	NM_022552	frameshift_deletion	c.1413delT	p.I471Mfs*180	1
2	25246177	A	ATAATC	DNMT3A	NM_022552	frameshift_insertion	c.1411_1412insGATTA	p.I471Rfs*182	1
2	25246178	TA	T	DNMT3A	NM_022552	frameshift_deletion	c.1410delT	p.I471Lfs*180	2
2	25246178	T	TA	DNMT3A	NM_022552	frameshift_insertion	c.1410_1411insT	p.I471Yfs*2	2
2	25246178	T	TAATC	DNMT3A	NM_022552	frameshift_insertion	c.1410_1411insGATT	p.I471Dfs*3	1
2	25246179	AAT	A	DNMT3A	NM_022552	frameshift_deletion	c.1408_1409delAT	p.I470Yfs*2	1
2	25246179	AATCT	A	DNMT3A	NM_022552	frameshift_deletion	c.1406_1409delAGAT	p.E469Vfs*181	1
2	25246179	A	AT	DNMT3A	NM_022552	frameshift_insertion	c.1409_1410insA	p.I471Yfs*2	1
2	25246180	AT	A	DNMT3A	NM_022552	frameshift_deletion	c.1408delA	p.I470Lfs*181	2
2	25246180	ATC	A	DNMT3A	NM_022552	frameshift_deletion	c.1407_1408delGA	p.E469Dfs*3	1
2	25246182	CTCCTTGACCT	C	DNMT3A	NM_022552	frameshift_deletion	c.1397_1406delAGGTCAAGGA	p.K466Rfs*182	1
2	25246182	CT	C	DNMT3A	NM_022552	frameshift_deletion	c.1406delA	p.E469Gfs*182	1
2	25246183	TC	T	DNMT3A	NM_022552	frameshift_deletion	c.1405delG	p.E469Rfs*182	1
2	25246184	C	A	DNMT3A	NM_022552	stop_gained	c.1405G>T	p.E469*	7
2	25246184	C	CG	DNMT3A	NM_022552	frameshift_insertion	c.1404_1405insC	p.E469Rfs*4	1
2	25246185	CT	C	DNMT3A	NM_022552	frameshift_deletion	c.1403delA	p.K468Rfs*183	1
2	25246185	C	CT	DNMT3A	NM_022552	frameshift_insertion	c.1403_1404insA	p.E469Gfs*4	1
2	25246186	T	C	DNMT3A	NM_022552	missense_variant	c.1403A>G	p.K468R	13
2	25246187	TG	T	DNMT3A	NM_022552	frameshift_deletion	c.1401delC	p.K468Rfs*183	1
2	25246189	AC	A	DNMT3A	NM_022552	frameshift_deletion	c.1399delG	p.V467Sfs*184	3
2	25246189	ACC	A	DNMT3A	NM_022552	frameshift_deletion	c.1398_1399delGG	p.K466Nfs*6	1
2	25246191	CTTGGGCT	C	DNMT3A	NM_022552	frameshift_deletion	c.1391_1397delAGCCCAA	p.K464Rfs*185	1
2	25246191	CT	C	DNMT3A	NM_022552	frameshift_deletion	c.1397delA	p.K466Rfs*185	1
2	25246191	C	CT	DNMT3A	NM_022552	frameshift_insertion	c.1397_1398insA	p.V467Gfs*6	1
2	25246193	T	TG	DNMT3A	NM_022552	frameshift_insertion	c.1395_1396insC	p.K466Qfs*7	1
2	25246197	C	CGAGAA	DNMT3A	NM_022552	frameshift_insertion	c.1391_1392insTTCTC	p.K464Nfs*189	1
2	25246198	TTC	T	DNMT3A	NM_022552	frameshift_deletion	c.1389_1390delGA	p.K464Afs*8	1
2	25246198	T	TTC	DNMT3A	NM_022552	frameshift_insertion	c.1390_1391insGA	p.K464Rfs*188	2
2	25246199	T	A	DNMT3A	NM_022552	stop_gained	c.1390A>T	p.K464*	1
2	25246201	TC	T	DNMT3A	NM_022552	frameshift_deletion	c.1387delG	p.E463Rfs*188	1
2	25246201	TCCGCTGTG	T	DNMT3A	NM_022552	frameshift_deletion	c.1380_1387delCACAGCGG	p.S460Rfs*10	1
2	25246201	T	TC	DNMT3A	NM_022552	frameshift_insertion	c.1387_1388insG	p.E463Gfs*10	1
2	25246202	C	A	DNMT3A	NM_022552	stop_gained	c.1387G>T	p.E463*	5
2	25246202	C	CA	DNMT3A	NM_022552	frameshift_insertion	c.1386_1387insT	p.E463*	1
2	25246204	G	A	DNMT3A	NM_022552	missense_variant	c.1385C>T	p.A462V	15
2	25246205	CT	C	DNMT3A	NM_022552	frameshift_deletion	c.1383delA	p.A462Rfs*189	1
2	25246207	GT	G	DNMT3A	NM_022552	frameshift_deletion	c.1381delA	p.T461Qfs*190	1
2	25246207	G	GC	DNMT3A	NM_022552	frameshift_insertion	c.1381_1382insG	p.T461Sfs*12	1
2	25246208	TG	T	DNMT3A	NM_022552	frameshift_deletion	c.1380delC	p.S460Rfs*191	1
2	25246209	GCT	G	DNMT3A	NM_022552	frameshift_deletion	c.1378_1379delAG	p.S460Hfs*12	1
2	25246210	C	CTCTT	DNMT3A	NM_022552	frameshift_insertion	c.1378_1379insAAGA	p.S460Kfs*14	1
2	25246212	CT	C	DNMT3A	NM_022552	frameshift_deletion	c.1376delA	p.K459Rfs*192	1
2	25246213	TTCCGGGGC	T	DNMT3A	NM_022552	frameshift_deletion	c.1368_1375delGCCCCGGA	p.P457Efs*13	1
2	25246214	T	A	DNMT3A	NM_022552	stop_gained	c.1375A>T	p.K459*	2
2	25246214	TC	T	DNMT3A	NM_022552	frameshift_deletion	c.1374delG	p.K459Rfs*192	9
2	25246214	TCC	T	DNMT3A	NM_022552	frameshift_deletion	c.1373_1374delGG	p.R458Qfs*14	1
2	25246214	T	TC	DNMT3A	NM_022552	frameshift_insertion	c.1374_1375insG	p.K459Efs*14	1
2	25246216	CG	C	DNMT3A	NM_022552	frameshift_deletion	c.1372delC	p.R458Gfs*193	2
2	25246216	C	CG	DNMT3A	NM_022552	frameshift_insertion	c.1372_1373insC	p.R458Pfs*15	1
2	25246218	GGGCTTTTT	G	DNMT3A	NM_022552	frameshift_deletion	c.1363_1370delAAAAAGCC	p.K455Pfs*15	1
2	25246219	GGCTTTTTGGCT	G	DNMT3A	NM_022552	frameshift_deletion	c.1359_1369delAGCCAAAAAGC	p.A454Pfs*15	1
2	25246220	GC	G	DNMT3A	NM_022552	frameshift_deletion	c.1368delG	p.K456Nfs*195	5
2	25246221	CT	C	DNMT3A	NM_022552	frameshift_deletion	c.1367delA	p.K456Sfs*195	3
2	25246221	C	CT	DNMT3A	NM_022552	frameshift_insertion	c.1367_1368insA	p.P457Afs*16	2
2	25246223	T	A	DNMT3A	NM_022552	stop_gained	c.1366A>T	p.K456*	1
2	25246224	TTTGGC	T	DNMT3A	NM_022552	frameshift_deletion	c.1360_1364delGCCAA	p.A454Kfs*17	1
2	25246225	TTGGCTGGTGGA	T	DNMT3A	NM_022552	frameshift_deletion	c.1353_1363delTCCACCAGCCA	p.P452Kfs*17	1
2	25246226	T	A	DNMT3A	NM_022552	stop_gained	c.1363A>T	p.K455*	4
2	25246226	TG	T	DNMT3A	NM_022552	frameshift_deletion	c.1362delC	p.K456Sfs*195	1
2	25246226	T	TG	DNMT3A	NM_022552	frameshift_insertion	c.1362_1363insC	p.K455Qfs*18	1
2	25246228	G	GC	DNMT3A	NM_022552	frameshift_insertion	c.1360_1361insG	p.A454Gfs*19	1
2	25246232	G	GT	DNMT3A	NM_022552	frameshift_insertion	c.1356_1357insA	p.P453Tfs*20	1
2	25246233	T	TG	DNMT3A	NM_022552	frameshift_insertion	c.1355_1356insC	p.P453Tfs*20	1
2	25246235	GAGGTGGTGCGT	G	DNMT3A	NM_022552	frameshift_deletion	c.1343_1353delACGCACCACCT	p.Y448Sfs*21	1
2	25246235	GA	G	DNMT3A	NM_022552	frameshift_deletion	c.1353delT	p.P452Hfs*199	2
2	25246236	AGGTGGTGCGTAGGCAGCTGCCTCAG	A	DNMT3A	NM_022552	frameshift_deletion	c.1328_1352delCTGAGGCAGCTGCCTACGCACCACC	p.P443Lfs*200	1
2	25246236	AGGTGGTGCGTAGG	A	DNMT3A	NM_022552	frameshift_deletion	c.1340_1352delCCTACGCACCACC	p.A447Vfs*200	1
2	25246238	GT	G	DNMT3A	NM_022552	frameshift_deletion	c.1350delA	p.P451Lfs*200	1
2	25246238	G	GT	DNMT3A	NM_022552	frameshift_insertion	c.1350_1351insA	p.P451Tfs*22	1
2	25246239	TG	T	DNMT3A	NM_022552	frameshift_deletion	c.1349delC	p.P450Hfs*201	1
2	25246242	TGC	T	DNMT3A	NM_022552	frameshift_deletion	c.1345_1346delGC	p.A449Tfs*23	1
2	25246242	T	TG	DNMT3A	NM_022552	frameshift_insertion	c.1346_1347insC	p.P450Tfs*23	1
2	25246245	G	C	DNMT3A	NM_022552	stop_gained	c.1344C>G	p.Y448*	3
2	25246245	G	T	DNMT3A	NM_022552	stop_gained	c.1344C>A	p.Y448*	12
2	25246247	AGGCAGCT	A	DNMT3A	NM_022552	frameshift_deletion	c.1335_1341delAGCTGCC	p.A446Tfs*203	1
2	25246250	C	CAGCT	DNMT3A	NM_022552	frameshift_insertion	c.1338_1339insAGCT	p.A447Sfs*27	1
2	25246252	GCTGCCTCAGGTTCCACC	G	DNMT3A	NM_022552	frameshift_deletion	c.1320_1336delGGTGGAACCTGAGGCAG	p.W440Cfs*27	1
2	25246253	CTGCCTCAGGTTCCACCCACA	C	DNMT3A	NM_022552	frameshift_deletion	c.1316_1335delTGTGGGTGGAACCTGAGGCA	p.M439Sfs*27	1
2	25246254	TG	T	DNMT3A	NM_022552	frameshift_deletion	c.1334delC	p.A445Efs*206	1
2	25246259	C	A	DNMT3A	NM_022552	stop_gained	c.1330G>T	p.E444*	2
2	25246260	AG	A	DNMT3A	NM_022552	frameshift_deletion	c.1328delC	p.P443Lfs*208	2
2	25246260	A	AG	DNMT3A	NM_022552	frameshift_insertion	c.1328_1329insC	p.E444*	1
2	25246262	GT	G	DNMT3A	NM_022552	frameshift_deletion	c.1326delA	p.E442Dfs*209	1
2	25246264	TCCAC	T	DNMT3A	NM_022552	frameshift_deletion	c.1321_1324delGTGG	p.V441Nfs*209	1
2	25246265	C	A	DNMT3A	NM_022552	stop_gained	c.1324G>T	p.E442*	6
2	25246269	C	T	DNMT3A	NM_022552	stop_gained	c.1320G>A	p.W440*	14
2	25246269	C	CCA	DNMT3A	NM_022552	frameshift_insertion	c.1319_1320insTG	p.W440Cfs*212	1
2	25246270	C	T	DNMT3A	NM_022552	stop_gained	c.1319G>A	p.W440*	23
2	25246271	AC	A	DNMT3A	NM_022552	frameshift_deletion	c.1317delG	p.M439Ifs*212	1
2	25246271	A	AC	DNMT3A	NM_022552	frameshift_insertion	c.1317_1318insG	p.W440Vfs*5	1
2	25246272	CAT	C	DNMT3A	NM_022552	frameshift_deletion	c.1315_1316delAT	p.M439Vfs*5	2
2	25246272	CATGTCCGTGT	C	DNMT3A	NM_022552	frameshift_deletion	c.1307_1316delACACGGACAT	p.Y436Cfs*212	1
2	25246273	AT	A	DNMT3A	NM_022552	frameshift_deletion	c.1315delA	p.M439Cfs*212	1
2	25246273	A	ATG	DNMT3A	NM_022552	frameshift_insertion	c.1315_1316insCA	p.M439Tfs*213	1
2	25246273	A	AAT	DNMT3A	NM_022552	frameshift_insertion	c.1315_1316insAT	p.M439Nfs*213	1
2	25246274	TGTCC	T	DNMT3A	NM_022552	frameshift_deletion	c.1311_1314delGGAC	p.D438Cfs*212	1
2	25246274	T	TGTCC	DNMT3A	NM_022552	frameshift_insertion	c.1314_1315insGGAC	p.M439Gfs*7	1
2	25246276	TC	T	DNMT3A	NM_022552	frameshift_deletion	c.1312delG	p.D438Tfs*213	1
2	25246279	GT	G	DNMT3A	NM_022552	frameshift_deletion	c.1309delA	p.T437Rfs*214	1
2	25246281	G	T	DNMT3A	NM_022552	stop_gained	c.1308C>A	p.Y436*	2
2	25246281	G	C	DNMT3A	NM_022552	stop_gained	c.1308C>G	p.Y436*	3
2	25246282	TAC	T	DNMT3A	NM_022552	frameshift_deletion	c.1305_1306delGT	p.Y436Hfs*8	1
2	25246282	T	TA	DNMT3A	NM_022552	frameshift_insertion	c.1306_1307insT	p.Y436Lfs*9	1
2	25246283	ACACTTCTTTGT	A	DNMT3A	NM_022552	frameshift_deletion	c.1295_1305delACAAAGAAGTG	p.Y432Lfs*9	1
2	25246285	A	ACT	DNMT3A	NM_022552	frameshift_insertion	c.1303_1304insAG	p.V435Efs*217	1
2	25246286	CT	C	DNMT3A	NM_022552	frameshift_deletion	c.1302delA	p.V435Cfs*216	1
2	25246287	TTC	T	DNMT3A	NM_022552	frameshift_deletion	c.1300_1301delGA	p.E434Sfs*10	1
2	25246289	C	A	DNMT3A	NM_022552	stop_gained	c.1300G>T	p.E434*	1
2	25246289	CTT	C	DNMT3A	NM_022552	frameshift_deletion	c.1298_1299delAA	p.K433Rfs*11	1
2	25246289	CT	C	DNMT3A	NM_022552	frameshift_deletion	c.1299delA	p.E434Kfs*217	2
2	25246292	T	A	DNMT3A	NM_022552	stop_gained	c.1297A>T	p.K433*	1
2	25246292	T	TGTAG	DNMT3A	NM_022552	frameshift_insertion	c.1296_1297insCTAC	p.K433Lfs*13	1
2	25246293	G	T	DNMT3A	NM_022552	stop_gained	c.1296C>A	p.Y432*	3
2	25246293	G	C	DNMT3A	NM_022552	stop_gained	c.1296C>G	p.Y432*	2
2	25246294	TA	T	DNMT3A	NM_022552	frameshift_deletion	c.1294delT	p.Y432Tfs*219	1
2	25246295	AG	A	DNMT3A	NM_022552	frameshift_deletion	c.1293delC	p.Y432Tfs*219	3
2	25246295	AGG	A	DNMT3A	NM_022552	frameshift_deletion	c.1292_1293delCC	p.P431Lfs*13	1
2	25246297	G	GGA	DNMT3A	NM_022552	frameshift_insertion	c.1291_1292insTC	p.P431Lfs*221	1
2	25246298	GA	G	DNMT3A	NM_022552	frameshift_deletion	c.1290delT	p.Y432Tfs*219	1
2	25246298	G	GA	DNMT3A	NM_022552	frameshift_insertion	c.1290_1291insT	p.P431Sfs*14	1
2	25246303	TTC	T	DNMT3A	NM_022552	frameshift_deletion	c.1284_1285delGA	p.K429Efs*15	2
2	25246304	TCTC	T	DNMT3A	NM_022552	splice-site/inframe	c.1282_1284delGAG-	p.E428del	1
2	25246307	C	A	DNMT3A	NM_022552	stop_gained	c.1282G>T	p.E428*	1
2	25246307	C	CT	DNMT3A	NM_022552	frameshift_insertion	c.1281_1282insA	p.E428Rfs*17	1
2	25246618	A	C	DNMT3A	NM_022552	splice_donor_variant	c.1279+2T>G		3
2	25246618	A	G	DNMT3A	NM_022552	splice_donor_variant	c.1279+2T>C		3
2	25246618	AC	A	DNMT3A	NM_022552	splice_donor_variant	c.1279+1del-		1
2	25246619	C	A	DNMT3A	NM_022552	splice_donor_variant	c.1279+1G>T		6
2	25246619	C	T	DNMT3A	NM_022552	splice_donor_variant	c.1279+1G>A		18
2	25246619	C	G	DNMT3A	NM_022552	splice_donor_variant	c.1279+1G>C		3
2	25246620	C	A	DNMT3A	NM_022552	stop_gained	c.1279G>T	p.E427*	3
2	25246620	CT	C	DNMT3A	NM_022552	frameshift_deletion	c.1278delA	p.E427Kfs*224	1
2	25246620	CTTCTGGTGGCTCCAGG	C	DNMT3A	NM_022552	frameshift_deletion	c.1263_1278delCCTGGAGCCACCAGAA	p.L422Kfs*224	1
2	25246620	C	CTT	DNMT3A	NM_022552	frameshift_insertion	c.1278_1279insAA	p.E427Kfs*225	1
2	25246623	C	A	DNMT3A	NM_022552	stop_gained	c.1276G>T	p.E426*	3
2	25246623	CTG	C	DNMT3A	NM_022552	frameshift_deletion	c.1274_1275delCA	p.P425Rfs*19	1
2	25246623	CT	C	DNMT3A	NM_022552	frameshift_deletion	c.1275delA	p.E426Kfs*225	1
2	25246624	TG	T	DNMT3A	NM_022552	frameshift_deletion	c.1274delC	p.P425Qfs*226	1
2	25246627	TGGCTCCAGGCCCTTAG	T	DNMT3A	NM_022552	frameshift_deletion	c.1256_1271delCTAAGGGCCTGGAGCC	p.P419Hfs*227	1
2	25246630	CT	C	DNMT3A	NM_022552	frameshift_deletion	c.1268delA	p.E423Gfs*228	2
2	25246632	C	A	DNMT3A	NM_022552	stop_gained	c.1267G>T	p.E423*	4
2	25246634	AG	A	DNMT3A	NM_022552	frameshift_deletion	c.1264delC	p.L422Wfs*229	2
2	25246636	GC	G	DNMT3A	NM_022552	frameshift_deletion	c.1262delG	p.G421Afs*230	2
2	25246636	GCCCT	G	DNMT3A	NM_022552	frameshift_deletion	c.1259_1262delAGGG	p.K420Tfs*230	1
2	25246639	CT	C	DNMT3A	NM_022552	frameshift_deletion	c.1259delA	p.K420Rfs*231	1
2	25246639	CTT	C	DNMT3A	NM_022552	frameshift_deletion	c.1258_1259delAA	p.K420Gfs*24	1
2	25246640	TTAGGGCCAGA	T	DNMT3A	NM_022552	frameshift_deletion	c.1249_1258delTCTGGCCCTA	p.S417Rfs*231	1
2	25246640	TTAGGGCCAG	T	DNMT3A	NM_022552	stop_gained	c.1250_1258delCTGGCCCTA	p.S417_K420delins*	1
2	25246641	T	A	DNMT3A	NM_022552	stop_gained	c.1258A>T	p.K420*	1
2	25246641	TA	T	DNMT3A	NM_022552	frameshift_deletion	c.1257delT	p.K420Rfs*231	1
2	25246641	T	TA	DNMT3A	NM_022552	frameshift_insertion	c.1257_1258insT	p.K420*	1
2	25246642	AG	A	DNMT3A	NM_022552	frameshift_deletion	c.1256delC	p.P419Lfs*232	3
2	25246642	AGGGCCAGAAGGCTG	A	DNMT3A	NM_022552	frameshift_deletion	c.1243_1256delCAGCCTTCTGGCCC	p.Q415*	1
2	25246642	AGGGCCAGAAGGCT	A	DNMT3A	NM_022552	frameshift_deletion	c.1244_1256delAGCCTTCTGGCCC	p.Q415Lfs*232	1
2	25246645	GC	G	DNMT3A	NM_022552	frameshift_deletion	c.1253delG	p.G418Afs*233	2
2	25246645	GCCAGAAGGCTGGAAGCCCC	G	DNMT3A	NM_022552	frameshift_deletion	c.1235_1253delGGGGCTTCCAGCCTTCTGG	p.G412Afs*233	1
2	25246647	CAG	C	DNMT3A	NM_022552	frameshift_deletion	c.1250_1251delCT	p.S417Wfs*3	1
2	25246647	CA	C	DNMT3A	NM_022552	frameshift_deletion	c.1251delT	p.G418Afs*233	1
2	25246648	AG	A	DNMT3A	NM_022552	frameshift_deletion	c.1250delC	p.S417Lfs*234	2
2	25246649	GA	G	DNMT3A	NM_022552	frameshift_deletion	c.1249delT	p.S417Lfs*234	2
2	25246649	G	GT	DNMT3A	NM_022552	frameshift_insertion	c.1249_1250insA	p.S417Yfs*4	1
2	25246651	AG	A	DNMT3A	NM_022552	frameshift_deletion	c.1247delC	p.P416Lfs*235	2
2	25246654	CTGGAAGCCCCCCAGGGCCCATTCAATCA	C	DNMT3A	NM_022552	frameshift_deletion	c.1217_1244delTGATTGAATGGGCCCTGGGGGGCTTCCA	p.M406Sfs*236	1
2	25246655	TG	T	DNMT3A	NM_022552	frameshift_deletion	c.1243delC	p.Q415Sfs*236	6
2	25246656	G	A	DNMT3A	NM_022552	stop_gained	c.1243C>T	p.Q415*	11
2	25246657	G	C	DNMT3A	NM_022552	missense_variant	c.1242C>G	p.F414L	3
2	25246657	GAAGCCCCCCA	G	DNMT3A	NM_022552	frameshift_deletion	c.1232_1241delTGGGGGGCTT	p.L411Pfs*237	1
2	25246658	A	G	DNMT3A	NM_022552	missense_variant	c.1241T>C	p.F414S	1
2	25246658	AAGCCC	A	DNMT3A	NM_022552	frameshift_deletion	c.1236_1240delGGGCT	p.G413Pfs*6	1
2	25246658	AAGCCCCCC	A	DNMT3A	NM_022552	frameshift_deletion	c.1233_1240delGGGGGGCT	p.G412Pfs*6	1
2	25246659	A	G	DNMT3A	NM_022552	missense_variant	c.1240T>C	p.F414L	4
2	25246659	AG	A	DNMT3A	NM_022552	frameshift_deletion	c.1239delC	p.F414Sfs*237	3
2	25246659	AGC	A	DNMT3A	NM_022552	frameshift_deletion	c.1238_1239delGC	p.G413Vfs*7	1
2	25246660	GC	G	DNMT3A	NM_022552	frameshift_deletion	c.1238delG	p.G413Afs*238	24
2	25246660	GCC	G	DNMT3A	NM_022552	frameshift_deletion	c.1237_1238delGG	p.G413Lfs*7	1
2	25246660	G	GC	DNMT3A	NM_022552	frameshift_insertion	c.1238_1239insG	p.F414Lfs*7	26
2	25246660	G	GCC	DNMT3A	NM_022552	frameshift_insertion	c.1238_1239insGG	p.F414Afs*238	1
2	25246660	G	GCCCCC	DNMT3A	NM_022552	frameshift_insertion	c.1238_1239insGGGGG	p.F414Gfs*239	1
2	25246665	C	CA	DNMT3A	NM_022552	frameshift_insertion	c.1233_1234insT	p.G412Wfs*9	1
2	25246665	C	CG	DNMT3A	NM_022552	frameshift_insertion	c.1233_1234insC	p.G412Rfs*9	1
2	25246666	CA	C	DNMT3A	NM_022552	frameshift_deletion	c.1232delT	p.L411Rfs*240	3
2	25246666	CAGGG	C	DNMT3A	NM_022552	frameshift_deletion	c.1229_1232delCCCT	p.A410Gfs*240	1
2	25246666	C	CA	DNMT3A	NM_022552	frameshift_insertion	c.1232_1233insT	p.F414Lfs*7	1
2	25246666	C	CAGGGCCCATTCAATCATGGGCTTGT	DNMT3A	NM_022552	frameshift_insertion	c.1232_1233insACAAGCCCATGATTGAATGGGCCCT	p.G412Qfs*5	1
2	25246667	AG	A	DNMT3A	NM_022552	frameshift_deletion	c.1231delC	p.L411Wfs*240	7
2	25246669	GGCCCA	G	DNMT3A	NM_022552	frameshift_deletion	c.1225_1229delTGGGC	p.W409Pfs*10	1
2	25246670	GC	G	DNMT3A	NM_022552	frameshift_deletion	c.1228delG	p.A410Pfs*241	2
2	25246671	CCCAT	C	DNMT3A	NM_022552	frameshift_deletion	c.1224_1227delATGG	p.W409Pfs*241	1
2	25246672	C	T	DNMT3A	NM_022552	stop_gained	c.1227G>A	p.W409*	18
2	25246672	CCATT	C	DNMT3A	NM_022552	frameshift_deletion	c.1223_1226delAATG	p.E408Gfs*242	3
2	25246673	C	T	DNMT3A	NM_022552	stop_gained	c.1226G>A	p.W409*	13
2	25246673	C	CA	DNMT3A	NM_022552	frameshift_insertion	c.1225_1226insT	p.W409Lfs*12	1
2	25246674	AT	A	DNMT3A	NM_022552	frameshift_deletion	c.1224delA	p.E408Dfs*243	2
2	25246675	TTC	T	DNMT3A	NM_022552	frameshift_deletion	c.1222_1223delGA	p.E408Mfs*12	1
2	25246676	T	TC	DNMT3A	NM_022552	frameshift_insertion	c.1222_1223insG	p.E408Gfs*13	1
2	25246677	C	A	DNMT3A	NM_022552	stop_gained	c.1222G>T	p.E408*	3
2	25246679	A	G	DNMT3A	NM_022552	missense_variant	c.1220T>C	p.I407T	17
2	25246679	A	T	DNMT3A	NM_022552	missense_variant	c.1220T>A	p.I407N	4
2	25246679	A	C	DNMT3A	NM_022552	missense_variant	c.1220T>G	p.I407S	2
2	25246681	C	CAA	DNMT3A	NM_022552	frameshift_insertion	c.1217_1218insTT	p.M406Ifs*2	1
2	25246683	TG	T	DNMT3A	NM_022552	frameshift_deletion	c.1215delC	p.M406*	6
2	25246689	T	A	DNMT3A	NM_022552	stop_gained	c.1210A>T	p.K404*	3
2	25246689	TG	T	DNMT3A	NM_022552	frameshift_deletion	c.1209delC	p.N403Kfs*4	2
2	25246689	T	TG	DNMT3A	NM_022552	frameshift_insertion	c.1209_1210insC	p.K404Qfs*5	1
2	25246690	GT	G	DNMT3A	NM_022552	frameshift_deletion	c.1208delA	p.N403Tfs*4	3
2	25246690	G	GT	DNMT3A	NM_022552	frameshift_insertion	c.1208_1209insA	p.N403Kfs*6	1
2	25246691	TTCTGCACCTCCACGGCCTTG	T	DNMT3A	NM_022552	frameshift_deletion	c.1188_1207delCAAGGCCGTGGAGGTGCAGA	p.K397Qfs*5	1
2	25246692	TC	T	DNMT3A	NM_022552	frameshift_deletion	c.1206delG	p.N403Tfs*4	1
2	25246693	CT	C	DNMT3A	NM_022552	frameshift_deletion	c.1205delA	p.Q402Rfs*5	1
2	25246695	G	A	DNMT3A	NM_022552	stop_gained	c.1204C>T	p.Q402*	18
2	25246696	C	CACCT	DNMT3A	NM_022552	frameshift_insertion	c.1202_1203insAGGT	p.Q402Gfs*8	2
2	25246699	CT	C	DNMT3A	NM_022552	frameshift_deletion	c.1199delA	p.E400Gfs*7	1
2	25246699	CTCCACGGCCTT	C	DNMT3A	NM_022552	frameshift_deletion	c.1189_1199delAAGGCCGTGGA	p.K397Gfs*8	1
2	25246700	TC	T	DNMT3A	NM_022552	frameshift_deletion	c.1198delG	p.E400Rfs*7	1
2	25246700	TCC	T	DNMT3A	NM_022552	frameshift_deletion	c.1197_1198delGG	p.E400Gfs*8	1
2	25246701	C	A	DNMT3A	NM_022552	stop_gained	c.1198G>T	p.E400*	1
2	25246701	CCACGGCCT	C	DNMT3A	NM_022552	frameshift_deletion	c.1190_1197delAGGCCGTG	p.K397Rfs*9	1
2	25246701	C	CCA	DNMT3A	NM_022552	frameshift_insertion	c.1197_1198insTG	p.E400Wfs*8	2
2	25246703	AC	A	DNMT3A	NM_022552	frameshift_deletion	c.1195delG	p.V399Wfs*8	2
2	25246703	ACGGCC	A	DNMT3A	NM_022552	frameshift_deletion	c.1191_1195delGGCCG	p.K397Nfs*10	1
2	25246710	T	A	DNMT3A	NM_022552	stop_gained	c.1189A>T	p.K397*	1
2	25246710	TG	T	DNMT3A	NM_022552	frameshift_deletion	c.1188delC	p.K397Rfs*10	1
2	25246710	TGGCA	T	DNMT3A	NM_022552	frameshift_deletion	c.1185_1188delTGCC	p.A396Rfs*10	1
2	25246712	GC	G	DNMT3A	NM_022552	frameshift_deletion	c.1186delG	p.A396Pfs*11	1
2	25246714	A	AGT	DNMT3A	NM_022552	frameshift_insertion	c.1184_1185insAC	p.A396Lfs*12	1
2	25246715	G	GT	DNMT3A	NM_022552	frameshift_insertion	c.1183_1184insA	p.T395Nfs*14	3
2	25246718	T	TCACTCTCATCGCTC	DNMT3A	NM_022552	frameshift_insertion	c.1180_1181insGAGCGATGAGAGTG	p.D394Gfs*18	1
2	25246719	CA	C	DNMT3A	NM_022552	frameshift_deletion	c.1179delT	p.S393Rfs*14	1
2	25246719	C	CA	DNMT3A	NM_022552	frameshift_insertion	c.1179_1180insT	p.D394*	1
2	25246720	ACT	A	DNMT3A	NM_022552	frameshift_deletion	c.1177_1178delAG	p.S393*	3
2	25246721	CT	C	DNMT3A	NM_022552	frameshift_deletion	c.1177delA	p.S393Vfs*14	2
2	25246724	T	TCATCGCG	DNMT3A	NM_022552	frameshift_insertion	c.1174_1175insCGCGATG	p.E392Afs*3	1
2	25246725	C	A	DNMT3A	NM_022552	stop_gained	c.1174G>T	p.E392*	6
2	25246726	AT	A	DNMT3A	NM_022552	frameshift_deletion	c.1172delA	p.D391Vfs*16	1
2	25246729	G	GCTGT	DNMT3A	NM_022552	frameshift_insertion	c.1169_1170insACAG	p.S390Rfs*4	1
2	25246732	G	GT	DNMT3A	NM_022552	frameshift_insertion	c.1166_1167insA	p.D389Efs*4	1
2	25246735	G	GT	DNMT3A	NM_022552	frameshift_insertion	c.1163_1164insA	p.H388Qfs*5	1
2	25246736	TG	T	DNMT3A	NM_022552	frameshift_deletion	c.1162delC	p.H388Tfs*19	1
2	25246738	G	T	DNMT3A	NM_022552	stop_gained	c.1161C>A	p.C387*	4
2	25246740	ACACCGGGAACAGCT	A	DNMT3A	NM_022552	frameshift_deletion	c.1145_1158delAGCTGTTCCCGGTG	p.K382Mfs*6	1
2	25246740	AC	A	DNMT3A	NM_022552	frameshift_deletion	c.1158delG	p.C387Afs*20	1
2	25246742	ACC	A	DNMT3A	NM_022552	frameshift_deletion	c.1155_1156delGG	p.C387Pfs*5	1
2	25246742	AC	A	DNMT3A	NM_022552	frameshift_deletion	c.1156delG	p.V386Cfs*21	5
2	25246742	A	AC	DNMT3A	NM_022552	frameshift_insertion	c.1156_1157insG	p.V386Gfs*7	2
2	25246744	CG	C	DNMT3A	NM_022552	frameshift_deletion	c.1154delC	p.P385Rfs*22	22
2	25246744	CGG	C	DNMT3A	NM_022552	frameshift_deletion	c.1153_1154delCC	p.P385Gfs*7	2
2	25246744	CGGGA	C	DNMT3A	NM_022552	frameshift_deletion	c.1151_1154delTCCC	p.F384Wfs*22	1
2	25246744	C	CG	DNMT3A	NM_022552	frameshift_insertion	c.1154_1155insC	p.V386Gfs*7	4
2	25246745	GGGAACAGCTTCCCCGC	G	DNMT3A	NM_022552	frameshift_deletion	c.1138_1153delGCGGGGAAGCTGTTCC	p.A380Rfs*22	1
2	25246746	GGAACA	G	DNMT3A	NM_022552	frameshift_deletion	c.1148_1152delTGTTC	p.L383Pfs*8	1
2	25246747	GA	G	DNMT3A	NM_022552	frameshift_deletion	c.1151delT	p.F384Sfs*23	5
2	25246747	GAACAGCTTCCCCGCGCGGCTGCTGGCC	G	DNMT3A	NM_022552	splice-site/inframe	c.1125_1151delGGCCAGCAGCCGCGCGGGGAAGCTGTT	p.A376_F384del	1
2	25246747	G	GT	DNMT3A	NM_022552	frameshift_insertion	c.1151_1152insA	p.F384Lfs*9	1
2	25246750	C	CAA	DNMT3A	NM_022552	frameshift_insertion	c.1148_1149insTT	p.F384Cfs*24	1
2	25246751	AGCTTCCCC	A	DNMT3A	NM_022552	frameshift_deletion	c.1140_1147delGGGGAAGC	p.G381Vfs*9	1
2	25246751	AGCTTC	A	DNMT3A	NM_022552	frameshift_deletion	c.1143_1147delGAAGC	p.K382Vfs*9	1
2	25246751	AGCTTCCCCGCGCGGCTGCTGGCCACCTG	A	DNMT3A	NM_022552	splice-site/frameshift	c.1123-3_1147del-		1
2	25246751	A	AAG	DNMT3A	NM_022552	frameshift_insertion	c.1147_1148insCT	p.L383Pfs*25	1
2	25246755	T	A	DNMT3A	NM_022552	stop_gained	c.1144A>T	p.K382*	7
2	25246755	TC	T	DNMT3A	NM_022552	frameshift_deletion	c.1143delG	p.K382Sfs*25	5
2	25246758	CCG	C	DNMT3A	NM_022552	frameshift_deletion	c.1139_1140delCG	p.A380Gfs*12	1
2	25246758	CCGCGCGGCTGCTGG	C	DNMT3A	NM_022552	frameshift_deletion	c.1127_1140delCCAGCAGCCGCGCG	p.A376Gfs*12	1
2	25246762	GCGGCTGCT	G	DNMT3A	NM_022552	frameshift_deletion	c.1129_1136delAGCAGCCG	p.S377Rfs*13	1
2	25246762	G	GC	DNMT3A	NM_022552	frameshift_insertion	c.1136_1137insG	p.A380Rfs*13	1
2	25246763	C	T	DNMT3A	NM_022552	missense_variant	c.1136G>A	p.R379H	20
2	25246763	CGG	C	DNMT3A	NM_022552	frameshift_deletion	c.1134_1135delCC	p.S378Rfs*14	1
2	25246763	C	CG	DNMT3A	NM_022552	frameshift_insertion	c.1135_1136insC	p.R379Pfs*14	1
2	25246764	G	A	DNMT3A	NM_022552	missense_variant	c.1135C>T	p.R379C	42
2	25246765	GCTGCTGGCCAC	G	DNMT3A	NM_022552	frameshift_deletion	c.1123_1133delGTGGCCAGCAG	p.V375Pfs*14	1
2	25246766	CT	C	DNMT3A	NM_022552	frameshift_deletion	c.1132delA	p.S378Afs*29	1
2	25246766	CTGCTGGCCACCT	C	DNMT3A	NM_022552	splice-site/frameshift	c.1123-2_1132del-		1
2	25246767	TGC	T	DNMT3A	NM_022552	frameshift_deletion	c.1130_1131delGC	p.S377Kfs*15	1
2	25246767	T	TGCTG	DNMT3A	NM_022552	frameshift_insertion	c.1131_1132insCAGC	p.S378Qfs*16	1
2	25246768	GCTGGCCAC	G	DNMT3A	NM_022552	frameshift_deletion	c.1123_1130delGTGGCCAG	p.V375Qfs*15	1
2	25246768	GCT	G	DNMT3A	NM_022552	frameshift_deletion	c.1129_1130delAG	p.S377Qfs*15	1
2	25246770	TG	T	DNMT3A	NM_022552	frameshift_deletion	c.1128delC	p.S377Afs*30	2
2	25246771	GGCCACC	G	DNMT3A	NM_022552	splice-site/frameshift	c.1123-1_1127del-		1
2	25246771	GGCCACCT	G	DNMT3A	NM_022552	splice-site/frameshift	c.1123-2_1127del-		1
2	25246772	GC	G	DNMT3A	NM_022552	frameshift_deletion	c.1126delG	p.A376Pfs*31	2
2	25246773	CCA	C	DNMT3A	NM_022552	frameshift_deletion	c.1124_1125delTG	p.V375Gfs*17	1
2	25246773	CCACCTGGAGG	C	DNMT3A	NM_022552	splice-site/frameshift	c.1123-7_1125del-		1
2	25246773	CCACCTGGAGGGTGA	C	DNMT3A	NM_022552	splice-site/frameshift	c.1123-11_1125del-		1
2	25246775	AC	A	DNMT3A	NM_022552	frameshift_deletion	c.1123delG	p.V375Wfs*32	1
2	25246776	CCTGGAGGGTGACA	C	DNMT3A	NM_022552	splice_acceptor_variant	c.1123-13_1123-1del-		1
2	25246777	C	T	DNMT3A	NM_022552	splice_acceptor_variant	c.1123-1G>A		16
2	25246777	C	G	DNMT3A	NM_022552	splice_acceptor_variant	c.1123-1G>C		14
2	25246777	C	A	DNMT3A	NM_022552	splice_acceptor_variant	c.1123-1G>T		7
2	25246777	CT	C	DNMT3A	NM_022552	splice_acceptor_variant	c.1123-2del-		1
2	25246777	CTGGAGGGTGA	C	DNMT3A	NM_022552	splice_acceptor_variant	c.1123-11_1123-2del-		1
2	25246778	T	C	DNMT3A	NM_022552	splice_acceptor_variant	c.1123-2A>G		32
2	25246778	T	G	DNMT3A	NM_022552	splice_acceptor_variant	c.1123-2A>C		4
2	25246778	T	A	DNMT3A	NM_022552	splice_acceptor_variant	c.1123-2A>T		4
2	25247049	A	C	DNMT3A	NM_022552	splice_donor_variant	c.1122+2T>G		8
2	25247049	ACCT	A	DNMT3A	NM_022552	splice-site/frameshift	c.1121_1122+1del-		1
2	25247049	AC	A	DNMT3A	NM_022552	splice_donor_variant	c.1122+1del-		2
2	25247050	C	A	DNMT3A	NM_022552	splice_donor_variant	c.1122+1G>T		3
2	25247050	C	T	DNMT3A	NM_022552	splice_donor_variant	c.1122+1G>A		26
2	25247050	C	G	DNMT3A	NM_022552	splice_donor_variant	c.1122+1G>C		4
2	25247050	CCT	C	DNMT3A	NM_022552	frameshift_deletion	c.1121_1122delAG	p.Q374Rfs*18	1
2	25247051	CT	C	DNMT3A	NM_022552	frameshift_deletion	c.1121delA	p.Q374Rfs*33	2
2	25247052	TG	T	DNMT3A	NM_022552	frameshift_deletion	c.1120delC	p.Q374Rfs*33	1
2	25247053	G	A	DNMT3A	NM_022552	stop_gained	c.1120C>T	p.Q374*	6
2	25247055	AG	A	DNMT3A	NM_022552	frameshift_deletion	c.1117delC	p.L373Cfs*34	4
2	25247060	CT	C	DNMT3A	NM_022552	frameshift_deletion	c.1112delA	p.E371Gfs*36	1
2	25247061	TCGTA	T	DNMT3A	NM_022552	frameshift_deletion	c.1108_1111delTACG	p.Y370Rfs*36	1
2	25247062	C	A	DNMT3A	NM_022552	stop_gained	c.1111G>T	p.E371*	2
2	25247063	G	T	DNMT3A	NM_022552	stop_gained	c.1110C>A	p.Y370*	7
2	25247063	G	C	DNMT3A	NM_022552	stop_gained	c.1110C>G	p.Y370*	4
2	25247064	T	TA	DNMT3A	NM_022552	frameshift_insertion	c.1108_1109insT	p.Y370Lfs*23	1
2	25247065	AG	A	DNMT3A	NM_022552	frameshift_deletion	c.1107delC	p.Y370Tfs*37	1
2	25247068	TG	T	DNMT3A	NM_022552	frameshift_deletion	c.1104delC	p.I369Sfs*38	1
2	25247068	TGG	T	DNMT3A	NM_022552	frameshift_deletion	c.1103_1104delCC	p.A368Dfs*24	1
2	25247070	G	A	DNMT3A	NM_022552	missense_variant	c.1103C>T	p.A368V	7
2	25247070	G	GC	DNMT3A	NM_022552	frameshift_insertion	c.1102_1103insG	p.A368Gfs*25	1
2	25247071	C	T	DNMT3A	NM_022552	missense_variant	c.1102G>A	p.A368T	9
2	25247071	CT	C	DNMT3A	NM_022552	frameshift_deletion	c.1101delA	p.A368Pfs*39	1
2	25247074	T	A	DNMT3A	NM_022552	stop_gained	c.1099A>T	p.K367*	1
2	25247076	C	T	DNMT3A	NM_022552	missense_variant	c.1097G>A	p.R366H	32
2	25247076	C	G	DNMT3A	NM_022552	missense_variant	c.1097G>C	p.R366P	4
2	25247076	CG	C	DNMT3A	NM_022552	frameshift_deletion	c.1096delC	p.R366Afs*41	2
2	25247076	CGGTA	C	DNMT3A	NM_022552	frameshift_deletion	c.1093_1096delTACC	p.Y365Afs*41	1
2	25247076	C	CGGTA	DNMT3A	NM_022552	frameshift_insertion	c.1096_1097insTACC	p.R366Lfs*28	1
2	25247077	G	C	DNMT3A	NM_022552	missense_variant	c.1096C>G	p.R366G	5
2	25247078	G	T	DNMT3A	NM_022552	stop_gained	c.1095C>A	p.Y365*	4
2	25247078	G	C	DNMT3A	NM_022552	stop_gained	c.1095C>G	p.Y365*	1
2	25247079	TA	T	DNMT3A	NM_022552	frameshift_deletion	c.1093delT	p.Y365Tfs*42	1
2	25247079	T	TAC	DNMT3A	NM_022552	frameshift_insertion	c.1093_1094insGT	p.Y365Cfs*43	1
2	25247080	AC	A	DNMT3A	NM_022552	frameshift_deletion	c.1092delG	p.M364Ifs*43	1
2	25247080	ACATGGGCT	A	DNMT3A	NM_022552	frameshift_deletion	c.1085_1092delAGCCCATG	p.Q362Lfs*28	1
2	25247080	ACATGG	A	DNMT3A	NM_022552	frameshift_deletion	c.1088_1092delCCATG	p.P363Lfs*28	1
2	25247083	TG	T	DNMT3A	NM_022552	frameshift_deletion	c.1089delC	p.M364Cfs*43	2
2	25247085	G	GGC	DNMT3A	NM_022552	frameshift_insertion	c.1087_1088insGC	p.P363Rfs*45	1
2	25247086	G	GT	DNMT3A	NM_022552	frameshift_insertion	c.1086_1087insA	p.P363Tfs*30	1
2	25247088	TG	T	DNMT3A	NM_022552	frameshift_deletion	c.1084delC	p.Q362Sfs*45	1
2	25247089	G	A	DNMT3A	NM_022552	stop_gained	c.1084C>T	p.Q362*	16
2	25247089	G	GC	DNMT3A	NM_022552	frameshift_insertion	c.1083_1084insG	p.Q362Afs*31	1
2	25247090	CT	C	DNMT3A	NM_022552	frameshift_deletion	c.1082delA	p.K361Sfs*46	1
2	25247090	CTTGTTGT	C	DNMT3A	NM_022552	frameshift_deletion	c.1076_1082delACAACAA	p.Y359Cfs*46	1
2	25247092	T	A	DNMT3A	NM_022552	stop_gained	c.1081A>T	p.K361*	1
2	25247093	G	GTT	DNMT3A	NM_022552	frameshift_insertion	c.1079_1080insAA	p.N360Kfs*48	1
2	25247094	T	TTGTA	DNMT3A	NM_022552	frameshift_insertion	c.1078_1079insTACA	p.N360Ifs*34	1
2	25247095	TG	T	DNMT3A	NM_022552	frameshift_deletion	c.1077delC	p.Y359*	2
2	25247095	T	TGTAC	DNMT3A	NM_022552	frameshift_insertion	c.1077_1078insGTAC	p.N360Vfs*34	1
2	25247096	G	T	DNMT3A	NM_022552	stop_gained	c.1077C>A	p.Y359*	6
2	25247096	G	C	DNMT3A	NM_022552	stop_gained	c.1077C>G	p.Y359*	4
2	25247096	G	GT	DNMT3A	NM_022552	frameshift_insertion	c.1076_1077insA	p.Y359*	1
2	25247098	AC	A	DNMT3A	NM_022552	frameshift_deletion	c.1074delG	p.Y359Tfs*48	1
2	25247099	CG	C	DNMT3A	NM_022552	frameshift_deletion	c.1073delC	p.T358Sfs*49	2
2	25247100	GT	G	DNMT3A	NM_022552	frameshift_deletion	c.1072delA	p.T358Rfs*49	1
2	25247103	GC	G	DNMT3A	NM_022552	frameshift_deletion	c.1069delG	p.A357Pfs*50	3
2	25247105	CT	C	DNMT3A	NM_022552	frameshift_deletion	c.1067delA	p.Q356Rfs*51	2
2	25247106	TG	T	DNMT3A	NM_022552	frameshift_deletion	c.1066delC	p.Q356Rfs*51	4
2	25247107	G	A	DNMT3A	NM_022552	stop_gained	c.1066C>T	p.Q356*	25
2	25247109	TG	T	DNMT3A	NM_022552	frameshift_deletion	c.1063delC	p.H355Tfs*52	10
2	25247109	TGGAACGCACTGCA	T	DNMT3A	NM_022552	frameshift_deletion	c.1051_1063delTGCAGTGCGTTCC	p.C351Tfs*52	1
2	25247109	T	TG	DNMT3A	NM_022552	frameshift_insertion	c.1063_1064insC	p.H355Pfs*38	2
2	25247109	T	TGG	DNMT3A	NM_022552	frameshift_insertion	c.1063_1064insCC	p.H355Pfs*53	1
2	25247111	G	GAACGCACTAA	DNMT3A	NM_022552	frameshift_insertion	c.1061_1062insTTAGTGCGTT	p.H355*	1
2	25247113	AC	A	DNMT3A	NM_022552	frameshift_deletion	c.1059delG	p.F354Sfs*53	1
2	25247113	A	ACG	DNMT3A	NM_022552	frameshift_insertion	c.1059_1060insCG	p.F354Rfs*54	2
2	25247114	CG	C	DNMT3A	NM_022552	frameshift_deletion	c.1058delC	p.A353Gfs*54	1
2	25247115	GCA	G	DNMT3A	NM_022552	frameshift_deletion	c.1056_1057delTG	p.A353Vfs*39	1
2	25247118	CT	C	DNMT3A	NM_022552	frameshift_deletion	c.1054delA	p.S352Vfs*55	7
2	25247119	TG	T	DNMT3A	NM_022552	frameshift_deletion	c.1053delC	p.C351*	1
2	25247120	G	T	DNMT3A	NM_022552	stop_gained	c.1053C>A	p.C351*	2
2	25247120	GC	G	DNMT3A	NM_022552	frameshift_deletion	c.1052delG	p.C351Sfs*56	1
[truncated: 4,326 more rows]

## Sheet: ST7
Supplementary Table 7: Association between age at blood sample collection and prevalence of gene-specific CH in MCPS and UKB. Related to Extended Data Fig. 2a and b.
CH	Is on M-CHIP list (Vlasschaert et al.)	MCPS						UKB
		n_case	odds_ratio	odds_ratio_95ci_lower	odds_ratio_95ci_upper	pval_two-sided_unadjusted	significant?	n_case	odds_ratio	odds_ratio_95ci_lower	odds_ratio_95ci_upper	pval_two-sided_unadjusted	significant?
DNMT3A	yes	2089	1.06	1.06	1.07	<2.2E-06	***	12172	1.07	1.06	1.07	<2.2E-06	***
TET2	yes	1289	1.08	1.08	1.09	<2.2E-06	***	5075	1.09	1.09	1.1	<2.2E-06	***
ASXL1	yes	394	1.08	1.07	1.09	<2.2E-06	***	1943	1.09	1.08	1.1	<2.2E-06	***
PPM1D	yes	237	1.1	1.09	1.12	<2.2E-06	***	685	1.1	1.08	1.12	<2.2E-06	***
TP53	yes	122	1.1	1.08	1.12	<2.2E-06	***	432	1.09	1.07	1.11	<2.2E-06	***
SF3B1	yes	97	1.12	1.09	1.14	<2.2E-06	***	210	1.18	1.12	1.23	<2.2E-06	***
SRSF2	yes	78	1.12	1.08	1.15	<2.2E-06	***	322	1.13	1.08	1.18	<2.2E-06	***
GNB1	yes	69	1.09	1.07	1.11	<2.2E-06	***	204	1.11	1.08	1.14	<2.2E-06	***
IDH2	yes	43	1.11	1.08	1.14	<2.2E-06	***	84	1.11	1.05	1.17	0.000208	***
JAK2	yes	32	1.07	1.04	1.11	1.76e-05	***	188	1.07	1.04	1.11	2.27e-06	***
PRPF8	yes	19	1.13	1.08	1.18	<2.2E-06	***	54	1.11	1.04	1.18	0.00085	***
KRAS	yes	14	1.08	1.02	1.14	0.00829	**	43	1.04	0.984	1.09	0.177
NRAS	yes	9	1.06	1	1.11	0.0386	*	24	1.08	0.999	1.16	0.0529	.
BRAF	yes	3	0.995	0.913	1.08	0.906		17	1.13	0.992	1.29	0.066	.
MPL	yes	3	1.17	1.05	1.3	0.00591	**	23	1.11	1.01	1.23	0.0361	*
CH driver genes are italised
P *** < 0.001 ** < 0.01 * 0.05 . < 0.10

## Sheet: ST8
Supplementary Table 8: Logistic regression summary statistics for the association between CH (outcome) and population (predictor; UKB relative to MCPS participants), adjusted for age, sex, and smoking status. Related to Fig. 1c and Extended Data Fig. 3a-h.
CH	All samples				Additionally adjusted for gene-specific coverage				40-70 year-old				40-70 year-old (male)				40-70 year-old (female)				Never smoker				Previous smoker				Current smoker				Ever smoker
	odds_ratio	odds_ratio_95ci_lower	odds_ratio_95ci_upper	pval	odds_ratio	odds_ratio_95ci_lower	odds_ratio_95ci_upper	pval_two-sided_unadjusted	odds_ratio	odds_ratio_95ci_lower	odds_ratio_95ci_upper	pval_two-sided_unadjusted	odds_ratio	odds_ratio_95ci_lower	odds_ratio_95ci_upper	pval_two-sided_unadjusted	odds_ratio	odds_ratio_95ci_lower	odds_ratio_95ci_upper	pval_two-sided_unadjusted	odds_ratio	odds_ratio_95ci_lower	odds_ratio_95ci_upper	pval_two-sided_unadjusted	odds_ratio	odds_ratio_95ci_lower	odds_ratio_95ci_upper	pval_two-sided_unadjusted	odds_ratio	odds_ratio_95ci_lower	odds_ratio_95ci_upper	pval_two-sided_unadjusted	odds_ratio	odds_ratio_95ci_lower	odds_ratio_95ci_upper	pval_two-sided_unadjusted
All CH	1.69	1.63	1.75	7.31e-185	1.7	1.64	1.76	3.92e-186	1.63	1.56	1.7	9.44e-101	1.64	1.52	1.77	2.12e-37	1.63	1.54	1.72	1.83e-65	1.66	1.58	1.75	5.15e-81	1.7	1.59	1.82	3.59e-57	2	1.84	2.17	7.75e-63	1.72	1.64	1.81	6.05e-103
All CH (Vlasschaert et al.)	1.61	1.56	1.66	5.11e-179	1.66	1.61	1.71	8.52e-201	1.6	1.54	1.67	8.78e-112	1.6	1.49	1.72	1.65e-39	1.61	1.53	1.69	1.54e-74	1.57	1.5	1.64	4.27e-77	1.62	1.52	1.72	1.02e-54	1.9	1.76	2.05	3.08e-63	1.65	1.58	1.73	1.15e-101
DNMT3A	1.99	1.9	2.09	1.34e-171	1.99	1.9	2.09	2.39e-172	1.87	1.77	1.99	1.45e-93	1.86	1.67	2.08	2.99e-29	1.88	1.75	2.02	1.86e-65	2	1.86	2.14	1.92e-83	1.95	1.78	2.13	1.49e-47	2.3	2.06	2.56	3.75e-50	1.98	1.85	2.12	9.44e-87
TET2	1.48	1.38	1.58	1.22e-30	1.51	1.41	1.62	1e-33	1.39	1.28	1.51	2.71e-14	1.42	1.24	1.64	8.86e-07	1.36	1.22	1.51	1.89e-08	1.48	1.35	1.64	1.81e-15	1.55	1.38	1.76	1.6e-12	1.32	1.13	1.55	0.000633	1.46	1.33	1.6	1.85e-15
ASXL1	1.76	1.57	1.98	1.24e-21	1.78	1.58	2	3.44e-22	1.53	1.32	1.77	1.21e-08	1.75	1.43	2.15	1.03e-07	1.36	1.1	1.68	0.00398	1.36	1.13	1.64	0.00135	1.96	1.59	2.4	1.45e-10	3.19	2.52	4.03	3.9e-22	2.09	1.8	2.43	9.17e-22
PPM1D	1.18	1	1.4	0.0476	1.21	1.02	1.43	0.0287	1.09	0.879	1.35	0.44	1.33	0.963	1.85	0.0831	0.963	0.723	1.28	0.799	1	0.774	1.29	0.999	1.39	1.04	1.86	0.0252	1.45	0.98	2.15	0.0629	1.39	1.11	1.74	0.00421
TP53	1.3	1.05	1.61	0.0177	1.3	1.04	1.61	0.0189	1.42	1.06	1.9	0.0186	1.11	0.73	1.68	0.632	1.78	1.18	2.69	0.00573	1.43	1.01	2.01	0.0427	1.27	0.868	1.87	0.216	1.52	0.959	2.41	0.0748	1.23	0.925	1.62	0.157
SF3B1	1.13	0.837	1.53	0.424	1.13	0.838	1.53	0.416	1	0.683	1.48	0.983	1.03	0.617	1.71	0.918	0.952	0.523	1.73	0.873	0.745	0.463	1.2	0.226	1.05	0.646	1.7	0.852	3.35	1.58	7.11	0.0016	1.42	0.958	2.12	0.0805
SRSF2	1.89	1.4	2.54	2.98e-05	1.89	1.4	2.54	2.97e-05	1.69	1.13	2.52	0.011	1.66	1.04	2.65	0.0352	1.88	0.859	4.12	0.114	2.18	1.24	3.83	0.00665	1.72	1.08	2.74	0.0228	2.8	1.54	5.09	0.000717	1.82	1.28	2.6	0.000936
GNB1	1.27	0.935	1.72	0.128	1.24	0.916	1.68	0.162	1.06	0.735	1.53	0.754	0.796	0.391	1.62	0.528	1.13	0.732	1.73	0.589	1.29	0.874	1.92	0.198	0.983	0.551	1.75	0.954	1.29	0.466	3.59	0.622	1.14	0.701	1.87	0.592
IDH2	0.96	0.616	1.49	0.855	0.969	0.617	1.52	0.89	0.85	0.488	1.48	0.566	0.882	0.396	1.96	0.759	0.846	0.388	1.84	0.673	0.721	0.362	1.43	0.35	0.979	0.482	1.99	0.954	2.26	0.654	7.79	0.197	1.22	0.671	2.21	0.518
JAK2	2.02	1.36	2.98	0.000436	2.08	1.41	3.08	0.000246	3.1	1.68	5.72	0.000294	3.84	1.21	12.2	0.0227	2.76	1.33	5.7	0.00627	2.04	1.17	3.56	0.0118	2.03	0.951	4.32	0.0674	2.05	0.839	5.01	0.116	1.89	1.08	3.29	0.0257
PRPF8	1.59	0.828	3.05	0.164	1.64	0.854	3.14	0.137	1.75	0.695	4.39	0.236	3.64	0.489	27.1	0.207	1.38	0.479	3.97	0.551	0.847	0.37	1.94	0.694	6.21	1.25	30.8	0.0253	2.97	0.494	17.9	0.235	4.09	1.28	13.1	0.0175
KRAS	0.961	0.517	1.79	0.901	1.04	0.558	1.95	0.896	0.79	0.39	1.6	0.512	0.36	0.137	0.946	0.0381	1.66	0.571	4.81	0.353	1.34	0.571	3.15	0.501	0.453	0.165	1.24	0.124	12800000	0	Inf	0.992	0.74	0.285	1.92	0.536
NRAS	0.929	0.424	2.03	0.853	0.934	0.426	2.05	0.866	1.21	0.414	3.56	0.723	3880000	0	Inf	0.99	0.877	0.286	2.69	0.818	0.403	0.137	1.18	0.0984	2.93	0.351	24.5	0.321	2.12	0.213	21.1	0.522	2.41	0.54	10.8	0.249
BRAF	1.94	0.541	6.98	0.309	1.97	0.547	7.09	0.3	2.71	0.356	20.6	0.335	4030000	0	Inf	0.99	1.55	0.187	12.8	0.685	1.48	0.285	7.72	0.638	2.42	0.235	24.8	0.458	1	0	Inf	1	3.46	0.346	34.5	0.291
MPL	3.52	0.88	14.1	0.0751	3.5	0.874	14	0.0768	1.76	0.412	7.53	0.445	1.55	0.198	12.1	0.677	2.16	0.275	17	0.464	12.7	1.01	158	0.0488	2.64e+22	0	Inf	0.927	1.47	0.262	8.26	0.661	1.64	0.331	8.15	0.544
CH driver genes are italised

## Sheet: ST9
Supplementary Table 9: Logistic regression summary statistics for the association between CH (outcome) and proportion of European genome (predictor), adjusted for age, sex, and smoking status. Related to Fig. 2d.
CH	beta	beta_95ci_lower	beta_95ci_upper	pval_two-sided_unadjusted
All CH	0.844	0.657	1.03	7.35e-19
All CH (Vlasschaert et al.)	0.709	0.535	0.884	1.41e-15
DNMT3A	1.148	0.889	1.408	4.52e-18
TET2	0.264	-0.066	0.594	0.117
ASXL1	1.553	0.97	2.136	1.76e-07
PPM1D	0.229	-0.527	0.985	0.552
TP53	-0.234	-1.3	0.831	0.667
SF3B1	1.097	-0.053	2.246	0.0616
SRSF2	2.166	0.88	3.452	0.000964
GNB1	0.846	-0.544	2.236	0.233
IDH2	0.462	-1.305	2.228	0.608
JAK2	0.808	-1.208	2.823	0.432
PRPF8	-1.654	-4.483	1.174	0.252
KRAS	-0.435	-3.588	2.717	0.787
NRAS	1.813	-2.281	5.906	0.386
BRAF	5.533	-1.503	12.57	0.123
MPL	1.092	-5.509	7.692	0.746
CH driver genes are italised

[truncated: 14 more sheets: ST10, ST11, ST12, ST13, ST14, ST15, ST16, ST17, ST18, ST19, ST20, ST21, ST22, ST23]
